# Supplementary material for: Genetic differentiation of a southern Africa tepary bean (Phaseolus acutifolius A Gray) germplasm collection using high-density DArTseq SNP markers
Source: PLoS One. 2023 Dec 14;18(12):e0295773. doi: 10.1371/journal.pone.0295773 (PMC10721083; doi:10.1371/journal.pone.0295773)
Supplement: S2 Table — (CSV) [file pone.0295773.s002.csv]

rs	chrom	pos	alleles	strand	assembly	center	protLSID	assayLSID	panelLSID	QCcode	G1	G79	G9	G17	G25	G33	G41	G50	G59	G67	G2	G80	G10	G18	G26	G34	G42	G51	G60	G68	G3	G81	G11	G19	G27	G35	G43	G53	G61	G69	G4	G83	G12	G20	G28	G36	G44	G54	G62
100048018	1	43991205	A/G	NA	NA	NA	NA	NA	NA	NA	NN	GG	GG	GG	AA	NN	GG	GG	GG	GG	NN	GG	GG	GG	AA	NN	NN	GG	GG	GG	NN	GG	GG	GG	NN	GG	GG	GG	NN	GG	AG	GG	GG	GG	NN	NN	NN	GG	GG
100048037	1	46104974	G/A	NA	NA	NA	NA	NA	NA	NA	GG	GG	NN	GA	GG	NN	GG	GG	GG	GG	AA	GG	GG	GG	GG	GG	GG	GG	GG	GG	GG	GG	GG	GG	GG	GG	GG	GG	GG	GG	GG	GG	GG	GG	GG	NN	GG	GG	GG
100048114	1	8977352	T/C	NA	NA	NA	NA	NA	NA	NA	TT	NN	CC	TT	TT	TT	CC	CC	CC	TT	TT	TT	TC	CC	TC	CC	NN	CC	CC	TT	NN	CC	TT	CC	CC	NN	CC	TT	NN	TT	TT	TT	TT	TT	NN	CC	NN	CC	CC
100048205	1	56855431	T/C	NA	NA	NA	NA	NA	NA	NA	NN	TT	NN	TT	TT	NN	TT	TT	TT	TT	NN	TT	TT	TT	TT	NN	NN	TT	TT	TT	TT	TT	TT	TT	NN	TT	TT	TT	NN	TT	TT	TT	TT	TT	NN	NN	NN	TT	TT
100048243	1	5390905	T/A	NA	NA	NA	NA	NA	NA	NA	NN	AA	NN	TT	AA	NN	AA	AA	AA	AA	NN	AA	AA	AA	AA	NN	NN	AA	AA	AA	AA	AA	TT	AA	AA	NN	AA	AA	NN	AA	TA	AA	AA	AA	AA	NN	NN	AA	AA
100048248	1	41034731	G/C	NA	NA	NA	NA	NA	NA	NA	NN	NN	NN	GG	CC	NN	GG	GG	GG	GG	GG	GG	CC	GG	GG	GG	NN	GG	GG	GG	NN	GG	GG	GG	NN	NN	GG	GG	NN	GG	GG	GG	CC	CC	NN	GG	NN	GG	GG
100048308	1	51090976	A/G	NA	NA	NA	NA	NA	NA	NA	NN	NN	NN	AA	AA	AA	AA	AA	AA	AA	AG	AA	AA	AA	AA	NN	NN	AA	AA	AA	NN	AA	AA	AA	NN	NN	AA	AA	NN	AA	AA	AA	AA	AA	NN	AA	NN	AA	AA
100048395	1	38383381	C/G	NA	NA	NA	NA	NA	NA	NA	CC	NN	NN	GG	CC	NN	NN	GG	GG	GG	CG	GG	GG	GG	CC	NN	NN	GG	GG	GG	NN	GG	GG	CC	NN	NN	CG	NN	NN	GG	CC	CC	GG	GG	CC	CC	NN	GG	GG
100048397	1	45818324	T/C	NA	NA	NA	NA	NA	NA	NA	NN	TT	NN	TT	CC	NN	CC	CC	CC	CC	TT	CC	CC	TC	CC	NN	CC	CC	CC	CC	CC	NN	TT	CC	NN	NN	CC	CC	NN	CC	TT	CC	CC	CC	NN	CC	NN	CC	CC
100048409	1	39493429	A/G	NA	NA	NA	NA	NA	NA	NA	NN	AA	NN	AA	AA	NN	AA	AA	AA	AA	NN	AA	AA	AA	AA	AA	NN	AA	AA	AA	AA	AA	AA	AA	NN	NN	AA	AA	NN	AA	AA	AA	AA	AA	AA	AA	AA	AA	AA
100048473	1	47845738	C/A	NA	NA	NA	NA	NA	NA	NA	NN	AA	NN	AA	AA	NN	CC	CC	CC	CC	NN	CC	CC	CA	AA	NN	CA	CC	CC	CC	CC	CC	AA	AA	NN	AA	AA	CC	CC	CC	AA	AA	CA	CA	NN	NN	NN	CC	CC
100048524	1	49939076	C/T	NA	NA	NA	NA	NA	NA	NA	NN	CC	NN	CC	TT	NN	CC	CC	CC	CC	TT	CC	CC	CT	TT	NN	NN	CC	CC	CC	NN	CC	CC	TT	NN	NN	CC	CC	NN	CC	CT	CC	CC	CC	NN	NN	NN	CC	CC
100048582	1	4973750	C/T	NA	NA	NA	NA	NA	NA	NA	NN	NN	NN	TT	CC	NN	CC	CT	NN	CC	NN	CC	CC	CC	NN	NN	NN	CC	CC	CC	CC	CC	TT	CC	NN	NN	CC	CC	CC	CC	TT	CC	CC	CC	NN	CC	CC	CC	CC
100048600	1	4282297	T/C	NA	NA	NA	NA	NA	NA	NA	TT	TT	NN	TT	TT	NN	NN	TT	TT	TT	NN	TT	TT	TT	TT	NN	TT	TT	TT	TT	NN	TT	TT	TT	TC	TT	TT	TT	TT	TC	TT	TT	TT	TT	NN	TT	NN	TT	TT
100048616	1	6505923	A/G	NA	NA	NA	NA	NA	NA	NA	NN	NN	NN	AA	AA	NN	AA	AA	AA	AA	NN	AA	AA	AA	AA	NN	NN	AA	AA	AA	NN	NN	AA	AA	NN	NN	AA	AA	NN	AA	NN	AA	AA	AA	AG	NN	NN	AA	AA
100048682	1	43212722	G/A	NA	NA	NA	NA	NA	NA	NA	NN	GG	NN	GG	AA	NN	AA	AA	AA	AA	GG	AA	GG	AA	AA	AA	NN	AA	AA	AA	GA	AA	GG	AA	NN	AA	AA	AA	NN	AA	GA	GG	GG	GG	NN	NN	NN	AA	AA
100048750	1	40148942	G/A	NA	NA	NA	NA	NA	NA	NA	GG	GG	GG	GG	GG	NN	GG	GG	NN	GG	NN	GG	AA	GG	GG	NN	GG	GG	GG	GG	GG	GG	GG	GG	GG	GG	GG	GG	GG	GG	GG	AA	GG	GG	NN	GG	NN	GG	GG
100048763	1	53903532	A/T	NA	NA	NA	NA	NA	NA	NA	NN	TT	TT	AA	TT	NN	TT	TT	TT	TT	NN	TT	TT	TT	TT	TT	TT	TT	TT	TT	TT	TT	AA	TT	NN	NN	TT	TT	NN	TT	AT	AA	TT	TT	TT	TT	NN	TT	TT
100048774	1	15973112	T/C	NA	NA	NA	NA	NA	NA	NA	NN	NN	NN	TT	TT	TT	TT	TT	NN	TT	NN	TT	CC	TT	TT	TT	TT	TT	TT	TT	NN	TT	TT	TT	NN	TT	TT	TT	NN	TT	TT	TT	TT	TT	NN	TT	TT	TT	TT
100048828	1	16488974	T/G	NA	NA	NA	NA	NA	NA	NA	NN	GG	NN	GG	GG	NN	TT	TT	TT	GG	GG	GG	GG	TG	GG	GG	GG	TT	TT	GG	TG	TG	GG	GG	NN	GG	TG	GG	NN	GG	GG	GG	GG	GG	GG	GG	GG	GG	TG
100048855	1	56386941	T/C	NA	NA	NA	NA	NA	NA	NA	TT	NN	NN	TT	TT	TT	TT	TT	TT	TT	NN	TT	TT	TT	TT	NN	NN	TT	NN	TT	NN	TT	TT	TT	TT	NN	TT	TT	NN	TT	TT	TT	TT	TT	NN	NN	NN	TT	TT
100048863	1	14254258	G/A	NA	NA	NA	NA	NA	NA	NA	NN	NN	NN	AA	NN	NN	AA	AA	AA	AA	NN	AA	GG	AA	AA	NN	NN	NN	AA	AA	NN	AA	AA	AA	NN	NN	AA	AA	NN	AA	AA	AA	AA	AA	NN	NN	NN	AA	AA
100048975	1	45551531	G/T	NA	NA	NA	NA	NA	NA	NA	NN	NN	NN	GG	NN	NN	TT	TT	TT	TT	NN	TT	TT	TT	GG	TT	GG	TT	TT	TT	NN	NN	GG	GG	NN	NN	TT	TT	NN	NN	GT	GG	TT	TT	NN	GG	NN	TT	TT
100048990	1	52237664	G/C	NA	NA	NA	NA	NA	NA	NA	NN	GG	NN	CC	NN	NN	GG	GG	GG	GG	NN	GG	GG	GG	GG	NN	GG	GG	GG	GG	NN	GG	CC	GG	NN	NN	GG	GG	NN	GG	GC	CC	GG	NN	NN	NN	GG	GG	GG
100049007	1	45994019	A/C	NA	NA	NA	NA	NA	NA	NA	NN	AA	NN	AA	NN	NN	CC	CC	NN	CC	NN	CC	CC	CC	CC	NN	NN	CC	CC	CC	NN	CC	AA	CC	NN	NN	CC	NN	NN	CC	NN	CC	CC	CC	NN	NN	NN	CC	CC
100049009	1	9371498	A/G	NA	NA	NA	NA	NA	NA	NA	NN	NN	GG	AA	AA	NN	GG	GG	GG	AA	NN	AA	GG	AG	NN	NN	NN	NN	GG	AA	GG	GG	AA	AA	GG	AA	AA	AA	NN	AA	AA	AA	AA	AA	NN	AA	NN	GG	GG
100049061	1	1864373	C/T	NA	NA	NA	NA	NA	NA	NA	NN	CC	NN	CC	CC	NN	CC	CC	CC	CC	CC	CC	CC	CC	CC	NN	CC	CC	CC	CC	NN	CC	CC	CC	CC	NN	CC	CC	CC	CC	CC	CC	CC	CC	NN	NN	NN	CC	CC
100049115	1	56167812	A/G	NA	NA	NA	NA	NA	NA	NA	AA	AA	NN	AA	NN	AA	AA	NN	AA	AA	AA	AA	AA	AA	AA	NN	NN	NN	AA	AA	AA	AA	AA	AA	AA	AA	AA	AA	NN	AA	AA	AA	AA	AA	NN	AA	NN	AA	AA
100049127	1	16691858	G/A	NA	NA	NA	NA	NA	NA	NA	GG	GG	NN	GG	GG	NN	AA	AA	AA	GG	GG	GG	GG	GA	GG	NN	GG	AA	AA	GG	NN	AA	GG	GG	NN	GG	AA	GG	NN	GG	GG	NN	GG	GG	GG	GG	NN	GA	GA
100049208	1	43993119	T/C	NA	NA	NA	NA	NA	NA	NA	NN	TT	NN	TT	CC	CC	TT	TT	TT	TT	NN	TT	TT	TT	TT	TT	NN	TT	TT	TT	TT	TT	TT	TT	NN	TT	TT	TT	TT	TT	TT	TT	TT	TT	NN	TC	TT	TT	TT
100049216	1	41225750	A/T	NA	NA	NA	NA	NA	NA	NA	NN	NN	NN	AA	TT	NN	TT	TT	TT	TT	AA	TT	TT	TT	TT	NN	NN	TT	TT	TT	TT	TT	AA	TT	NN	NN	TT	TT	TT	TT	AA	TT	TT	TT	NN	NN	TT	TT	TT
100049313	1	38852972	G/T	NA	NA	NA	NA	NA	NA	NA	NN	NN	NN	TT	NN	NN	NN	TT	NN	TT	NN	TT	TT	TT	NN	NN	NN	TT	TT	TT	NN	TT	TT	TT	NN	NN	TT	TT	NN	TT	GG	GG	TT	TT	NN	TT	NN	TT	TT
100049387	1	5873161	G/T	NA	NA	NA	NA	NA	NA	NA	NN	GG	NN	GG	GG	NN	GG	GG	GG	GG	NN	GG	GG	GG	GG	GG	NN	GG	GG	GG	NN	GG	GG	GG	NN	GG	GG	GG	GG	GG	GG	GG	GG	GG	NN	GG	GG	GG	GG
100049425	1	47437833	A/G	NA	NA	NA	NA	NA	NA	NA	NN	NN	NN	AA	AA	NN	AA	AA	AA	AA	NN	AA	AA	AA	NN	AG	AA	AA	AA	AA	AA	NN	AA	AA	NN	AA	AA	AA	AA	AA	AA	AA	AA	AA	NN	NN	NN	AA	AA
100049488	1	3099270	G/A	NA	NA	NA	NA	NA	NA	NA	NN	AA	NN	AA	GG	NN	AA	AA	AA	AA	NN	AA	AA	AA	GG	NN	NN	AA	NN	AA	AA	AA	AA	GG	NN	NN	NN	AA	NN	AA	NN	AA	AA	AA	NN	GG	NN	AA	AA
100049616	1	535392	A/G	NA	NA	NA	NA	NA	NA	NA	NN	AA	AA	AA	AA	NN	AA	AA	AA	AA	NN	AA	AA	AA	AA	NN	NN	AA	AA	AA	AA	AA	AA	AA	AA	NN	AA	AA	NN	AA	AA	AA	AA	AA	AG	AA	NN	AA	AA
100049693	1	3853474	A/G	NA	NA	NA	NA	NA	NA	NA	NN	NN	NN	AA	AA	NN	AA	AA	AA	AA	AG	AA	AA	AA	AA	AA	AA	AA	AA	AA	AA	AA	AA	AA	NN	AG	AA	AA	NN	AA	AA	AA	AA	AA	NN	AA	NN	AA	AA
100049706	1	7184932	A/G	NA	NA	NA	NA	NA	NA	NA	NN	AA	NN	GG	AA	NN	AA	AA	AA	AA	NN	AA	AA	AG	AA	NN	NN	AA	AA	AA	AA	AA	GG	AA	AA	AA	AA	AA	NN	AA	AG	AA	AA	AA	AA	AA	NN	AA	AA
100049707	1	56321331	A/G	NA	NA	NA	NA	NA	NA	NA	NN	NN	NN	GG	GG	GG	GG	GG	GG	GG	GG	GG	GG	GG	GG	NN	GG	GG	GG	GG	NN	GG	GG	GG	NN	NN	GG	GG	GG	GG	GG	GG	GG	GG	GG	GG	GG	GG	GG
100049730	1	48647941	T/C	NA	NA	NA	NA	NA	NA	NA	CC	CC	NN	CC	CC	NN	CC	CC	CC	CC	NN	CC	TT	CC	NN	NN	NN	CC	CC	CC	TT	NN	CC	CC	NN	CC	CC	CC	CC	CC	CC	CC	TC	TC	NN	NN	NN	CC	CC
100049745	1	6449424	C/A	NA	NA	NA	NA	NA	NA	NA	CA	NN	NN	CC	AA	NN	AA	AA	AA	NN	NN	AA	AA	CA	AA	NN	NN	NN	AA	AA	AA	AA	CC	AA	NN	NN	AA	AA	AA	AA	CA	AA	AA	AA	NN	NN	NN	AA	AA
100049753	1	9211997	G/A	NA	NA	NA	NA	NA	NA	NA	NN	GG	NN	GG	GG	NN	GG	GG	GG	GG	NN	GA	GG	GG	GG	NN	NN	GG	GG	GG	GG	GG	GG	GG	NN	NN	GG	GG	GG	GG	GG	GG	GG	NN	NN	NN	NN	GG	GG
100049798	1	47612219	T/C	NA	NA	NA	NA	NA	NA	NA	NN	TT	TT	TT	TT	NN	TT	TT	TT	TT	TC	TT	TT	TT	TT	TT	TT	TT	TT	TT	TT	TT	TT	TT	TT	NN	TT	TT	TT	TT	TT	TT	TT	TT	NN	TT	NN	TT	TT
100049871	1	46132126	A/G	NA	NA	NA	NA	NA	NA	NA	NN	AA	NN	AA	AA	NN	AA	AA	AA	AA	NN	AA	AA	AA	NN	AA	AA	AA	AA	AA	NN	AA	AA	AA	AA	NN	AA	AA	NN	AA	NN	AA	AA	AA	NN	NN	NN	AA	AA
100049875	1	51571017	A/G	NA	NA	NA	NA	NA	NA	NA	NN	NN	NN	AA	AA	NN	AA	AA	AA	AA	NN	AA	AA	AA	AA	NN	NN	AA	AG	AA	AA	AA	AA	AA	NN	NN	AA	AA	NN	AA	AA	AA	AA	AA	NN	AA	NN	NN	AA
100049937	1	38919852	A/C	NA	NA	NA	NA	NA	NA	NA	NN	NN	NN	AA	NN	NN	AA	AA	AA	AA	NN	AA	AA	AA	AA	AA	AA	AA	AA	AA	NN	NN	AA	AA	AA	NN	AA	AA	NN	AA	NN	CC	AA	AA	NN	AA	NN	AA	AA
100049943	1	47832510	G/A	NA	NA	NA	NA	NA	NA	NA	GG	GG	NN	GG	GG	NN	GG	GG	GG	GG	GG	GG	GG	GG	GG	NN	NN	GG	GG	GG	NN	GG	GG	GG	GG	NN	GG	GG	GG	GG	GG	GG	GG	GG	NN	GG	NN	GG	GG
100049991	1	51153440	A/G	NA	NA	NA	NA	NA	NA	NA	NN	AA	NN	AA	AA	NN	AA	AA	AA	AA	NN	AA	AA	AA	AA	NN	NN	AA	AA	AA	AA	AA	AA	AA	NN	NN	AA	AA	AA	AA	AA	AA	AA	AA	NN	AA	NN	AA	AA
100050005	1	5073137	T/C	NA	NA	NA	NA	NA	NA	NA	NN	TT	NN	TT	TT	NN	TT	TT	TT	TT	NN	TT	TT	TT	TT	NN	NN	TT	TT	TT	NN	TT	TT	TT	TT	NN	TT	TT	NN	TT	TT	TT	TT	TT	NN	TT	NN	TT	TT
100050144	1	47888045	A/C	NA	NA	NA	NA	NA	NA	NA	NN	NN	NN	AA	NN	NN	CC	CC	CC	CC	NN	CC	CC	AC	AA	NN	NN	CC	CC	CC	CC	CC	AA	AA	NN	AA	CC	CC	CC	CC	NN	AA	AA	NN	NN	NN	NN	CC	NN
100050174	1	3306000	A/G	NA	NA	NA	NA	NA	NA	NA	NN	NN	AA	AA	AA	NN	AA	AG	AA	AA	NN	AA	AA	AA	GG	NN	NN	NN	AA	AA	NN	AA	AA	AA	NN	NN	AA	AA	NN	AA	AG	AA	AA	AA	NN	NN	NN	AA	AA
100050207	1	45470325	G/T	NA	NA	NA	NA	NA	NA	NA	GG	GG	NN	GG	GG	GG	TT	TT	TT	TT	NN	TT	TT	GT	GT	NN	NN	TT	TT	TT	TT	TT	GG	GG	TT	GG	TT	TT	TT	TT	GG	GG	TT	TT	GG	GG	NN	TT	TT
100050242	1	46999727	C/A	NA	NA	NA	NA	NA	NA	NA	AA	AA	NN	AA	AA	NN	AA	AA	AA	AA	AA	AA	CC	AA	AA	NN	NN	AA	NN	AA	NN	AA	AA	AA	NN	NN	AA	AA	AA	AA	AA	AA	CA	CA	NN	NN	NN	AA	AA
100050310	1	47935658	A/G	NA	NA	NA	NA	NA	NA	NA	NN	AA	NN	AA	AA	NN	GG	GG	GG	GG	NN	GG	GG	GG	AA	NN	NN	GG	NN	GG	NN	GG	AA	AA	AG	NN	AA	GG	NN	GG	AA	AA	AA	AA	NN	AA	AA	GG	NN
100050339	1	3054827	A/T	NA	NA	NA	NA	NA	NA	NA	NN	NN	TT	TT	NN	NN	TT	TT	TT	AA	NN	AA	AA	TT	TT	NN	NN	AT	TT	AA	NN	NN	TT	AA	NN	TT	AT	AA	NN	AA	NN	AA	AA	AA	NN	AA	NN	NN	TT
100050340	1	50089066	C/T	NA	NA	NA	NA	NA	NA	NA	NN	CT	NN	CC	TT	TT	CC	CC	CC	CC	CC	CC	CC	CT	CT	NN	NN	CC	CC	CC	CC	CC	CC	TT	CC	NN	CT	CC	NN	CC	CT	CC	CC	NN	NN	TT	NN	CC	CC
100050375	1	45813818	G/A	NA	NA	NA	NA	NA	NA	NA	NN	GG	NN	GG	AA	NN	AA	AA	NN	AA	NN	AA	AA	AA	AA	NN	NN	GA	AA	AA	NN	AA	GG	AA	NN	AA	NN	AA	AA	AA	AA	AA	AA	AA	NN	AA	NN	AA	AA
100050392	1	3458676	G/A	NA	NA	NA	NA	NA	NA	NA	NN	NN	GG	AA	GG	NN	GG	GG	NN	GG	NN	GG	GG	GG	NN	NN	NN	GG	NN	GG	GG	NN	AA	GG	GG	NN	GG	NN	NN	NN	NN	GG	GG	GG	NN	GG	NN	GG	NN
100050412	1	46450105	A/T	NA	NA	NA	NA	NA	NA	NA	NN	TT	NN	TT	TT	NN	TT	TT	TT	TT	NN	TT	AA	TT	TT	NN	NN	TT	TT	TT	TT	TT	TT	TT	TT	TT	TT	TT	TT	TT	TT	TT	TT	TT	NN	NN	NN	TT	TT
100050421	1	8709912	A/T	NA	NA	NA	NA	NA	NA	NA	NN	TT	NN	AA	AA	AA	TT	TT	TT	AA	NN	AA	TT	TT	AA	NN	NN	TT	TT	AA	TT	TT	AA	TT	NN	NN	TT	AA	TT	AA	AA	AA	AA	AA	NN	TT	NN	TT	TT
100050439	1	14727288	G/A	NA	NA	NA	NA	NA	NA	NA	NN	GG	NN	GG	GG	NN	GG	GG	GG	GG	GG	GG	GG	GG	GG	NN	NN	NN	GG	GG	GA	GG	GG	GG	NN	NN	NN	GG	NN	GG	NN	GG	GG	GG	NN	NN	GG	NN	GG
100050443	1	43984506	C/G	NA	NA	NA	NA	NA	NA	NA	CC	NN	NN	CC	CG	NN	CC	CC	CC	CC	CC	CC	CC	CC	CC	CC	CC	CC	CC	CC	NN	CC	CC	CC	CC	NN	CC	CC	NN	CC	CG	CC	CC	CC	CC	CC	NN	CC	CC
100050471	1	44361523	G/C	NA	NA	NA	NA	NA	NA	NA	NN	NN	NN	GG	GG	NN	GG	GG	GG	GG	GG	GG	GG	GG	GG	NN	GG	GG	GG	GG	NN	GG	GG	GG	GC	GG	GG	GG	GG	GG	GG	GG	GG	GG	GG	GG	GG	GG	GG
100050485	1	48849488	G/C	NA	NA	NA	NA	NA	NA	NA	NN	CC	NN	CC	GG	NN	CC	CC	CC	CC	NN	CC	CC	CC	GG	NN	GG	CC	CC	CC	CC	CC	CC	GG	NN	NN	GG	CC	NN	NN	GG	CC	CC	CC	GG	GG	NN	CC	NN
100050554	1	50243605	C/T	NA	NA	NA	NA	NA	NA	NA	NN	TT	NN	TT	TT	NN	TT	TT	NN	NN	NN	TT	TT	TT	TT	NN	TT	TT	NN	TT	TT	TT	TT	TT	CT	NN	NN	TT	NN	NN	TT	TT	TT	TT	NN	TT	NN	TT	TT
100050556	1	56259273	T/C	NA	NA	NA	NA	NA	NA	NA	TT	TT	NN	TT	TT	NN	TT	TT	TT	TT	NN	TT	TT	TT	TT	NN	TT	TT	TT	TT	TT	TT	TT	TT	NN	TT	TT	TT	NN	TT	TT	TT	TT	TT	NN	TT	NN	TT	TT
100050634	1	52166974	C/T	NA	NA	NA	NA	NA	NA	NA	TT	TT	NN	CC	NN	NN	TT	TT	TT	TT	NN	TT	TT	TT	TT	NN	NN	TT	NN	TT	NN	TT	CC	TT	NN	NN	TT	TT	NN	TT	CC	CC	TT	NN	NN	NN	NN	NN	TT
100050638	1	53152361	C/T	NA	NA	NA	NA	NA	NA	NA	CC	CC	NN	CC	TT	NN	CC	CC	CC	CC	NN	CC	CC	CT	CT	NN	CC	CC	CC	CC	CC	CC	CC	CC	CC	TT	CT	CC	CC	CC	CC	TT	CC	CC	TT	NN	NN	CC	CC
100050640	1	3271270	T/A	NA	NA	NA	NA	NA	NA	NA	NN	NN	AA	AA	NN	NN	AA	TT	AA	AA	NN	AA	NN	TA	TT	NN	NN	AA	AA	AA	NN	AA	AA	NN	NN	NN	AA	AA	NN	AA	TA	NN	AA	AA	NN	NN	NN	AA	AA
100050745	1	3376561	A/C	NA	NA	NA	NA	NA	NA	NA	CC	CC	NN	AA	CC	NN	CC	CC	CC	CC	NN	CC	CC	CC	CC	NN	CC	CC	CC	CC	CC	CC	AA	CC	NN	NN	CC	CC	CC	CC	AC	CC	AA	AC	CC	CC	NN	CC	CC
100050814	1	54926906	A/T	NA	NA	NA	NA	NA	NA	NA	NN	NN	NN	AA	AA	NN	AA	AA	AA	AA	NN	AA	AA	AA	AA	NN	NN	AA	AA	AA	AA	AA	AA	AA	AT	NN	AA	AA	AA	AA	AA	AA	AA	AA	AA	NN	NN	AA	NN
100050925	1	15438308	T/C	NA	NA	NA	NA	NA	NA	NA	NN	NN	TT	TT	NN	NN	TT	TT	TT	TT	NN	TT	TT	TT	TT	TT	NN	TT	TT	TT	TT	TT	TT	TT	NN	NN	NN	TT	NN	TT	TT	TT	TT	TT	NN	TT	TT	TT	TT
100050937	1	3211815	T/C	NA	NA	NA	NA	NA	NA	NA	NN	NN	NN	TT	TT	NN	TT	TT	TT	TT	NN	TT	TT	TT	TT	NN	NN	TT	TT	TT	TT	TT	TT	TT	NN	TC	TT	TT	NN	TT	TT	TT	TT	NN	NN	TT	NN	TT	TT
100050938	1	38533915	C/T	NA	NA	NA	NA	NA	NA	NA	NN	NN	NN	TT	NN	NN	TT	TT	NN	TT	NN	TT	TT	TT	CC	NN	NN	NN	TT	TT	NN	TT	TT	TT	NN	NN	TT	TT	NN	TT	NN	CC	TT	TT	NN	TT	NN	TT	TT
100050974	1	40467007	A/C	NA	NA	NA	NA	NA	NA	NA	NN	CC	CC	AA	CC	NN	CC	CC	CC	CC	AA	CC	CC	AC	CC	NN	NN	CC	CC	CC	NN	CC	AA	CC	NN	NN	CC	CC	CC	CC	AC	CC	CC	CC	CC	CC	NN	CC	CC
100051062	1	2490478	C/G	NA	NA	NA	NA	NA	NA	NA	NN	GG	NN	CC	GG	NN	GG	GG	GG	NN	CC	GG	GG	GG	GG	NN	NN	GG	GG	GG	GG	GG	CC	GG	GG	GG	GG	GG	NN	GG	CG	GG	GG	GG	NN	NN	NN	GG	GG
100051141	1	10560732	G/T	NA	NA	NA	NA	NA	NA	NA	NN	TT	NN	TT	TT	TT	TT	TT	TT	TT	NN	TT	GG	TT	TT	NN	NN	TT	TT	TT	TT	TT	TT	TT	NN	TT	TT	TT	NN	TT	TT	TT	TT	TT	TT	TT	NN	TT	TT
100051169	1	56516682	A/G	NA	NA	NA	NA	NA	NA	NA	NN	NN	NN	AA	AA	AA	AA	AA	AA	AA	NN	AA	AA	AA	AA	NN	NN	AA	AA	AA	AA	NN	AA	AA	NN	AA	AA	AA	NN	AA	AA	AA	AA	NN	AA	NN	NN	AA	NN
100051253	1	44505905	A/G	NA	NA	NA	NA	NA	NA	NA	NN	NN	NN	GG	AA	AA	AA	AA	AA	GG	NN	GG	GG	AA	AA	AA	NN	AA	NN	GG	NN	AA	GG	AA	NN	NN	AA	GG	NN	GG	NN	AA	GG	GG	NN	NN	AA	AA	GG
100051325	1	14651268	T/A	NA	NA	NA	NA	NA	NA	NA	NN	TT	NN	TT	TT	NN	TT	TT	TT	TT	NN	TT	NN	TT	TT	TT	NN	TT	TT	TT	NN	TT	TT	TT	TA	TT	TT	TT	TT	TT	TT	TT	TT	TT	TT	TT	NN	TT	TT
100051389	1	10681461	A/G	NA	NA	NA	NA	NA	NA	NA	NN	AA	NN	AA	AA	NN	AA	AA	AA	AA	NN	AA	AA	AA	AA	AA	AG	AA	AA	AA	NN	AA	AA	AA	NN	NN	AA	AA	NN	AA	AA	AA	AA	AA	NN	NN	NN	AA	AA
100051403	1	39001138	G/T	NA	NA	NA	NA	NA	NA	NA	GG	TT	NN	GT	TT	NN	TT	TT	TT	TT	TT	TT	TT	TT	TT	TT	NN	TT	TT	TT	TT	TT	TT	TT	NN	TT	TT	TT	NN	TT	GT	GG	TT	TT	TT	TT	NN	TT	TT
100051471	1	53806306	A/C	NA	NA	NA	NA	NA	NA	NA	NN	CC	NN	AA	CC	CC	CC	CC	CC	CC	NN	CC	CC	AC	CC	NN	CC	CC	CC	CC	CC	CC	AA	CC	NN	CC	CC	CC	CC	CC	AC	AA	AC	AC	CC	NN	NN	CC	CC
100051473	1	44859394	A/C	NA	NA	NA	NA	NA	NA	NA	AA	AA	NN	AA	CC	NN	CC	CC	CC	CC	NN	CC	AA	CC	CC	CC	NN	CC	CC	CC	AA	CC	AA	CC	NN	CC	CC	CC	CC	NN	AC	CC	AA	AA	CC	CC	CC	CC	CC
100051486	1	55992441	C/A	NA	NA	NA	NA	NA	NA	NA	NN	CC	NN	CC	CC	NN	CC	CC	CC	CC	CC	CC	CC	CC	CC	NN	NN	CC	CC	CC	CA	CC	CC	CC	CC	NN	CC	CC	NN	CC	CC	CC	CC	CC	NN	NN	CC	CC	CC
100051519	1	38019731	A/G	NA	NA	NA	NA	NA	NA	NA	NN	AA	NN	AA	AA	NN	AA	AA	AA	AA	NN	AA	AA	AA	AA	NN	NN	AA	AA	AA	AA	AA	AA	AA	AA	NN	AA	AA	NN	AA	AA	AA	AA	AA	NN	NN	NN	AA	AA
100051663	1	52383405	T/C	NA	NA	NA	NA	NA	NA	NA	NN	NN	NN	TT	TT	NN	TT	TT	TT	TT	NN	TT	TT	TT	TT	NN	NN	TT	TT	TT	TT	TT	TT	TT	NN	NN	TT	TT	NN	TT	TT	TT	TT	TT	NN	TT	TT	TT	TT
100051705	1	40285288	A/G	NA	NA	NA	NA	NA	NA	NA	NN	GG	GG	GG	GG	NN	GG	GG	GG	GG	GG	GG	GG	GG	GG	NN	NN	GG	NN	GG	GG	GG	GG	GG	NN	NN	GG	NN	GG	GG	GG	AA	GG	GG	NN	NN	GG	GG	GG
100051717	1	68577	A/G	NA	NA	NA	NA	NA	NA	NA	NN	AA	NN	AA	AA	NN	AA	AA	AA	AA	NN	AA	AA	AA	AA	AA	NN	AA	AA	AA	NN	AA	AA	AA	AG	NN	AA	AA	AA	AA	AA	AA	AA	AA	NN	AA	NN	AA	AA
100051780	1	18264080	A/C	NA	NA	NA	NA	NA	NA	NA	AA	AA	AA	AA	AA	NN	AA	AA	AA	AA	NN	AA	AA	AA	AA	AA	AA	AA	AA	AA	AA	AA	AA	AA	AA	AA	AA	AA	AA	AA	AA	AA	AA	AA	NN	AA	NN	AA	AA
100051827	1	54677049	T/C	NA	NA	NA	NA	NA	NA	NA	NN	NN	NN	TT	TT	NN	TT	TT	TT	TT	NN	TT	TT	TT	NN	NN	TT	NN	TT	TT	NN	TT	TT	TT	NN	NN	TT	TT	NN	TT	TT	TT	TT	TT	NN	NN	NN	TT	TT
100051869	1	56413904	A/C	NA	NA	NA	NA	NA	NA	NA	NN	NN	NN	AA	AA	NN	AA	AA	AA	AA	NN	AA	AA	AA	NN	NN	AA	AA	AA	AA	AA	AA	AA	AA	NN	NN	AA	AA	NN	AA	AA	AA	AA	AA	NN	NN	NN	AA	AA
100051876	1	56328357	C/G	NA	NA	NA	NA	NA	NA	NA	CC	NN	NN	CC	CC	NN	CC	CC	CC	CC	CC	CC	CC	CC	CC	NN	CC	CC	CC	CC	CC	CC	CC	CC	CC	NN	CC	CC	CC	CC	CC	CC	CC	CC	NN	CC	CC	CC	CC
100051884	1	50494976	A/G	NA	NA	NA	NA	NA	NA	NA	NN	NN	NN	AA	AA	NN	AA	AG	AA	AA	NN	AA	NN	AA	AA	NN	NN	AA	AA	AA	NN	AA	AA	AA	AA	NN	AA	AA	NN	AA	AA	AA	AA	AA	AA	AA	NN	AA	AA
100051886	1	56355965	T/C	NA	NA	NA	NA	NA	NA	NA	NN	CC	NN	CC	CC	NN	CC	CC	CC	CC	NN	CC	CC	CC	CC	CC	NN	CC	NN	CC	NN	CC	CC	CC	NN	CC	NN	CC	NN	CC	CC	NN	CC	NN	CC	NN	NN	CC	NN
100051893	1	7861614	C/T	NA	NA	NA	NA	NA	NA	NA	NN	NN	CC	CC	TT	NN	TT	TT	TT	TT	NN	TT	TT	CT	TT	NN	NN	TT	TT	TT	TT	TT	CC	CC	TT	NN	TT	TT	NN	TT	CT	TT	TT	NN	CC	CC	NN	TT	TT
100052010	1	19385872	A/G	NA	NA	NA	NA	NA	NA	NA	NN	NN	NN	AA	AA	NN	AA	AA	AA	AA	NN	AA	AA	AA	AA	NN	AA	AA	AA	AA	AA	AA	AA	AA	NN	AG	AA	AA	AA	AA	NN	AA	AA	AA	NN	AA	NN	AA	AA
100052035	1	17852324	C/T	NA	NA	NA	NA	NA	NA	NA	NN	CC	NN	CC	NN	NN	CC	CC	TT	CC	NN	TT	CC	NN	TT	CC	NN	CC	TT	CC	CC	CC	CC	TT	NN	NN	CC	NN	NN	CC	CC	CC	TT	NN	TT	TT	NN	CC	NN
100052070	1	6625861	A/G	NA	NA	NA	NA	NA	NA	NA	NN	AA	NN	GG	AA	NN	AA	AA	AA	AA	NN	AA	AA	AA	AA	NN	NN	AA	AA	AA	AA	AA	GG	AA	NN	NN	AA	AA	AA	AA	GG	AA	AA	AA	AA	NN	NN	AA	AA
100052148	1	15304189	A/G	NA	NA	NA	NA	NA	NA	NA	NN	AA	NN	AA	AA	NN	AA	AA	AA	AA	NN	AA	AA	AA	AA	AA	AA	AA	AA	AA	NN	AA	AA	AA	NN	NN	AA	AA	NN	AA	AA	AA	AA	AA	NN	NN	NN	AA	AA
100052154	1	56106241	G/A	NA	NA	NA	NA	NA	NA	NA	NN	NN	NN	AA	AA	NN	NN	AA	AA	AA	NN	AA	AA	AA	AA	AA	NN	NN	AA	AA	AA	AA	AA	AA	NN	NN	NN	AA	NN	AA	AA	AA	AA	AA	NN	NN	AA	AA	AA
100052176	1	19384481	G/A	NA	NA	NA	NA	NA	NA	NA	NN	NN	NN	GG	GG	NN	GG	GG	GG	GG	NN	GG	GG	GG	GG	NN	NN	NN	GG	GG	GG	GG	GG	GG	NN	GG	GG	GG	GG	GG	GG	GG	GG	GG	NN	GG	NN	GG	GG
100052181	1	11113938	C/A	NA	NA	NA	NA	NA	NA	NA	AA	AA	NN	AA	AA	AA	AA	AA	AA	AA	NN	AA	CA	AA	AA	NN	AA	AA	AA	AA	NN	AA	AA	AA	NN	NN	AA	AA	NN	AA	AA	AA	AA	AA	NN	AA	NN	AA	AA
100052215	1	2246438	A/G	NA	NA	NA	NA	NA	NA	NA	NN	NN	NN	AA	GG	NN	GG	GG	NN	GG	NN	GG	GG	GG	GG	NN	NN	GG	NN	GG	NN	NN	AA	GG	NN	NN	NN	GG	NN	GG	AG	GG	GG	GG	NN	NN	NN	GG	GG
100052234	1	47406761	A/G	NA	NA	NA	NA	NA	NA	NA	NN	AA	NN	AA	AA	NN	AA	AA	AA	AA	NN	AA	AA	AA	AA	AA	NN	AA	AA	AA	AA	AA	AA	AA	AA	AA	AA	AA	NN	AA	NN	AA	AA	AA	NN	AA	AA	AA	AA
100052268	1	50621812	A/G	NA	NA	NA	NA	NA	NA	NA	NN	NN	NN	AA	AA	NN	AA	AA	AA	AA	NN	AA	AA	AA	AA	NN	NN	AA	AA	AA	AA	AA	AA	AA	NN	NN	AG	AA	NN	AA	AA	AA	AA	AA	NN	AA	NN	AA	AA
100052302	1	54038980	G/A	NA	NA	NA	NA	NA	NA	NA	NN	GG	NN	GG	GG	NN	GG	GG	GG	GG	NN	GG	GG	GG	GG	NN	GG	GG	GG	GG	NN	GG	GG	GG	NN	NN	GG	GG	NN	GG	GG	GG	GG	GG	NN	NN	GA	GG	GG
100052308	1	50914960	A/C	NA	NA	NA	NA	NA	NA	NA	AA	AC	NN	AA	AA	NN	AA	AA	AC	AA	AC	AA	AC	AA	AA	NN	NN	AA	AA	AC	CC	AA	AA	AA	AA	NN	AA	AA	NN	AA	AA	AA	AC	AA	NN	AA	NN	AA	AC
100052331	1	52911782	G/T	NA	NA	NA	NA	NA	NA	NA	NN	TT	NN	TT	TT	NN	TT	TT	TT	TT	NN	TT	TT	TT	NN	NN	NN	TT	TT	TT	NN	TT	TT	NN	NN	NN	TT	TT	TT	TT	TT	GG	TT	NN	TT	NN	NN	TT	NN
100052334	1	51578261	G/A	NA	NA	NA	NA	NA	NA	NA	NN	GG	NN	GG	GG	NN	GG	GG	GG	GG	GG	GG	GG	GG	GG	NN	NN	GG	GG	GG	NN	GG	GG	GG	NN	NN	GG	GG	NN	GG	GG	GG	GG	NN	NN	GG	NN	GG	GG
100052385	1	14061407	T/C	NA	NA	NA	NA	NA	NA	NA	NN	NN	NN	TT	NN	NN	TT	TT	TT	TT	NN	TT	CC	TT	TT	NN	NN	NN	NN	TT	NN	TT	TT	TT	NN	NN	TT	TT	NN	TT	TT	TT	TT	TT	NN	NN	NN	NN	NN
100052396	1	5349495	C/T	NA	NA	NA	NA	NA	NA	NA	NN	CC	NN	TT	CC	CC	CC	CC	CC	CC	NN	CC	CC	CC	CC	NN	CC	CC	CC	CC	CC	CC	TT	CC	NN	CC	CC	CC	NN	CC	TT	CC	CC	CC	NN	NN	NN	CC	CC
100052399	1	46163412	T/C	NA	NA	NA	NA	NA	NA	NA	NN	TT	NN	TT	TT	NN	TT	TT	TT	TT	NN	TT	TT	TT	TT	TT	TT	TT	TT	TT	TT	TT	TT	TT	TT	NN	TT	TT	TT	TT	TT	TT	TT	TT	TT	TT	TT	TT	TT
100052431	1	43057933	T/C	NA	NA	NA	NA	NA	NA	NA	NN	CC	TT	CC	TT	NN	TT	TT	TT	TT	TT	TT	CC	TC	TT	NN	TT	TT	TT	TT	CC	TT	CC	TT	TT	TT	TC	TT	TT	TT	CC	CC	CC	CC	TT	NN	NN	TT	TT
100052480	1	14146062	T/C	NA	NA	NA	NA	NA	NA	NA	TT	NN	NN	TT	TT	NN	TT	TT	TT	TT	NN	TT	TT	TT	TT	NN	TC	TT	TT	TT	TT	TT	TT	TT	NN	TT	TT	TT	NN	TT	TT	TT	TT	TT	TT	TT	NN	TT	TT
100052555	1	56392329	T/C	NA	NA	NA	NA	NA	NA	NA	NN	NN	TT	TT	TT	NN	TT	TT	TT	TT	NN	TT	TT	TT	TT	NN	NN	TT	TT	TT	TT	TT	TT	TT	NN	TT	TT	TT	TT	TT	TT	TT	TT	TT	NN	TT	NN	TT	TT
100052598	1	47200285	G/A	NA	NA	NA	NA	NA	NA	NA	NN	GG	NN	GG	GG	NN	GG	GG	GG	GG	NN	GG	NN	GG	GG	GG	GG	GG	GG	GG	NN	GG	GG	GG	GG	GG	GG	GG	NN	GG	GG	GG	GG	NN	NN	GG	NN	GG	GG
100052602	1	44793749	G/A	NA	NA	NA	NA	NA	NA	NA	NN	GG	NN	GG	GG	NN	NN	GG	GG	GG	GA	GG	GG	GG	GG	NN	NN	GG	GG	GG	GG	GG	GG	GG	NN	GG	GG	GG	NN	GG	GG	GG	GG	GG	GG	GG	NN	GG	GG
100052638	1	3752246	A/G	NA	NA	NA	NA	NA	NA	NA	NN	NN	NN	GG	AA	NN	AA	AA	AA	AA	NN	AA	AA	AA	AA	AA	NN	NN	NN	AA	AA	AA	GG	AA	AA	NN	AA	AA	NN	AA	AG	AA	AA	AA	NN	AA	NN	AA	AA
100052681	1	44970982	A/G	NA	NA	NA	NA	NA	NA	NA	NN	AA	NN	AA	AA	NN	AA	AA	AA	AA	NN	AA	AA	AA	AA	NN	NN	AA	AA	AA	NN	AA	AA	NN	NN	AG	AA	AA	NN	AA	AA	AA	AA	AA	NN	NN	NN	AA	AA
100052691	1	17516654	G/A	NA	NA	NA	NA	NA	NA	NA	NN	AA	GG	AA	AA	NN	GG	GG	NN	AA	NN	AA	AA	GG	AA	AA	AA	GG	AA	AA	AA	GG	AA	AA	NN	NN	GG	AA	NN	AA	AA	AA	AA	AA	NN	AA	NN	AA	AA
100052725	1	2475289	T/A	NA	NA	NA	NA	NA	NA	NA	NN	AA	NN	TT	AA	NN	AA	AA	AA	AA	NN	AA	AA	AA	AA	AA	NN	AA	AA	AA	AA	AA	TT	AA	NN	NN	AA	AA	AA	AA	TA	AA	AA	AA	NN	AA	NN	AA	AA
100052733	1	47410264	T/A	NA	NA	NA	NA	NA	NA	NA	NN	NN	NN	TT	TT	NN	AA	AA	AA	AA	NN	AA	AA	TA	NN	NN	NN	AA	NN	AA	NN	NN	TT	TT	NN	TT	NN	AA	NN	AA	TT	TT	TT	TA	TT	NN	NN	AA	AA
100052769	1	37483083	T/C	NA	NA	NA	NA	NA	NA	NA	NN	TT	NN	TT	TT	NN	TT	TT	TT	TT	NN	TT	TT	TT	TT	TC	NN	TT	TT	TT	NN	TT	TT	TT	NN	NN	TT	TT	NN	TT	TT	NN	TT	TT	TT	TT	NN	TT	TT
100052788	1	15400281	C/T	NA	NA	NA	NA	NA	NA	NA	CC	NN	NN	CC	CC	NN	CC	CC	CC	CC	NN	CC	CC	CC	NN	CC	NN	CC	CC	CC	CC	CC	CC	CC	NN	NN	CC	CC	CC	CC	CC	CC	CC	CC	NN	NN	NN	CC	CC
100052800	1	15931354	G/A	NA	NA	NA	NA	NA	NA	NA	NN	NN	NN	AA	NN	NN	GG	NN	GG	AA	NN	AA	NN	GG	AA	NN	AA	GG	GG	AA	NN	GG	AA	AA	GG	NN	GA	AA	NN	NN	AA	AA	AA	AA	NN	NN	NN	AA	GG
100052817	1	1113350	A/G	NA	NA	NA	NA	NA	NA	NA	AA	AA	NN	AA	AA	AA	AA	AA	AA	AA	NN	AA	AA	AA	AA	NN	NN	NN	NN	AA	AA	AA	AA	AA	NN	NN	AA	AA	NN	AA	AA	AA	AA	AA	NN	NN	NN	AA	AA
100052853	1	9028712	C/T	NA	NA	NA	NA	NA	NA	NA	NN	TT	TT	CC	CC	NN	TT	TT	TT	CC	CC	CC	TT	TT	CT	TT	NN	TT	TT	CC	TT	TT	CC	TT	TT	CT	TT	CC	NN	CC	CT	CC	CC	CC	NN	NN	TT	TT	TT
100052887	1	18227424	T/A	NA	NA	NA	NA	NA	NA	NA	TT	TT	TT	TT	TT	NN	TT	TT	AA	TT	NN	AA	TT	TT	TA	TT	TT	TT	AA	TT	TT	TT	TT	TT	NN	NN	TT	AA	AA	TT	TA	TT	TT	TA	AA	TA	NN	TT	AA
100052941	1	7679522	A/C	NA	NA	NA	NA	NA	NA	NA	CC	CC	NN	CC	AA	NN	AA	AA	AA	CC	NN	CC	CC	AA	AA	AA	AA	AA	AA	CC	NN	AA	CC	AA	AA	AA	AA	CC	NN	CC	AC	AA	AC	AC	AA	AA	AA	AA	AA
100052945	1	19067311	C/A	NA	NA	NA	NA	NA	NA	NA	CA	AA	NN	CC	NN	NN	AA	AA	AA	AA	CC	AA	AA	AA	AA	AA	AA	AA	AA	AA	AA	AA	CC	AA	AA	NN	AA	AA	AA	AA	CA	CC	AA	AA	AA	AA	NN	AA	AA
100052993	1	53291138	C/G	NA	NA	NA	NA	NA	NA	NA	NN	NN	NN	CC	GG	NN	CC	CC	CC	CC	NN	CC	CC	CC	GG	NN	NN	CC	CC	CC	CC	CC	CC	CC	CC	NN	CC	CC	NN	CC	CC	CC	CC	NN	GG	CC	NN	CC	CC
100053004	1	10292716	A/G	NA	NA	NA	NA	NA	NA	NA	NN	NN	NN	AA	AA	NN	GG	AA	GG	GG	NN	NN	GG	GG	NN	NN	NN	GG	GG	GG	NN	GG	AA	AA	NN	AA	NN	NN	NN	GG	AA	AA	AA	AA	NN	AA	NN	GG	NN
100053014	1	44012701	T/C	NA	NA	NA	NA	NA	NA	NA	TT	NN	NN	TT	CC	NN	NN	TT	NN	TT	TT	TT	TT	TT	TT	TT	TT	TT	TT	TT	NN	TT	TT	TT	NN	CC	TT	TT	TT	TT	TT	TT	TT	TT	NN	TT	TT	TT	TT
100053084	1	39001204	A/G	NA	NA	NA	NA	NA	NA	NA	NN	AA	AA	AA	AA	NN	AA	AA	AA	AA	NN	AA	AA	AA	AA	AA	NN	AA	AA	AA	NN	AA	AA	AA	AA	AG	AA	AA	AA	AA	AA	NN	AA	AA	NN	AA	NN	AA	AA
100053096	1	41911342	A/T	NA	NA	NA	NA	NA	NA	NA	NN	NN	NN	AA	TT	NN	NN	NN	TT	TT	AA	TT	TT	TT	AA	NN	NN	TT	TT	TT	NN	TT	AA	AA	NN	NN	AT	TT	NN	TT	AA	TT	AA	AA	AA	AA	NN	TT	TT
100053171	1	18227358	T/C	NA	NA	NA	NA	NA	NA	NA	TT	TT	NN	TT	TT	NN	TT	TT	TT	TT	TC	TT	TT	TT	TT	NN	NN	TT	TT	TT	TT	TT	TT	TT	TT	NN	TT	TT	TT	TT	TT	TT	TT	TT	TT	TT	NN	TT	TT
100053182	1	44897408	C/G	NA	NA	NA	NA	NA	NA	NA	CC	NN	NN	CC	CC	NN	GG	GG	GG	GG	CG	GG	CC	GG	CG	NN	CC	GG	GG	GG	NN	GG	CC	CC	NN	CC	CG	GG	NN	GG	CC	CC	CC	CC	CC	CC	NN	GG	GG
100053263	1	46810115	A/G	NA	NA	NA	NA	NA	NA	NA	NN	NN	NN	AA	NN	NN	AA	NN	AA	AA	NN	AA	GG	AA	AA	NN	NN	AA	AA	AA	NN	AA	AA	AA	NN	NN	AA	AA	NN	NN	AA	AA	AA	NN	NN	NN	NN	AA	NN
100053267	1	10076208	A/G	NA	NA	NA	NA	NA	NA	NA	NN	AA	NN	AA	AA	NN	AA	AA	AA	AA	NN	AA	AA	AA	AA	NN	AA	AA	AA	AA	NN	AA	AA	AA	NN	AA	AA	AA	AA	AA	AA	AA	AA	AA	NN	AA	NN	AA	AA
100053301	1	1925224	A/G	NA	NA	NA	NA	NA	NA	NA	NN	AA	NN	AA	AA	NN	AA	AA	AA	AA	NN	AA	AA	AA	AA	NN	NN	AA	AA	AA	AA	AA	AA	AA	NN	NN	AA	AA	AA	AA	NN	AA	AA	AA	NN	AA	NN	AA	AA
100053337	1	56000853	G/A	NA	NA	NA	NA	NA	NA	NA	NN	NN	NN	GG	GG	NN	NN	GG	GG	GG	NN	GG	GG	GG	GG	NN	GG	GG	GG	GG	GG	GG	GG	GG	GG	NN	GG	GG	GG	GG	GG	GG	GG	GG	NN	GG	NN	GG	GG
100053351	1	13796611	C/T	NA	NA	NA	NA	NA	NA	NA	NN	CC	CC	CC	CC	NN	CC	CC	CC	CC	NN	CC	NN	CC	CC	NN	NN	CC	CC	CC	NN	CC	CC	CC	NN	NN	CC	CC	CC	CC	NN	CC	CC	CC	CC	CC	NN	CC	CC
100053356	1	18189623	C/A	NA	NA	NA	NA	NA	NA	NA	NN	AA	NN	AA	AA	NN	NN	AA	CC	AA	AA	NN	AA	AA	CA	NN	AA	AA	CC	AA	AA	NN	AA	AA	NN	NN	NN	CC	NN	AA	AA	AA	AA	AA	NN	AA	NN	AA	CC
100053358	1	41779179	C/T	NA	NA	NA	NA	NA	NA	NA	CC	CC	NN	CC	CC	CC	CC	CC	CC	CC	CC	CC	CC	CC	CC	CT	CC	CC	CC	CC	CC	CC	CC	CC	CC	CC	CC	CC	CC	CC	CC	CC	CC	CC	CC	CC	CC	CC	CC
100053369	1	10137834	T/C	NA	NA	NA	NA	NA	NA	NA	TT	NN	NN	TT	TT	NN	CC	TT	CC	CC	TC	CC	CC	TC	TT	NN	TC	NN	CC	CC	CC	CC	TT	TT	CC	TT	NN	CC	NN	CC	TT	TT	TT	CC	NN	TT	TT	CC	CC
100053391	1	44918596	A/G	NA	NA	NA	NA	NA	NA	NA	NN	AA	NN	AA	AA	NN	AA	AA	AA	AA	NN	AA	AA	AA	AA	NN	AA	AA	AA	AA	AA	AA	AA	AA	AA	NN	AA	AA	NN	AA	AA	AA	AA	AA	NN	AA	AA	AA	AA
100053447	1	1543400	G/A	NA	NA	NA	NA	NA	NA	NA	NN	GG	NN	GG	GG	NN	GG	GG	GG	GG	NN	GG	GG	GG	GG	NN	NN	GG	NN	GG	GG	GG	GG	GG	NN	GA	GG	GG	GG	GG	GG	GG	GG	GG	GG	NN	NN	GG	GG
100053452	1	42729746	A/G	NA	NA	NA	NA	NA	NA	NA	GG	GG	NN	GG	NN	NN	GG	GG	GG	GG	NN	GG	GG	GG	GG	NN	NN	NN	GG	GG	GG	NN	GG	GG	NN	NN	GG	NN	GG	GG	NN	GG	GG	GG	NN	GG	NN	GG	GG
100053481	1	19473067	T/C	NA	NA	NA	NA	NA	NA	NA	NN	NN	NN	NN	NN	NN	CC	CC	NN	CC	NN	TT	NN	CC	NN	NN	NN	CC	NN	NN	NN	NN	CC	TT	NN	TT	NN	TT	TT	CC	CC	CC	TT	NN	NN	CC	NN	NN	NN
100053497	1	52912229	C/T	NA	NA	NA	NA	NA	NA	NA	NN	CC	NN	CC	CC	CC	CC	CC	CC	CC	CC	CC	CC	CC	CC	NN	NN	CC	CC	CC	NN	CC	CC	CC	NN	NN	CT	CC	CC	CC	CC	TT	CC	CC	CC	CC	NN	CC	CC
100053589	1	4756025	C/T	NA	NA	NA	NA	NA	NA	NA	NN	NN	NN	CC	TT	NN	CT	CC	CC	CC	NN	CC	CC	CC	TT	NN	NN	CC	CC	CC	CC	CC	CC	TT	NN	TT	CT	CC	NN	CC	CC	CC	TT	CT	NN	CC	TT	CC	CC
100053605	1	8049075	T/A	NA	NA	NA	NA	NA	NA	NA	NN	NN	NN	NN	TT	NN	TT	TT	TT	TT	TT	TT	TT	TT	TT	NN	TT	TT	TT	TT	NN	TT	TT	TT	TT	TT	TT	TT	NN	TT	TT	TT	TT	NN	NN	TT	NN	TT	TT
100053615	1	40488862	T/C	NA	NA	NA	NA	NA	NA	NA	NN	NN	NN	CC	CC	CC	CC	CC	CC	TT	CC	TT	TC	CC	CC	NN	NN	CC	CC	TT	CC	CC	CC	CC	NN	TC	CC	TT	NN	TT	TC	CC	TT	TT	CC	CC	TT	CC	TC
100053721	1	389770	A/T	NA	NA	NA	NA	NA	NA	NA	NN	AA	NN	AA	AA	NN	AA	AA	NN	AA	NN	NN	AA	AA	NN	NN	NN	AA	AA	AA	NN	NN	AA	AA	NN	NN	AA	AA	NN	AA	AA	AA	AA	AA	NN	AA	NN	AA	NN
100053722	1	50978832	A/G	NA	NA	NA	NA	NA	NA	NA	NN	NN	NN	AA	AA	AA	NN	AA	AA	AA	NN	NN	GG	AA	AG	NN	NN	AA	AA	AA	NN	AA	AA	AA	NN	AA	AA	AA	NN	AA	AA	AA	GG	AA	AA	AA	NN	AA	AA
100053737	1	54928748	C/T	NA	NA	NA	NA	NA	NA	NA	NN	CC	NN	CC	CC	NN	CC	CC	CC	CC	NN	CC	CC	CC	CC	NN	NN	CC	CC	CC	CC	CC	CC	CC	CC	CC	CC	CC	CT	CC	CC	CC	CC	CC	CC	CC	NN	CC	CC
100053872	1	51443966	A/G	NA	NA	NA	NA	NA	NA	NA	NN	NN	AA	AA	AA	NN	AA	AA	AA	AA	AG	AA	AA	AA	AA	NN	AA	AA	AA	AA	NN	AA	AA	AA	NN	NN	AA	AA	NN	AA	AA	AA	AA	AA	NN	AA	NN	AA	AA
100053926	1	43391277	A/G	NA	NA	NA	NA	NA	NA	NA	NN	AG	NN	GG	AA	NN	AA	AA	AA	AA	GG	AA	GG	AA	AA	AA	NN	AA	AA	AA	NN	AA	GG	AA	AA	AA	AG	AA	AA	AA	AG	GG	GG	GG	AA	NN	NN	AA	AA
100053950	1	48697491	A/G	NA	NA	NA	NA	NA	NA	NA	NN	GG	NN	GG	AA	AA	AA	AA	AA	AA	NN	AA	GG	AA	AA	NN	NN	AA	AA	AA	GG	AA	GG	AA	NN	AA	AA	AA	AA	AA	AG	GG	GG	GG	NN	AA	NN	AA	AA
100054094	1	14730322	C/T	NA	NA	NA	NA	NA	NA	NA	NN	CC	NN	CC	CC	NN	CC	CC	NN	CC	NN	CC	CC	CC	NN	NN	NN	CC	CC	CC	CC	CC	CC	CC	NN	NN	CT	CC	NN	CC	NN	CC	CC	CC	NN	CC	NN	CC	CC
100054147	1	1892580	A/C	NA	NA	NA	NA	NA	NA	NA	NN	AA	NN	AA	AA	AA	AA	AA	AA	AA	NN	AA	AA	AA	AA	AA	AC	AA	AA	AA	AA	AA	AA	AA	AA	NN	AA	AA	AA	AA	AA	AA	AA	AA	NN	AA	NN	AA	AA
100054235	1	18615289	A/G	NA	NA	NA	NA	NA	NA	NA	AA	AA	NN	AA	AA	NN	AA	AA	AG	AA	AA	AA	AA	AA	AA	NN	NN	AG	AG	AA	AA	AG	AA	AA	AA	AA	AA	AA	AA	AA	AA	AA	AA	AG	NN	AA	AA	AA	AA
100054295	1	9842641	C/T	NA	NA	NA	NA	NA	NA	NA	NN	CC	CC	CC	TT	NN	CC	CT	CC	CC	NN	CC	CT	CC	CT	NN	NN	CC	CC	CC	NN	CC	CC	CT	NN	TT	CC	CC	CC	CC	CC	CC	CC	CC	CC	NN	NN	CC	CC
100054309	1	43241324	T/C	NA	NA	NA	NA	NA	NA	NA	NN	TT	NN	CC	TT	NN	TT	TT	TT	TT	NN	TT	CC	TT	TC	NN	NN	TT	TT	TT	NN	TT	CC	TT	NN	TT	TT	TT	TT	TT	TC	CC	CC	CC	TT	NN	CC	TT	TT
100054314	1	37078748	G/A	NA	NA	NA	NA	NA	NA	NA	NN	GG	GG	GG	GG	NN	GG	GG	GG	GG	NN	GG	GG	GG	GG	GG	GG	GG	GG	GG	GA	GG	GG	GG	GA	NN	GG	GG	GG	GG	GG	GG	GG	NN	NN	GG	NN	GG	GG
100054325	1	51867688	C/T	NA	NA	NA	NA	NA	NA	NA	NN	CC	NN	CC	CC	NN	CC	CC	CC	CC	NN	CC	CC	CC	CC	CC	CC	CC	CC	CC	CC	CC	CC	CC	NN	NN	CC	CC	NN	CC	CC	CC	CC	CC	NN	CC	CT	CC	CC
100054336	1	52922367	T/C	NA	NA	NA	NA	NA	NA	NA	NN	NN	NN	TT	TT	NN	TT	TT	TT	TT	NN	TT	TT	TT	NN	NN	NN	TT	TT	TT	TT	TT	TT	TT	TT	NN	TT	TT	TT	TT	TT	TT	TT	TT	NN	TT	NN	TT	TT
100054398	1	3466082	C/T	NA	NA	NA	NA	NA	NA	NA	NN	CC	NN	CC	CC	NN	CC	CC	CC	CC	CC	CC	CC	CC	CC	NN	CC	CC	CC	CC	CC	CC	CC	CC	NN	CC	CC	CC	CC	CC	CC	CC	CC	CC	NN	CC	CC	CC	CC
100054493	1	7827668	C/T	NA	NA	NA	NA	NA	NA	NA	CT	CC	NN	CC	CC	NN	CC	CC	CC	CC	NN	CC	CC	CC	CC	NN	NN	CC	CC	CC	CC	CC	CC	CC	NN	NN	CC	CC	CC	CC	CC	CC	CC	CC	NN	CC	NN	CC	CC
100054550	1	15064329	A/G	NA	NA	NA	NA	NA	NA	NA	NN	AA	NN	AA	AA	NN	AA	AA	NN	AA	NN	AA	NN	AA	AA	NN	NN	AA	AA	AA	AA	AA	AA	AA	NN	NN	AA	AA	NN	AA	NN	AA	AA	AA	NN	AA	NN	AA	AA
100054661	1	53493788	T/C	NA	NA	NA	NA	NA	NA	NA	TT	TT	NN	TT	TT	TT	TT	TT	TT	TT	NN	TT	TT	TT	TT	NN	NN	TT	TT	TT	NN	TT	TT	TT	NN	NN	TT	TT	TT	TT	TT	TT	TT	TT	TT	TT	TT	TT	TT
100054673	1	14837621	T/C	NA	NA	NA	NA	NA	NA	NA	CC	TC	NN	CC	CC	CC	CC	CC	CC	CC	CC	CC	CC	CC	CC	CC	NN	CC	CC	CC	TT	CC	CC	CC	NN	NN	CC	CC	NN	CC	CC	CC	CC	CC	NN	CC	NN	CC	CC
100054680	1	19392050	G/C	NA	NA	NA	NA	NA	NA	NA	GG	GG	NN	CC	GG	NN	GG	GG	NN	GG	NN	GG	GG	GC	GG	GG	GG	GG	GG	GG	NN	GG	CC	GG	NN	GG	GG	GG	GG	GG	GG	CC	GG	GG	GG	GG	NN	GG	GG
100054691	1	56412837	G/A	NA	NA	NA	NA	NA	NA	NA	NN	GG	NN	GG	GG	NN	GG	GG	GG	GG	NN	GG	GG	GG	GG	NN	NN	GG	GG	GG	GG	GG	GG	GG	NN	NN	GG	GG	GG	GG	GG	GG	GG	GG	NN	NN	NN	GG	GG
100054694	1	48248275	G/A	NA	NA	NA	NA	NA	NA	NA	NN	AA	NN	AA	AA	NN	GG	GG	GG	GG	NN	GG	GG	GG	AA	NN	AA	GG	GG	GG	AA	GG	AA	AA	AA	NN	GA	GG	NN	GG	AA	AA	GA	NN	AA	AA	NN	GG	GG
100054723	1	17518565	A/G	NA	NA	NA	NA	NA	NA	NA	NN	AA	NN	AA	AA	AA	GG	GG	AA	AA	AA	AA	AA	AG	AA	AA	NN	GG	AA	AA	AA	GG	AA	AA	GG	AA	AG	AA	AA	AA	AA	AA	AA	AA	AA	AA	AA	AA	AA
100054737	1	55472080	A/G	NA	NA	NA	NA	NA	NA	NA	AA	AA	NN	AA	AA	NN	AA	AA	AA	AA	AA	AA	AA	AA	AA	NN	NN	AA	AA	AA	AA	AA	AA	AA	NN	AA	AA	AA	AA	AA	AA	AA	AA	NN	NN	AA	NN	AA	AA
100054813	1	42643441	T/C	NA	NA	NA	NA	NA	NA	NA	NN	TT	NN	TT	NN	NN	TT	TT	TT	TT	NN	TT	TT	TT	TT	NN	TT	TT	TT	TT	NN	TT	TT	TT	NN	NN	TT	TT	NN	TT	TT	TT	TT	TT	NN	TT	NN	TT	TT
100054826	1	43058529	C/T	NA	NA	NA	NA	NA	NA	NA	NN	TT	NN	CC	CC	NN	CC	NN	NN	CC	NN	CC	TT	CC	CC	NN	CC	CC	CC	CC	NN	CC	CC	CC	NN	CC	CC	CC	CC	NN	CC	TT	TT	NN	CC	CC	NN	NN	CC
100054955	1	604153	C/T	NA	NA	NA	NA	NA	NA	NA	NN	CC	NN	CC	CC	NN	CC	CC	CC	CC	NN	CC	CC	CC	NN	NN	CC	CC	CC	CC	NN	CC	CC	CC	NN	NN	CC	CC	CC	CC	CC	CC	CC	NN	NN	NN	NN	CC	CC
100055006	1	47981551	C/T	NA	NA	NA	NA	NA	NA	NA	NN	NN	NN	CC	CC	NN	CC	CC	CC	CC	CC	CC	CC	CC	CC	NN	CC	CC	CC	CC	NN	CC	CC	CC	NN	CC	CC	CC	CC	CT	CC	CC	CC	NN	NN	NN	NN	CC	CC
100055082	1	51431250	G/T	NA	NA	NA	NA	NA	NA	NA	NN	GG	NN	GG	GG	NN	GG	NN	GG	GG	NN	GG	GG	GG	GG	NN	NN	GG	GG	GG	GG	GG	GG	GG	GG	GT	NN	GG	NN	GG	GG	GG	GG	GG	NN	NN	NN	GG	GG
100055133	1	43108210	G/A	NA	NA	NA	NA	NA	NA	NA	NN	NN	NN	GG	GG	GG	GG	GG	GG	GG	GG	GG	GG	GG	GG	GG	NN	GG	GG	GG	GG	GG	GG	GG	NN	GG	GG	GG	NN	GG	GG	GG	GG	GG	NN	GG	NN	GG	GG
100055147	1	2513164	A/G	NA	NA	NA	NA	NA	NA	NA	NN	AA	NN	GG	AA	NN	AA	AA	AA	AA	AA	NN	AA	AA	AA	NN	NN	AA	AA	AA	NN	NN	GG	AA	AA	AA	AA	AA	AA	AA	GG	AA	AA	NN	AA	NN	NN	AA	AA
100055153	1	45621957	A/C	NA	NA	NA	NA	NA	NA	NA	AA	AA	NN	AA	AA	AA	CC	CC	CC	CC	NN	CC	CC	AC	AA	NN	NN	CC	CC	CC	CC	CC	AA	AA	NN	NN	AC	CC	CC	CC	AA	AA	CC	CC	AA	AA	AA	CC	CC
100055200	1	53440529	G/T	NA	NA	NA	NA	NA	NA	NA	NN	TT	NN	TT	GG	NN	TT	TT	TT	TT	NN	TT	TT	GT	GT	NN	TT	TT	TT	TT	TT	TT	TT	TT	NN	NN	TT	TT	TT	TT	GT	TT	TT	TT	NN	TT	NN	TT	TT
100055233	1	53967486	T/C	NA	NA	NA	NA	NA	NA	NA	TT	TT	NN	TT	TT	TC	TT	TT	TT	TT	NN	TT	TT	TT	TT	NN	TT	TT	TT	TT	TT	TT	TT	TT	TT	NN	TT	TT	TT	TT	TT	TT	TT	TT	NN	TT	TT	TT	TT
100055291	1	3101468	T/C	NA	NA	NA	NA	NA	NA	NA	NN	CC	NN	TT	TT	NN	TT	TT	TT	TT	NN	TT	CC	TT	TT	NN	CC	NN	TT	TT	NN	TT	TT	TT	NN	NN	TT	TT	TT	TT	TT	CC	TC	TC	NN	TT	NN	NN	TT
100055326	1	16690364	G/T	NA	NA	NA	NA	NA	NA	NA	NN	NN	NN	GG	NN	NN	GG	GG	GG	GG	NN	GG	GT	GG	GG	NN	NN	GG	GG	GG	GG	GG	GG	GG	NN	GG	GG	GG	NN	GG	GG	GG	GG	GG	GG	GG	NN	GG	GG
100055360	1	19011941	A/G	NA	NA	NA	NA	NA	NA	NA	GG	AA	AA	GG	AA	NN	AA	AA	AA	AA	NN	AA	AA	AG	AA	AA	NN	AA	AA	AA	NN	AA	GG	AA	AA	NN	AA	AA	AA	AA	AG	GG	AA	AA	AA	NN	NN	AA	AA
100055429	1	50461493	G/T	NA	NA	NA	NA	NA	NA	NA	NN	GG	NN	GG	GG	GG	GG	GG	GG	GG	GG	GG	TT	GG	GG	NN	NN	GG	GG	GG	TT	GG	GG	GG	NN	NN	GG	GG	GG	GG	GG	GG	GG	GG	NN	GG	NN	GG	GG
100055584	1	47852396	T/A	NA	NA	NA	NA	NA	NA	NA	NN	NN	NN	TT	TT	NN	AA	AA	AA	AA	NN	AA	AA	TA	TT	TT	NN	AA	AA	AA	AA	AA	TT	TT	NN	NN	TA	AA	NN	AA	TT	TT	TA	NN	NN	TT	NN	AA	AA
100055599	1	56013455	A/G	NA	NA	NA	NA	NA	NA	NA	NN	AA	NN	AA	AA	NN	AA	AA	AA	AA	NN	AA	AA	AA	AA	NN	NN	AA	AA	AA	NN	AA	AA	AA	NN	NN	AA	AA	NN	AA	AA	AA	AA	AA	NN	AA	AG	AA	AA
100055658	1	41873412	C/G	NA	NA	NA	NA	NA	NA	NA	NN	GG	NN	GG	CC	NN	CC	CC	CC	CC	GG	CC	CC	CC	GG	NN	CC	CC	CC	CC	NN	CC	GG	GG	NN	GG	CG	CC	CC	CC	GG	CC	GG	GG	GG	GG	NN	CC	CC
100055747	1	55387468	C/T	NA	NA	NA	NA	NA	NA	NA	CT	CC	NN	CC	CC	NN	CC	CC	CC	CC	NN	CC	CC	CC	CC	NN	CC	CC	CC	CC	NN	NN	CC	CC	NN	CC	CC	CC	NN	CC	CC	CC	CC	CC	NN	CC	NN	CC	NN
100055822	1	16621348	C/T	NA	NA	NA	NA	NA	NA	NA	TT	TT	NN	TT	TT	NN	NN	CC	CC	TT	NN	TT	TT	CC	CT	NN	NN	CT	CC	TT	NN	NN	TT	TT	NN	TT	CT	TT	TT	TT	TT	TT	TT	TT	NN	TT	NN	TT	TT
100055836	1	13851312	T/C	NA	NA	NA	NA	NA	NA	NA	NN	NN	TT	TT	TT	TT	TT	TT	TT	TT	NN	TT	TT	TT	TT	NN	NN	TT	TT	TT	TT	NN	TT	TT	NN	NN	TT	TT	NN	TT	TT	TT	TT	TT	NN	TT	NN	TT	TT
100055845	1	9760257	T/A	NA	NA	NA	NA	NA	NA	NA	NN	NN	NN	AA	TT	NN	TT	AA	NN	AA	NN	AA	TT	TA	TT	NN	NN	TA	TT	AA	NN	TT	AA	AA	NN	NN	AA	AA	TT	NN	TA	NN	TT	NN	TT	AA	NN	TT	TT
100055855	1	16675571	C/G	NA	NA	NA	NA	NA	NA	NA	NN	CC	NN	GG	GG	GG	CC	CC	NN	NN	GG	GG	CC	CC	CG	GG	NN	CC	CC	GG	NN	NN	GG	GG	CC	NN	CC	GG	GG	NN	GG	NN	GG	GG	NN	GG	NN	GG	GG
100055878	1	39455595	T/C	NA	NA	NA	NA	NA	NA	NA	NN	NN	NN	CC	CC	CC	CC	CC	CC	CC	NN	CC	CC	CC	CC	NN	NN	CC	CC	CC	NN	CC	CC	CC	CC	NN	CC	CC	CC	CC	TT	TT	CC	CC	NN	CC	NN	CC	CC
100055964	1	39964771	A/G	NA	NA	NA	NA	NA	NA	NA	NN	AA	NN	AA	AA	NN	AA	AA	AA	AA	NN	AA	GG	AA	AA	AA	AA	AA	AA	AA	AA	AA	AA	AA	NN	AA	AA	AA	AA	AA	AA	AA	AA	AA	NN	AA	NN	AA	AA
100055973	1	48805616	A/G	NA	NA	NA	NA	NA	NA	NA	NN	AA	NN	AA	AA	NN	AA	AA	AA	AA	NN	AA	AA	AA	AA	NN	AA	AA	NN	AA	AA	AA	AA	AA	NN	NN	AA	AA	AA	AA	AA	AA	AA	AA	AA	AA	NN	AA	AA
100056019	1	9760323	G/T	NA	NA	NA	NA	NA	NA	NA	NN	GG	NN	GG	GG	NN	GG	GG	GG	GG	NN	GG	GG	GG	GG	NN	NN	GG	GG	GG	NN	GG	GG	GG	NN	NN	GG	GG	GG	GG	GG	GG	GG	GG	NN	NN	GG	GG	GG
100056022	1	2265230	G/A	NA	NA	NA	NA	NA	NA	NA	NN	AA	NN	GG	AA	NN	AA	AA	AA	AA	GA	AA	AA	AA	AA	AA	AA	AA	AA	AA	NN	GG	GG	AA	NN	NN	AA	AA	AA	AA	GA	AA	AA	AA	NN	AA	NN	AA	AA
100056090	1	51072775	C/T	NA	NA	NA	NA	NA	NA	NA	NN	NN	NN	CC	CC	NN	CC	CC	CC	CC	NN	CC	CC	CC	NN	NN	NN	CC	CC	CC	NN	CC	CC	CC	NN	NN	CC	CC	CT	CC	CC	CC	CC	CC	NN	NN	NN	CC	CC
100056104	1	19134321	T/A	NA	NA	NA	NA	NA	NA	NA	NN	NN	NN	TT	AA	NN	AA	AA	AA	AA	NN	AA	AA	TA	AA	NN	NN	AA	NN	AA	NN	AA	TT	AA	NN	NN	AA	AA	NN	AA	AA	TT	AA	NN	NN	AA	NN	AA	AA
100056175	1	50296233	T/C	NA	NA	NA	NA	NA	NA	NA	NN	TT	NN	TT	TT	NN	TT	TT	TT	TT	NN	TT	TT	TT	TT	NN	TT	TT	TT	TT	NN	TT	TT	TT	NN	TT	TT	TT	NN	TT	TT	TT	TT	TT	NN	NN	NN	TT	TT
100056211	1	2662832	T/C	NA	NA	NA	NA	NA	NA	NA	NN	TT	TT	TT	TT	TT	TT	TT	TT	TT	NN	TT	TT	TT	TT	NN	NN	TT	TT	TT	NN	TT	TT	TT	NN	TT	TT	TT	NN	TT	TT	TT	TT	TT	NN	TT	NN	TT	TT
100056214	1	51035682	A/T	NA	NA	NA	NA	NA	NA	NA	NN	AA	NN	AA	AA	AA	AA	AA	AA	AA	NN	AA	TT	AA	AA	AA	NN	AA	AA	AA	NN	AA	AA	AA	NN	AA	AA	AA	NN	AA	AA	AA	TT	AA	NN	AA	NN	AA	AA
100056238	1	3721817	G/A	NA	NA	NA	NA	NA	NA	NA	NN	GG	NN	GG	GG	NN	GG	GG	GG	GG	GG	GG	GG	GG	GG	NN	NN	GG	NN	GG	NN	GG	GG	GG	NN	NN	GG	GG	NN	GG	GG	GG	GG	GG	NN	GG	NN	GG	GG
100056305	1	1622728	T/C	NA	NA	NA	NA	NA	NA	NA	NN	NN	NN	TT	TT	NN	TT	TT	TT	TT	NN	TT	TT	TT	TT	NN	TT	TT	TT	TT	TT	TT	TT	TT	TT	NN	TT	TT	NN	TT	TT	TT	TT	TT	NN	TT	NN	TT	TT
100056356	1	39979104	G/A	NA	NA	NA	NA	NA	NA	NA	NN	GG	NN	GG	NN	NN	NN	NN	NN	NN	GG	NN	NN	GG	NN	AA	NN	GG	NN	NN	GG	NN	GG	AA	NN	AA	NN	NN	NN	NN	GG	GG	NN	NN	AA	AA	NN	NN	NN
100056383	1	39525522	T/C	NA	NA	NA	NA	NA	NA	NA	NN	TT	NN	TT	TT	NN	TT	TT	TT	TT	NN	TT	TT	TT	TT	NN	TT	TT	TT	TT	TT	TT	TT	TT	NN	NN	TT	TT	TT	TT	TT	TT	TT	TT	NN	TT	NN	TT	TT
100056386	1	55720568	A/G	NA	NA	NA	NA	NA	NA	NA	AA	NN	NN	AA	AA	NN	AA	AA	AA	AA	AA	AA	AA	AA	AA	NN	AA	AA	AA	AA	AA	AA	AA	AA	NN	AA	AA	AA	NN	AA	NN	AA	AA	AA	NN	AG	NN	AA	AA
100056389	1	55492643	A/G	NA	NA	NA	NA	NA	NA	NA	AA	NN	NN	AA	NN	NN	AA	AA	AA	AA	AA	AA	AA	AA	AA	AA	AA	AA	AA	AA	AA	AA	AA	AA	AA	NN	AA	AA	NN	AA	NN	NN	AA	AA	AA	AA	AA	NN	AA
100056404	1	39739327	A/T	NA	NA	NA	NA	NA	NA	NA	NN	AA	NN	AA	AA	NN	AA	AA	AA	AA	NN	AA	AT	AA	AA	AA	NN	AA	AA	AA	NN	AA	AA	AA	NN	NN	AA	AA	NN	AA	NN	TT	AA	AA	NN	NN	AA	AA	AA
100056534	1	51035616	A/G	NA	NA	NA	NA	NA	NA	NA	NN	AA	NN	AA	AA	AA	AA	AA	AA	AA	AA	AA	AA	AA	AA	AA	NN	AA	AA	AA	NN	AA	AA	AA	NN	NN	AA	AA	AA	AA	AA	AA	AA	NN	NN	AA	AA	AA	AA
100056550	1	46418073	C/T	NA	NA	NA	NA	NA	NA	NA	NN	CC	NN	CC	NN	NN	CC	CC	CC	CC	NN	CC	CC	CC	CC	NN	NN	CC	CC	CC	CC	CC	CC	CC	NN	NN	CC	CC	CC	CC	CC	CC	CC	CC	NN	CC	NN	CC	CC
100056690	1	56668742	G/A	NA	NA	NA	NA	NA	NA	NA	NN	NN	NN	GG	GG	NN	GG	GG	NN	GG	NN	GG	GG	GG	GG	NN	NN	GG	GG	GG	NN	NN	GG	GG	NN	NN	GG	GG	GG	GG	GG	GG	GG	GG	NN	NN	NN	GG	GG
100056769	1	49981527	A/G	NA	NA	NA	NA	NA	NA	NA	NN	AA	NN	AA	AA	NN	AA	AA	AA	AA	AA	AA	AA	AA	AA	AG	AA	AA	AA	AA	AA	AA	AA	AA	NN	AA	AA	AA	NN	AA	AA	AA	AA	AA	NN	NN	AA	AA	AA
100056814	1	55439334	A/G	NA	NA	NA	NA	NA	NA	NA	AA	AA	NN	AA	AA	AA	AA	AA	AA	AA	AA	AA	AA	AA	AA	NN	NN	AA	AA	AA	AA	AA	AA	AA	NN	NN	AA	AA	NN	AA	AA	AA	AA	AA	AA	AA	AA	AA	AA
100056823	1	43942053	A/G	NA	NA	NA	NA	NA	NA	NA	NN	AA	NN	AA	AA	NN	AA	AA	AG	AA	NN	AA	AA	AA	AA	NN	NN	AA	AA	AA	AA	AA	AA	AA	NN	NN	AA	AA	NN	AA	AA	AA	AA	AA	NN	NN	NN	AA	AA
100056843	1	43866246	C/T	NA	NA	NA	NA	NA	NA	NA	CC	CC	NN	CC	CC	NN	CC	CC	CC	TT	CC	TT	CT	CC	CC	NN	NN	CC	NN	TT	TT	CC	CC	CC	CC	CC	CC	TT	TT	TT	CT	CC	TT	TT	NN	NN	NN	CC	CC
100056975	1	50230551	A/G	NA	NA	NA	NA	NA	NA	NA	NN	NN	AA	AA	AA	NN	AA	AA	AA	AA	NN	AA	AA	AA	AA	AG	NN	AA	AA	AA	NN	AA	AA	AA	NN	NN	AA	AA	AA	AA	NN	AA	AA	AA	AA	NN	NN	AA	AA
100057003	1	19731943	A/C	NA	NA	NA	NA	NA	NA	NA	NN	NN	NN	AA	CC	NN	CC	CC	CC	CC	AA	CC	CC	AC	AA	NN	CC	CC	CC	CC	CC	CC	AA	CC	CC	AA	NN	CC	NN	CC	AA	CC	CC	CC	NN	AA	NN	CC	CC
100057044	1	46983253	C/T	NA	NA	NA	NA	NA	NA	NA	NN	CC	NN	CC	CC	NN	CC	CC	CC	CC	CC	CC	TT	CC	CC	NN	CC	CC	CC	CC	TT	CC	CC	CC	CC	NN	CC	CC	NN	CC	CC	CC	CT	CT	CC	CC	NN	CC	CC
100057053	1	7241882	T/C	NA	NA	NA	NA	NA	NA	NA	NN	NN	NN	CC	TT	NN	TT	TT	TT	TT	NN	TT	TT	TT	TT	NN	NN	TT	TT	TT	NN	TT	CC	TT	TT	NN	TT	TT	TT	TT	TC	TT	TT	TT	NN	NN	NN	TT	TT
100057102	1	5756641	T/C	NA	NA	NA	NA	NA	NA	NA	NN	NN	NN	TT	TT	NN	TT	TT	TT	TT	NN	TT	TT	TT	TT	NN	NN	TT	TT	TT	TT	TT	TT	TT	NN	NN	TT	TT	NN	TT	TT	TT	TT	TT	TT	NN	NN	TT	TT
100057114	1	12138112	T/C	NA	NA	NA	NA	NA	NA	NA	NN	CC	NN	CC	NN	NN	CC	CC	CC	CC	NN	CC	TT	CC	CC	NN	NN	CC	CC	CC	CC	CC	CC	CC	NN	NN	CC	CC	NN	CC	CC	CC	CC	CC	NN	NN	NN	CC	CC
100057143	1	54182245	A/G	NA	NA	NA	NA	NA	NA	NA	NN	NN	NN	AA	AA	AA	AA	AA	AA	AA	AA	AA	AA	AA	AA	NN	NN	AA	AA	AA	AA	AA	AA	AA	NN	AA	AA	AA	NN	AA	AA	AA	AA	AA	NN	AA	AA	AA	AA
100057159	1	56123571	G/T	NA	NA	NA	NA	NA	NA	NA	NN	GG	NN	GG	GG	NN	GG	GG	GG	GG	NN	GG	GG	GG	GG	GG	GG	GG	GG	GG	NN	GG	GG	GG	GG	NN	GG	GG	GG	GG	GG	GG	GG	GG	NN	GG	NN	GG	GG
100057204	1	38795016	T/C	NA	NA	NA	NA	NA	NA	NA	TT	TT	NN	TT	TT	NN	TT	TT	TT	TT	NN	TT	TT	TT	TT	NN	NN	TT	TT	TT	NN	TT	TT	TT	NN	TT	TT	TT	NN	TT	TC	CC	TT	TT	NN	NN	NN	TT	TT
100057225	1	46693146	C/T	NA	NA	NA	NA	NA	NA	NA	CC	CC	NN	CC	CC	NN	CC	CC	CC	CC	NN	CC	TT	CC	CC	CC	NN	CC	CC	CC	NN	CC	CC	CC	CC	NN	CC	CC	NN	CC	CC	CC	CC	CC	NN	CC	NN	CC	CC
100057264	1	16619822	A/G	NA	NA	NA	NA	NA	NA	NA	AA	AA	NN	AA	AA	NN	GG	GG	GG	AA	NN	AA	AA	AG	AA	NN	NN	GG	GG	AA	NN	GG	AA	AA	NN	AA	AG	AA	NN	AA	AA	AA	AG	AA	AA	AA	NN	AG	AA
100057286	1	3115512	T/C	NA	NA	NA	NA	NA	NA	NA	NN	TC	TT	TT	TT	TT	TT	TT	TT	TT	NN	TT	CC	TT	TT	NN	NN	TT	TT	TT	CC	TT	TT	TT	TT	TT	TT	TT	NN	TT	TT	CC	TC	TC	NN	TT	NN	TT	TT
100057354	1	15548082	T/A	NA	NA	NA	NA	NA	NA	NA	TT	NN	NN	TT	TT	TT	TT	TT	TT	TT	NN	TT	AA	TT	TT	NN	NN	TT	NN	TT	NN	TT	TT	TT	NN	NN	TT	TT	TT	TT	TT	TT	TT	TT	TT	TT	NN	TT	TT
100057396	1	5084087	T/C	NA	NA	NA	NA	NA	NA	NA	NN	TT	NN	CC	TT	NN	TT	TT	TT	TT	CC	TT	TT	TT	NN	TT	NN	TT	TT	TT	TT	TT	CC	TT	NN	NN	TT	TT	NN	TT	CC	TT	TT	TT	NN	TT	NN	TT	NN
100057430	1	40863039	A/G	NA	NA	NA	NA	NA	NA	NA	NN	AA	NN	GG	AA	NN	GG	GG	GG	AA	GG	AA	AA	GG	GG	NN	NN	GG	GG	AA	AA	GG	GG	GG	NN	GG	GG	AA	NN	AA	GG	GG	AA	AA	NN	GG	NN	GG	AG
100057560	1	52527916	A/C	NA	NA	NA	NA	NA	NA	NA	NN	CC	NN	AA	CC	NN	CC	CC	CC	CC	NN	CC	CC	AC	CC	NN	NN	CC	CC	CC	NN	CC	AA	CC	NN	NN	CC	CC	NN	CC	AA	AA	CC	CC	NN	NN	NN	CC	CC
100057643	1	15911548	T/G	NA	NA	NA	NA	NA	NA	NA	NN	NN	NN	TT	NN	NN	GG	GG	NN	NN	NN	TT	TT	GG	NN	NN	NN	TG	GG	NN	NN	GG	TT	TT	NN	TT	TG	TT	NN	TT	NN	TT	TT	TT	NN	TT	NN	TT	TT
100057646	1	7216377	A/G	NA	NA	NA	NA	NA	NA	NA	NN	AA	NN	AA	AA	NN	AA	AA	AA	AA	NN	AA	AA	AA	NN	NN	NN	AA	AA	AA	NN	NN	AA	AA	NN	NN	AA	AA	NN	AA	AA	AA	AA	NN	AA	NN	NN	AA	AA
100057651	1	36946018	T/C	NA	NA	NA	NA	NA	NA	NA	NN	TT	TT	TT	TT	NN	TT	TT	TT	TT	TT	TT	TT	TT	TT	TT	TT	TT	TT	TT	NN	TT	TT	TT	NN	NN	TT	TT	TT	TT	TT	TT	TT	TT	TC	NN	NN	TT	TT
100057678	1	3745265	A/T	NA	NA	NA	NA	NA	NA	NA	NN	AA	NN	TT	AA	AA	AA	AA	AA	AA	NN	AA	AA	AA	AA	NN	AA	AA	AA	AA	AA	AA	TT	AA	NN	AA	AA	AA	AA	AA	AT	AA	AA	AA	NN	AA	AA	AA	AA
100057686	1	19325637	T/A	NA	NA	NA	NA	NA	NA	NA	NN	AA	NN	TT	AA	NN	AA	AA	AA	AA	AA	AA	AA	AA	AA	AA	AA	AA	AA	AA	NN	AA	TT	AA	NN	NN	AA	AA	AA	AA	TA	TT	AA	AA	AA	AA	NN	AA	AA
100057706	1	18406538	A/G	NA	NA	NA	NA	NA	NA	NA	NN	NN	NN	AA	GG	NN	AA	AA	AA	AA	NN	GG	AA	AA	AG	NN	NN	AA	AA	AA	AA	AA	AA	GG	NN	NN	AG	GG	NN	AA	AA	AA	GG	GG	NN	NN	NN	AA	NN
100057708	1	11083910	C/T	NA	NA	NA	NA	NA	NA	NA	NN	NN	NN	CC	CC	NN	CC	CC	CC	NN	NN	CC	TT	CC	CC	NN	NN	CC	CC	CC	NN	CC	CC	CC	NN	NN	CC	CC	NN	CC	CC	CC	CC	CC	CC	CC	NN	CC	CC
100057714	1	47811788	C/T	NA	NA	NA	NA	NA	NA	NA	NN	TT	CC	TT	TT	NN	CC	CC	CC	CC	TT	CC	CC	CT	TT	TT	NN	CC	CC	CC	NN	CC	TT	TT	CC	TT	CT	CC	CC	CC	CT	TT	CT	CT	TT	TT	NN	CC	CC
100057717	1	4041183	G/C	NA	NA	NA	NA	NA	NA	NA	CC	GC	NN	CC	GG	NN	GG	CC	CC	GG	NN	GG	CC	GC	GG	NN	GG	GC	CC	GG	NN	CC	CC	GG	NN	NN	CC	GG	GG	GG	GC	GG	GG	GG	NN	GG	GG	CC	GC
100057791	1	16637623	C/A	NA	NA	NA	NA	NA	NA	NA	NN	NN	CC	CC	CC	NN	CC	CC	CC	CC	NN	CC	AA	CC	CC	NN	NN	CC	CC	CC	CC	CC	CC	CC	NN	NN	CC	CC	NN	CC	CC	CC	CC	CC	CC	CC	NN	CC	CC
100057885	1	1847791	G/A	NA	NA	NA	NA	NA	NA	NA	NN	NN	NN	GG	GG	NN	GG	GG	GG	GG	NN	GG	GG	GG	GG	NN	GG	GG	GG	GG	NN	GG	GG	GG	NN	NN	GG	GG	NN	GG	GG	GG	GG	GG	GG	GG	GG	GG	GG
100058012	1	3557383	G/A	NA	NA	NA	NA	NA	NA	NA	NN	NN	NN	GG	AA	NN	AA	AA	AA	AA	NN	AA	AA	GA	AA	NN	NN	AA	AA	AA	NN	AA	GG	AA	NN	NN	AA	AA	NN	AA	GA	AA	AA	AA	NN	AA	NN	AA	AA
100058016	1	7701490	C/T	NA	NA	NA	NA	NA	NA	NA	NN	CC	NN	CC	NN	NN	CC	NN	CC	CC	NN	CC	CC	CC	CC	NN	NN	CC	CC	CC	CT	NN	CC	CC	NN	NN	CC	CC	CC	CC	CC	CC	CC	CC	CC	NN	NN	CC	CC
100058071	1	8655748	A/G	NA	NA	NA	NA	NA	NA	NA	NN	AA	NN	AA	AA	NN	AA	AA	AA	AA	NN	AA	AA	AA	AA	AA	NN	AA	AA	AA	AA	AA	AA	AA	NN	NN	AA	AA	AA	AA	AA	AA	AA	AA	AA	AA	AG	AA	AA
100058110	1	56823303	A/G	NA	NA	NA	NA	NA	NA	NA	AA	AA	NN	AA	AA	AA	AA	AA	AA	AA	NN	AA	AA	AA	AA	NN	AA	AA	AA	AA	AA	AA	AA	AA	NN	AA	AA	AA	NN	AA	AA	AA	AA	AA	AA	AA	AA	AA	AA
100058156	1	38242933	T/C	NA	NA	NA	NA	NA	NA	NA	NN	NN	NN	TT	NN	NN	TT	TT	TT	TT	TT	TT	TT	TT	TT	NN	NN	TT	TT	TT	NN	TT	TT	TT	NN	NN	TT	TT	TT	TT	TT	TT	TT	TT	NN	TC	NN	TT	TT
100058167	1	2107654	T/C	NA	NA	NA	NA	NA	NA	NA	TT	TT	NN	TT	TT	NN	TT	TT	TT	TT	NN	TT	TT	TT	TT	NN	TT	TT	TT	TT	NN	TT	TT	TT	NN	TT	NN	TT	NN	TT	TT	TT	TT	NN	NN	TT	TT	TT	TT
100058243	1	10137154	A/G	NA	NA	NA	NA	NA	NA	NA	NN	AA	NN	GG	NN	NN	AA	GG	AA	AA	NN	AA	AA	AG	GG	NN	NN	AA	AA	AA	AA	AA	GG	GG	AA	NN	AA	AA	NN	AA	GG	GG	GG	AG	NN	NN	NN	AA	NN
100058251	1	11941912	T/G	NA	NA	NA	NA	NA	NA	NA	NN	TT	NN	TT	TT	NN	TT	TT	TT	TT	NN	TT	TT	TT	TT	NN	NN	TT	TT	TT	NN	TT	TT	TT	NN	NN	TT	TT	TT	NN	TT	TT	TT	NN	TG	NN	NN	TT	TT
100058273	1	18500588	A/G	NA	NA	NA	NA	NA	NA	NA	GG	GG	NN	GG	AA	AA	GG	GG	GG	GG	NN	NN	GG	GG	AA	GG	GG	GG	GG	NN	GG	GG	GG	AA	GG	GG	NN	AA	NN	GG	GG	GG	AA	AA	AA	NN	NN	GG	AA
100058302	1	44385523	T/C	NA	NA	NA	NA	NA	NA	NA	NN	NN	TT	TT	TT	NN	TT	TT	TT	TT	NN	TT	TT	TT	TT	TT	NN	NN	TT	TT	TT	NN	TT	TT	NN	NN	TT	TT	NN	TT	TT	TT	TT	TT	TT	NN	TT	TT	NN
100058472	1	50092957	G/A	NA	NA	NA	NA	NA	NA	NA	NN	GG	NN	GG	GG	GG	GG	GG	GG	GG	NN	GG	GG	GG	GG	GG	GG	GG	GG	GG	NN	GG	GG	GG	NN	GG	GG	GG	NN	GG	GG	GG	GG	GG	NN	GG	GG	GG	GG
100058507	1	42190014	G/C	NA	NA	NA	NA	NA	NA	NA	NN	CC	NN	CC	CC	NN	CC	CC	CC	GG	NN	GG	GC	CC	CC	NN	GG	CC	CC	GG	CC	CC	CC	CC	NN	NN	CC	GG	CC	GG	CC	CC	CC	CC	NN	CC	CC	CC	GG
100058523	1	50112578	G/A	NA	NA	NA	NA	NA	NA	NA	NN	AA	NN	AA	GG	NN	AA	AA	AA	AA	AA	AA	AA	GA	GA	NN	NN	AA	AA	AA	AA	AA	AA	GG	GG	GG	GA	AA	NN	AA	GA	AA	AA	AA	GG	GG	NN	AA	AA
100058609	1	19894535	A/G	NA	NA	NA	NA	NA	NA	NA	NN	AA	AA	AA	AA	AA	AA	AA	AA	AA	NN	AA	AA	AA	AA	NN	NN	AA	AA	AA	AG	AA	AA	AA	NN	NN	AA	AA	AA	AA	AA	AA	AA	AA	NN	AA	NN	AA	AA
100058640	1	50995336	A/G	NA	NA	NA	NA	NA	NA	NA	AA	NN	AA	AA	NN	NN	AA	AA	AA	AA	AA	AA	AA	AA	AA	NN	AA	AA	AA	AA	AA	AA	AA	AA	NN	NN	AG	AA	AA	AA	AA	AA	AA	AA	AA	NN	NN	AA	AA
100058668	1	12425034	T/C	NA	NA	NA	NA	NA	NA	NA	TT	TT	NN	TT	TT	NN	TT	TT	TT	TT	NN	TT	TT	TT	TT	NN	TT	TT	TT	TT	TT	TT	TT	TT	TT	TT	TT	TT	TT	TT	TT	TT	TT	TT	NN	NN	NN	TT	TT
100058704	1	49645574	A/G	NA	NA	NA	NA	NA	NA	NA	NN	AA	NN	AA	AA	NN	AA	AA	AA	AA	NN	AA	AA	AA	AA	AA	AA	AA	AA	AA	NN	AA	AA	AA	AA	AA	AA	AA	NN	AA	AA	AA	AA	AA	NN	AA	NN	AA	AA
100058816	1	53699352	T/C	NA	NA	NA	NA	NA	NA	NA	NN	NN	NN	TT	TT	TT	TT	TT	TT	TT	TT	TT	TT	TT	TT	NN	NN	TT	TT	TT	TT	TT	TT	TT	NN	NN	TC	TT	NN	TT	TT	TT	TT	TT	TT	TT	NN	TT	TT
100058849	1	49159588	C/T	NA	NA	NA	NA	NA	NA	NA	CC	CC	NN	CC	CC	NN	CC	CC	CC	CC	NN	CC	CC	CC	CC	NN	NN	CC	CC	CC	CC	CC	CC	CC	NN	NN	CC	CC	NN	CC	CC	CC	CC	CC	NN	CC	NN	CC	CC
100058958	1	14837051	A/G	NA	NA	NA	NA	NA	NA	NA	AA	AA	NN	AA	AA	NN	AA	AA	AA	AA	AA	AA	AA	AA	AA	AA	AA	AA	AA	AA	AA	AA	AA	AA	AA	NN	AA	AA	AA	AA	AA	AA	AA	AA	AA	AA	NN	AA	AA
100058995	1	41680406	A/G	NA	NA	NA	NA	NA	NA	NA	NN	NN	NN	AA	NN	AA	AA	AA	AA	GG	NN	GG	GG	AA	NN	NN	NN	AA	NN	GG	AA	AA	AA	AA	NN	NN	NN	GG	GG	GG	AA	GG	AA	AA	NN	AA	NN	AA	GG
100059017	1	43064772	T/A	NA	NA	NA	NA	NA	NA	NA	NN	TT	NN	TT	AA	NN	AA	AA	AA	AA	NN	AA	TT	AA	AA	NN	NN	AA	NN	AA	NN	AA	TT	AA	NN	NN	AA	AA	NN	AA	TT	TT	TT	TT	NN	NN	NN	AA	AA
100059031	1	14390156	C/A	NA	NA	NA	NA	NA	NA	NA	NN	NN	NN	CC	CC	NN	CC	NN	CC	CC	NN	CC	AA	CC	NN	NN	NN	CC	NN	CC	CC	CC	CC	CC	NN	NN	NN	CC	NN	CC	NN	CC	CC	NN	NN	NN	NN	CC	NN
100059083	1	12384381	G/T	NA	NA	NA	NA	NA	NA	NA	NN	NN	NN	GG	GG	NN	GG	GG	GG	GG	GT	GG	GG	GG	GG	GG	GG	GG	GG	GG	NN	GG	GG	GG	NN	NN	GG	GG	GG	GG	GG	GG	GG	GG	NN	GG	NN	GG	GG
100059090	1	16880320	A/G	NA	NA	NA	NA	NA	NA	NA	NN	AA	NN	AA	AA	NN	AA	AA	AA	AA	NN	AA	GG	AA	AA	NN	AA	AA	AA	AA	AA	AA	AA	AA	AA	AA	AA	AA	AA	AA	AA	AA	AA	AA	NN	AA	NN	AA	AA
100059122	1	51955987	A/T	NA	NA	NA	NA	NA	NA	NA	NN	AA	NN	AA	AA	NN	AA	AA	AA	AA	NN	AA	AA	AA	AA	NN	NN	AA	AA	AA	AA	AA	AA	AA	AA	AA	AA	AA	AA	AA	AA	AA	AA	AA	AT	AA	NN	AA	AA
100059124	1	2578308	A/G	NA	NA	NA	NA	NA	NA	NA	NN	AA	NN	AA	NN	NN	AA	AA	AA	AA	NN	AA	AA	AA	AA	NN	NN	AA	AA	AA	NN	AA	AA	AA	NN	NN	AA	AA	NN	AA	AA	AA	AA	AA	NN	NN	NN	AA	AA
100059132	1	56450288	T/C	NA	NA	NA	NA	NA	NA	NA	TT	TT	NN	TT	TT	TT	TT	TT	TT	TT	NN	NN	TT	TT	TT	NN	NN	NN	TT	TT	TT	TT	TT	TT	TT	NN	TT	TT	NN	TT	TT	NN	TT	NN	NN	NN	NN	TT	TT
100059210	1	43119921	C/T	NA	NA	NA	NA	NA	NA	NA	NN	TT	NN	TT	TT	NN	NN	TT	TT	TT	TT	NN	TT	TT	NN	TT	TT	TT	NN	TT	TT	NN	TT	TT	TT	TT	TT	TT	NN	NN	TT	NN	TT	NN	TT	NN	NN	TT	TT
100059284	1	12818798	A/T	NA	NA	NA	NA	NA	NA	NA	NN	AA	NN	AA	AA	AA	NN	AA	NN	AA	AA	AA	AA	AA	AA	NN	NN	NN	AA	AA	NN	AA	AA	AA	NN	NN	AA	AA	NN	NN	NN	AA	AA	NN	NN	NN	NN	AA	NN
100059367	1	14931335	A/T	NA	NA	NA	NA	NA	NA	NA	TT	TT	NN	TT	NN	NN	TT	TT	TT	TT	NN	TT	AA	TT	TT	NN	TT	TT	TT	TT	TT	TT	TT	TT	TT	NN	TT	TT	TT	TT	TT	TT	TT	TT	NN	TT	NN	TT	TT
100059381	1	42293285	A/G	NA	NA	NA	NA	NA	NA	NA	AA	NN	NN	AA	GG	AA	AA	AA	AA	AA	AA	AA	GG	AA	AA	NN	NN	AG	AA	AA	NN	AA	AA	AA	NN	AA	AA	AA	AA	AA	AA	AA	AA	AA	AA	AA	AA	AA	AA
100059543	1	2578418	A/G	NA	NA	NA	NA	NA	NA	NA	GG	NN	NN	AA	GG	NN	GG	GG	GG	GG	AG	GG	GG	GG	NN	NN	GG	GG	GG	GG	NN	GG	AA	GG	GG	NN	NN	NN	NN	GG	AG	GG	GG	GG	NN	NN	NN	NN	AG
100059570	1	53264660	G/A	NA	NA	NA	NA	NA	NA	NA	GG	GG	NN	GG	GG	GG	GG	GG	GG	GG	GG	GG	GG	GG	GG	GG	GG	GG	GG	GG	GG	GG	GG	GG	NN	NN	GG	GG	GG	GG	GG	GG	GG	GG	NN	GG	NN	GG	GG
100059593	1	46682388	T/C	NA	NA	NA	NA	NA	NA	NA	TT	TT	NN	TT	TT	TT	TT	TT	NN	TT	NN	TT	TT	TT	TT	TT	NN	TT	TT	TT	TT	TT	TT	TT	TT	NN	TT	NN	NN	TT	TT	TT	TT	NN	TT	TT	NN	TT	TT
100059615	1	7485010	G/A	NA	NA	NA	NA	NA	NA	NA	GG	GG	NN	AA	GG	NN	GG	GG	GG	GG	NN	GG	GG	GG	GG	NN	NN	GG	GG	GG	NN	GG	AA	GG	GG	GG	GG	GG	NN	NN	GG	NN	GG	GG	NN	NN	NN	GG	GG
100059843	1	873625	T/C	NA	NA	NA	NA	NA	NA	NA	NN	TT	NN	TT	TT	NN	TT	TT	TT	TT	NN	TT	TT	TT	TT	NN	TT	NN	TT	TT	NN	TT	TC	TT	NN	NN	NN	TT	TT	TT	TT	TT	TT	NN	NN	TT	NN	TT	TT
100059941	1	4183022	A/T	NA	NA	NA	NA	NA	NA	NA	NN	AA	NN	AA	AA	NN	AA	AA	AA	AA	NN	AA	AA	AA	AA	NN	NN	AA	AA	AA	NN	AA	AA	AA	NN	NN	AA	AA	NN	AA	AA	AA	AA	AA	AT	NN	NN	AA	AA
100060334	1	47537076	T/C	NA	NA	NA	NA	NA	NA	NA	NN	NN	NN	CC	TT	TT	NN	NN	NN	NN	NN	NN	NN	TC	TT	NN	TT	NN	NN	NN	NN	NN	CC	TT	NN	TT	NN	NN	NN	NN	TC	TT	TT	NN	TT	TT	NN	NN	NN
100060347	1	3361271	C/T	NA	NA	NA	NA	NA	NA	NA	NN	NN	NN	TT	NN	NN	CC	CC	NN	NN	NN	NN	TT	CC	NN	NN	NN	CC	CC	TT	NN	CC	TT	TT	NN	NN	CC	TT	NN	TT	CC	TT	TT	NN	NN	NN	NN	TT	CC
100060419	1	45994974	T/A	NA	NA	NA	NA	NA	NA	NA	NN	NN	NN	TT	NN	NN	NN	AA	AA	AA	NN	NN	AA	AA	NN	AA	NN	AA	AA	AA	NN	AA	TT	NN	AA	NN	NN	AA	AA	AA	TA	AA	AA	NN	AA	AA	NN	AA	AA
100060425	1	46450488	C/G	NA	NA	NA	NA	NA	NA	NA	NN	NN	NN	GG	GG	NN	GG	GG	GG	GG	NN	GG	CC	GG	GG	NN	NN	GG	GG	GG	NN	GG	GG	GG	NN	NN	GG	GG	NN	GG	GG	GG	GG	GG	NN	GG	NN	GG	GG
100060483	1	55137086	A/G	NA	NA	NA	NA	NA	NA	NA	NN	NN	AA	AA	AA	NN	AA	AA	AA	AA	NN	AA	AA	AA	AG	AA	NN	AA	AA	AA	AA	AA	AA	AA	NN	NN	AA	AA	NN	AA	AA	AA	AA	AA	NN	NN	NN	AA	AA
100060488	1	5687323	G/T	NA	NA	NA	NA	NA	NA	NA	NN	NN	NN	GG	NN	NN	TT	NN	NN	TT	NN	TT	TT	TT	NN	NN	NN	TT	NN	TT	NN	TT	GG	NN	TT	NN	TT	TT	TT	TT	GG	TT	TT	TT	NN	TT	NN	NN	TT
100060743	1	37225222	C/T	NA	NA	NA	NA	NA	NA	NA	NN	NN	NN	CC	TT	NN	CC	CC	CC	CC	NN	CC	CC	CC	NN	NN	NN	CC	CC	CC	NN	CC	CC	TT	NN	NN	CT	CC	NN	CC	NN	CC	TT	NN	NN	NN	NN	CC	CC
100061024	1	51134791	G/T	NA	NA	NA	NA	NA	NA	NA	NN	NN	NN	TT	NN	NN	TT	TT	TT	NN	NN	TT	GG	TT	NN	NN	NN	TT	TT	TT	NN	NN	TT	TT	NN	NN	NN	TT	NN	NN	NN	TT	GG	GG	TT	TT	NN	TT	NN
100080812	1	47661205	A/C	NA	NA	NA	NA	NA	NA	NA	NN	NN	AA	AA	AA	NN	AA	AA	AA	AA	NN	AA	AA	AA	AA	NN	AA	AA	AA	AA	CC	AA	AA	AA	NN	AA	AA	AA	AA	AA	AA	AA	AC	AA	NN	AA	NN	AA	AA
100081187	1	46497573	C/A	NA	NA	NA	NA	NA	NA	NA	NN	NN	NN	CC	CC	NN	CA	CC	CA	CC	CC	CC	CA	CC	CC	NN	NN	CC	CC	CC	NN	CC	CC	CC	CC	CC	CA	CC	CC	CC	CC	CC	CC	CC	CC	CC	CC	CC	CC
100082306	1	39455787	T/C	NA	NA	NA	NA	NA	NA	NA	NN	NN	NN	TT	TC	NN	TT	TT	TT	TT	NN	TT	TT	TT	TC	NN	NN	TT	TT	TT	TT	TT	TT	TT	TT	NN	TT	TT	NN	TT	TC	CC	TT	TT	NN	TT	NN	TT	TT
100082768	1	39952817	G/A	NA	NA	NA	NA	NA	NA	NA	NN	NN	NN	GG	GG	NN	GG	GG	GG	NN	NN	GG	AA	GG	NN	NN	NN	GG	NN	GG	GG	GG	GG	GG	NN	NN	GG	GG	NN	GG	NN	GG	GG	NN	GG	NN	GG	NN	GG
100091484	1	52920131	G/T	NA	NA	NA	NA	NA	NA	NA	GG	NN	TT	GG	TT	NN	TT	TT	TT	TT	NN	TT	TT	GT	TT	NN	NN	TT	TT	TT	TT	TT	GG	TT	NN	TT	TT	TT	NN	TT	GT	TT	TT	TT	NN	NN	NN	TT	TT
100091506	1	5985344	G/A	NA	NA	NA	NA	NA	NA	NA	NN	GG	NN	AA	GG	NN	GG	GG	GG	GG	GA	GG	GG	GG	GG	NN	GG	GG	GG	GG	GG	GG	AA	GG	NN	NN	GG	GG	NN	GG	GA	GG	GG	GG	NN	GG	NN	GG	GG
100091546	1	8310027	T/A	NA	NA	NA	NA	NA	NA	NA	NN	NN	NN	TT	TT	NN	TT	TT	TT	AA	TT	AA	AA	TT	TT	NN	TT	TT	TT	AA	NN	TT	TT	TT	TT	NN	NN	AA	NN	AA	TT	TT	TA	TT	NN	TT	NN	TT	TT
100091615	1	45796010	T/C	NA	NA	NA	NA	NA	NA	NA	NN	NN	CC	TT	CC	CC	CC	CC	CC	CC	NN	CC	CC	TC	CC	NN	CC	CC	CC	CC	NN	CC	TT	CC	NN	NN	CC	CC	CC	CC	TC	CC	CC	CC	CC	CC	NN	CC	CC
100091632	1	44713169	A/G	NA	NA	NA	NA	NA	NA	NA	AA	NN	AA	GG	AA	NN	AA	AA	AA	GG	NN	GG	GG	AG	AA	AA	NN	AA	AA	GG	GG	AA	GG	AA	NN	AA	AA	GG	NN	GG	AG	AA	GG	GG	AA	AA	NN	AA	GG
100091692	1	47949078	C/T	NA	NA	NA	NA	NA	NA	NA	NN	TT	NN	NN	TT	NN	TT	TT	TT	TT	TT	TT	TT	TT	TT	TT	CT	TT	NN	TT	TT	TT	NN	TT	NN	TT	CT	TT	TT	TT	NN	TT	TT	TT	NN	TT	NN	TT	TT
100091708	1	5425312	C/A	NA	NA	NA	NA	NA	NA	NA	CC	CC	CC	AA	CC	CC	CC	CC	CC	CC	NN	CC	CC	CA	CC	NN	CC	CC	CC	CC	CC	CC	AA	CC	CC	NN	CC	CC	CC	CC	CA	CC	CC	CC	NN	CC	NN	CC	CC
100091741	1	1745433	G/A	NA	NA	NA	NA	NA	NA	NA	NN	NN	NN	GG	GG	NN	GG	GA	GG	GG	NN	GG	GG	GG	GG	NN	NN	GG	GG	GG	GG	GG	GG	GG	GG	NN	GG	GG	NN	GG	GG	GG	GG	GG	NN	NN	NN	GG	GG
100091741	1	1745433	A/C	NA	NA	NA	NA	NA	NA	NA	NN	NN	NN	AA	AA	NN	AA	AC	AA	AA	NN	AA	AA	AA	AA	NN	NN	AA	AA	AA	AA	AA	AA	AA	AA	NN	AA	AA	NN	AA	AA	AA	AA	AA	NN	NN	NN	AA	AA
100091879	1	42192408	G/A	NA	NA	NA	NA	NA	NA	NA	GG	GG	NN	GG	GG	NN	GG	GG	GG	AA	GG	AA	GA	GG	GG	NN	AA	GG	GG	AA	GG	GG	GG	GG	NN	GG	GG	AA	AA	AA	GA	GG	GG	GG	NN	GG	NN	GG	GA
100091935	1	15414347	G/A	NA	NA	NA	NA	NA	NA	NA	NN	GG	NN	GG	GG	NN	GG	GG	GG	GG	NN	GG	GG	GG	GG	NN	NN	GG	GG	GG	GG	GG	GG	GG	GG	NN	GG	GG	NN	GG	GG	GG	GG	GG	GG	NN	NN	GG	GG
100092032	1	1546743	T/A	NA	NA	NA	NA	NA	NA	NA	NN	NN	NN	AA	NN	NN	AA	TA	NN	NN	NN	AA	AA	AA	NN	NN	NN	AA	NN	AA	NN	AA	AA	NN	NN	NN	AA	AA	NN	AA	AA	AA	AA	NN	NN	NN	NN	AA	AA
100092119	1	1999542	G/A	NA	NA	NA	NA	NA	NA	NA	NN	GG	NN	GG	GG	NN	GG	GG	GG	GG	NN	GG	GG	GG	GG	NN	GG	GG	GG	GG	GG	GG	GG	GG	NN	GG	GG	GG	GG	GG	GG	GG	GG	GG	GG	GG	NN	GG	GG
100092152	1	54763462	T/C	NA	NA	NA	NA	NA	NA	NA	TT	TT	TT	TT	CC	NN	TT	TT	TT	TT	TC	TT	TT	TC	CC	TT	TT	TT	TT	TT	TT	TT	TT	TT	TT	TC	TT	TT	TT	TT	TT	TT	TT	TT	CC	TT	TT	TT	TT
100092176	1	1489869	C/G	NA	NA	NA	NA	NA	NA	NA	NN	CC	NN	CC	CC	CC	CC	CG	CC	CC	CC	CC	CC	CC	CC	CC	CC	CG	CC	CC	CC	CC	CC	CC	NN	NN	CC	CC	CC	CC	CC	CC	CC	CC	CC	NN	NN	CC	CC
100092330	1	41910926	C/T	NA	NA	NA	NA	NA	NA	NA	NN	NN	NN	CC	TT	NN	TT	TT	TT	TT	CC	TT	TT	CT	CC	NN	NN	TT	TT	TT	NN	TT	CC	CC	NN	CC	CT	TT	NN	TT	CC	TT	CC	NN	CC	CC	NN	TT	TT
100092435	1	50080041	A/T	NA	NA	NA	NA	NA	NA	NA	NN	TT	NN	TT	AA	NN	TT	TT	TT	TT	AA	TT	TT	TT	AT	AA	TT	TT	TT	TT	TT	TT	TT	AA	NN	NN	TT	TT	TT	TT	AT	TT	TT	TT	NN	AA	NN	TT	TT
100092444	1	40672911	A/G	NA	NA	NA	NA	NA	NA	NA	NN	NN	NN	AA	NN	NN	AG	AA	AA	AA	AA	AA	AA	AA	AA	AA	NN	AA	AA	AA	AA	AA	AA	AA	NN	NN	AA	AA	NN	AA	AA	AA	AA	AA	AA	AA	AA	AA	AA
100092821	1	53363549	C/A	NA	NA	NA	NA	NA	NA	NA	NN	NN	NN	CC	AA	NN	CC	CC	CC	CC	NN	CC	CC	CC	CA	CC	CC	CC	CC	CC	NN	CC	CC	CC	CC	NN	CC	CC	NN	CC	CA	CC	CC	CC	NN	NN	NN	CC	CC
100092836	1	52938911	G/A	NA	NA	NA	NA	NA	NA	NA	GG	NN	NN	GG	AA	NN	AA	AA	AA	AA	NN	AA	AA	AA	AA	NN	AA	AA	AA	AA	AA	AA	GG	AA	NN	NN	AA	AA	NN	AA	GA	AA	AA	AA	AA	AA	AA	AA	AA
100093109	1	16619888	C/A	NA	NA	NA	NA	NA	NA	NA	CC	CC	NN	CC	CC	NN	AA	AA	AA	CC	NN	CC	NN	CA	CC	CC	CC	AA	AA	CC	CA	AA	CC	CC	AA	CC	AA	CC	NN	CC	CC	CC	CC	CC	CC	CC	CC	CA	CC
100093111	1	17440973	C/A	NA	NA	NA	NA	NA	NA	NA	NN	CC	NN	CC	CC	CC	AA	AA	CC	CC	NN	CC	CC	AA	CC	NN	NN	AA	CC	CC	CC	AA	CC	CC	AA	NN	CA	CC	CC	CC	CC	CC	CC	CC	CC	NN	NN	CC	CC
100093249	1	5716312	C/G	NA	NA	NA	NA	NA	NA	NA	NN	NN	NN	GG	CC	NN	NN	CC	CC	CC	NN	CC	CC	CC	CC	NN	NN	CC	NN	CC	NN	CC	GG	CC	CC	NN	CC	CC	NN	CC	CG	CC	CC	NN	NN	NN	NN	CC	NN
100093254	1	19732632	A/G	NA	NA	NA	NA	NA	NA	NA	NN	NN	NN	AA	GG	NN	GG	GG	GG	GG	NN	GG	GG	AG	AG	NN	NN	GG	GG	GG	NN	GG	AA	GG	NN	AA	GG	GG	NN	GG	AA	GG	GG	GG	NN	AA	NN	GG	GG
100093255	1	19732632	T/C	NA	NA	NA	NA	NA	NA	NA	NN	NN	NN	NN	TT	NN	TT	TT	TT	TT	NN	TT	TT	TT	TT	NN	NN	TT	TT	TT	NN	TT	NN	TT	NN	CC	TT	TT	NN	TT	NN	TT	TT	TT	NN	NN	NN	TT	TT
100093328	1	44753350	A/G	NA	NA	NA	NA	NA	NA	NA	NN	NN	NN	AA	GG	NN	GG	GG	GG	AA	NN	AA	AA	AG	GG	GG	NN	GG	GG	AA	NN	GG	AA	GG	NN	NN	GG	AA	NN	AA	AG	GG	AA	AA	NN	GG	NN	GG	AG
100093556	1	41680472	C/A	NA	NA	NA	NA	NA	NA	NA	NN	CC	AA	CC	NN	NN	NN	AA	AA	NN	NN	NN	NN	CA	NN	NN	NN	AA	AA	NN	NN	AA	CC	AA	NN	NN	AA	NN	NN	NN	CA	NN	CC	NN	NN	AA	AA	AA	NN
100093572	1	6866367	C/A	NA	NA	NA	NA	NA	NA	NA	NN	CC	CC	AA	CC	CC	CC	CC	CC	CC	AA	CC	CC	CA	CC	CC	NN	CC	CC	CC	NN	CC	AA	CC	NN	CC	CC	CC	NN	CC	CA	CC	CC	CC	CC	CC	NN	CC	CC
100093618	1	16675637	C/G	NA	NA	NA	NA	NA	NA	NA	GG	NN	NN	GG	GG	GG	GG	GG	GG	GG	GG	GG	CG	GG	GG	NN	NN	GG	GG	GG	NN	GG	GG	GG	NN	NN	GG	GG	GG	GG	GG	GG	GG	GG	GG	GG	NN	GG	GG
100093620	1	1888190	G/T	NA	NA	NA	NA	NA	NA	NA	NN	GG	NN	TT	GG	NN	GG	GG	GG	GG	NN	GG	GG	GG	GG	NN	GG	GG	GG	GG	GG	NN	TT	GG	NN	GG	GG	GG	GG	GG	GG	GG	GG	GG	GG	GG	GG	GG	GG
100093741	1	48344312	T/A	NA	NA	NA	NA	NA	NA	NA	NN	AA	NN	AA	AA	NN	TT	TT	TT	TT	NN	TT	TA	TA	AA	AA	NN	TT	TT	TT	NN	TT	AA	AA	NN	NN	TA	TT	NN	TT	AA	AA	TT	TT	NN	AA	NN	TT	TT
100093765	1	11512135	C/A	NA	NA	NA	NA	NA	NA	NA	NN	CC	NN	CC	CC	NN	CC	CC	NN	CC	NN	CC	AA	CC	CC	NN	CC	CC	CC	CC	NN	CC	CC	CC	NN	NN	CC	CC	NN	CC	CC	CC	CC	CC	NN	NN	NN	CC	CC
100093802	1	47854865	A/T	NA	NA	NA	NA	NA	NA	NA	NN	AA	NN	AA	AA	NN	AA	AA	AA	AA	NN	AA	AA	AA	AA	AA	AT	AA	AA	AA	NN	AA	AA	AA	NN	NN	AA	AA	NN	AA	AA	AA	AA	AA	AA	AA	NN	AA	AA
100093819	1	5084153	A/T	NA	NA	NA	NA	NA	NA	NA	NN	AA	NN	TT	AA	NN	AA	AA	AA	AA	TT	AA	AA	AA	AA	NN	NN	AA	AA	AA	NN	AA	TT	AA	NN	NN	AA	AA	AA	AA	TT	AA	AA	AA	NN	AA	NN	AA	AA
100093995	1	53446970	G/C	NA	NA	NA	NA	NA	NA	NA	NN	GG	NN	GG	CC	NN	GG	GG	GG	GG	NN	GG	GG	GG	GC	NN	GG	NN	GG	GG	GG	GG	GG	GG	NN	CC	GG	GG	GG	GG	GC	GG	GG	GG	NN	GG	NN	GG	GG
100094023	1	48803590	C/T	NA	NA	NA	NA	NA	NA	NA	NN	CC	NN	CC	CC	NN	TT	CT	TT	TT	NN	TT	TT	CT	CC	CC	NN	TT	TT	TT	TT	TT	CC	CC	CT	NN	CT	TT	NN	TT	CT	CT	CT	CC	NN	CC	NN	TT	TT
100094140	1	52109882	T/A	NA	NA	NA	NA	NA	NA	NA	TT	TT	NN	AA	TT	TT	TT	TT	TT	TT	TT	TT	TT	TA	TT	TT	TT	TT	TT	TT	TT	TT	AA	TT	NN	NN	TT	TT	NN	TT	TA	TT	TT	TT	TT	TT	NN	TT	TT
100094151	1	39622796	A/C	NA	NA	NA	NA	NA	NA	NA	NN	CC	NN	CC	CC	NN	CC	CC	CC	CC	NN	CC	AA	CC	CC	NN	NN	AC	CC	CC	CC	CC	CC	CC	NN	CC	CC	CC	NN	CC	CC	AA	CC	CC	NN	CC	NN	CC	CC
100094176	1	5049251	A/G	NA	NA	NA	NA	NA	NA	NA	NN	NN	GG	AA	GG	GG	GG	GG	GG	GG	AA	GG	GG	GG	GG	GG	NN	GG	GG	GG	GG	GG	AA	GG	GG	GG	GG	GG	GG	GG	AG	GG	GG	GG	NN	GG	NN	GG	GG
100094191	1	3361205	T/C	NA	NA	NA	NA	NA	NA	NA	TT	TT	NN	TT	TT	NN	TT	TT	TT	TT	TT	TT	TT	TT	TT	NN	TT	TT	TT	TT	TT	TT	TT	TT	NN	NN	TT	TT	TC	TT	TT	TT	TT	TT	NN	TT	TT	TT	TT
100094211	1	56668808	C/A	NA	NA	NA	NA	NA	NA	NA	CC	CC	CC	CC	CC	NN	CC	CC	CC	CC	NN	CC	CC	CC	CC	NN	CC	CC	CC	CC	CC	CC	CC	CC	NN	NN	CC	CC	CC	CC	CC	CC	CC	CC	NN	CC	CC	CC	CC
100094277	1	3381437	G/C	NA	NA	NA	NA	NA	NA	NA	NN	GG	NN	GC	GG	NN	GG	GG	GG	GG	NN	GG	GG	GG	GG	GG	GG	GG	GG	GG	NN	GG	CC	GG	NN	GG	GG	GG	GG	GG	GC	GG	GG	GG	NN	GG	NN	GG	GG
100094288	1	9821298	T/A	NA	NA	NA	NA	NA	NA	NA	NN	TT	TT	NN	TT	NN	TT	NN	TT	NN	NN	NN	TT	TT	TT	NN	NN	TT	TT	NN	NN	TT	NN	NN	NN	NN	NN	NN	NN	NN	TT	NN	TT	TT	NN	NN	NN	TT	TT
100094314	1	43639818	A/G	NA	NA	NA	NA	NA	NA	NA	AA	NN	NN	AA	AA	AA	AA	AA	AA	AA	NN	AA	AA	AA	AA	AA	AA	AA	AA	AA	AA	AA	AA	AA	AA	AA	AA	AA	NN	AA	AA	AA	AA	AA	NN	AA	AA	AA	AA
100094377	1	49967461	C/T	NA	NA	NA	NA	NA	NA	NA	NN	CC	NN	CC	TT	NN	CC	CC	CC	CC	NN	CC	CC	CC	NN	NN	NN	CC	CC	CC	CC	CC	CC	TT	NN	NN	CC	CC	CC	CC	CC	CC	CC	CC	NN	TT	NN	CC	CC
100094389	1	50587670	G/A	NA	NA	NA	NA	NA	NA	NA	NN	NN	NN	GG	GG	NN	GG	GG	GG	GG	GG	GG	AA	GG	GG	NN	NN	GG	GG	GG	AA	GG	GG	GG	GG	GG	GG	GG	GG	GG	GG	GG	GG	GG	GG	GG	NN	GG	GG
100094515	1	5076553	G/A	NA	NA	NA	NA	NA	NA	NA	GG	NN	NN	GG	AA	NN	AA	AA	AA	AA	NN	AA	AA	AA	AA	NN	NN	AA	AA	AA	AA	AA	GG	AA	AA	NN	AA	AA	AA	AA	GA	AA	AA	AA	NN	AA	NN	AA	AA
100094531	1	6331562	C/T	NA	NA	NA	NA	NA	NA	NA	NN	TT	NN	CC	TT	NN	TT	TT	TT	TT	NN	TT	TT	TT	TT	NN	TT	NN	TT	TT	NN	TT	CC	TT	NN	NN	TT	TT	NN	TT	CT	TT	TT	TT	NN	TT	NN	TT	TT
100094586	1	52132557	G/A	NA	NA	NA	NA	NA	NA	NA	NN	NN	NN	GG	AA	NN	AA	AA	NN	NN	GG	AA	AA	NN	AA	AA	AA	NN	AA	AA	AA	NN	GG	AA	NN	AA	AA	AA	AA	AA	NN	AA	AA	NN	NN	NN	AA	AA	AA
100094681	1	5623123	A/G	NA	NA	NA	NA	NA	NA	NA	NN	NN	AA	NN	NN	NN	AA	AA	AA	AA	NN	AA	AA	AA	NN	NN	NN	NN	AA	AA	AA	AA	NN	AA	NN	NN	AA	AA	NN	AA	NN	AA	AA	AA	NN	NN	NN	AA	AA
100094690	1	8645015	A/G	NA	NA	NA	NA	NA	NA	NA	NN	AA	AA	NN	GG	NN	AA	AA	NN	NN	NN	NN	GG	AA	AA	NN	AA	AA	AA	NN	AA	AA	NN	AA	NN	NN	AA	NN	AA	NN	NN	NN	NN	NN	NN	AA	NN	AA	AA
100094691	1	8645015	A/T	NA	NA	NA	NA	NA	NA	NA	NN	TT	TT	AA	AA	AA	TT	TT	NN	AA	NN	AA	AA	TT	AT	NN	TT	TT	TT	AA	TT	TT	AA	TT	NN	NN	TT	AA	TT	AA	AA	AA	AA	AA	NN	TT	NN	TT	TT
100094700	1	2813425	A/G	NA	NA	NA	NA	NA	NA	NA	NN	NN	NN	AA	AA	NN	NN	AA	GG	GG	NN	GG	GG	AG	AA	AA	NN	AG	GG	GG	NN	GG	AA	AA	NN	NN	AA	GG	NN	GG	AA	GG	AG	AG	AA	AA	NN	GG	GG
100094773	1	47412748	C/T	NA	NA	NA	NA	NA	NA	NA	NN	CC	NN	CC	CC	CC	TT	TT	NN	TT	CC	TT	TT	CT	CC	NN	CC	TT	TT	TT	NN	TT	CC	CC	NN	NN	TT	TT	TT	TT	CC	CC	CC	CC	CC	CC	CC	TT	TT
100094865	1	1424184	T/A	NA	NA	NA	NA	NA	NA	NA	NN	TT	NN	TT	TT	NN	TT	TT	NN	TT	NN	TT	TT	TT	TT	NN	NN	TT	TT	TT	NN	TT	TT	TT	NN	NN	TT	TT	NN	TT	TT	TT	TT	NN	NN	TT	NN	NN	TT
100095065	1	11748652	C/A	NA	NA	NA	NA	NA	NA	NA	NN	CC	NN	CC	CC	NN	CC	CC	CC	CC	NN	CC	AA	CC	CC	NN	NN	CC	CC	CC	NN	CC	CC	CC	NN	NN	CC	CC	NN	CC	NN	CC	CC	CC	CC	CC	NN	CC	CC
100095131	1	49943701	C/T	NA	NA	NA	NA	NA	NA	NA	NN	CC	NN	CC	TT	NN	CC	CC	CC	CC	NN	CC	CC	CT	TT	NN	NN	CC	CC	CC	NN	CC	CC	TT	NN	TT	CT	CC	NN	CC	CT	CC	CC	CC	NN	TT	NN	CC	CC
100095282	1	5607590	T/C	NA	NA	NA	NA	NA	NA	NA	TT	CC	CC	TT	TT	TT	CC	CC	CC	CC	NN	CC	CC	CC	TT	NN	NN	TC	CC	CC	NN	CC	TT	CC	NN	NN	CC	CC	CC	CC	TT	CC	TC	TC	NN	NN	NN	CC	CC
100095448	1	7107317	T/A	NA	NA	NA	NA	NA	NA	NA	NN	TT	NN	AA	TT	NN	TT	TT	TT	TT	NN	TT	TT	TT	TT	NN	NN	TT	TT	TT	TT	TT	AA	TT	NN	NN	TT	TT	TT	TT	TA	TT	TT	TT	TT	TT	NN	TT	TT
100095521	1	50537758	T/C	NA	NA	NA	NA	NA	NA	NA	TT	TT	NN	NN	TT	TT	TT	TT	TT	TT	NN	TT	NN	TT	TT	TT	NN	TT	TT	TT	NN	TT	NN	TT	NN	TT	TT	TT	TT	TT	NN	TT	TT	TT	TT	TT	NN	TT	TT
100095541	1	3411140	G/A	NA	NA	NA	NA	NA	NA	NA	NN	NN	NN	AA	NN	NN	GG	GG	NN	GG	NN	GG	GG	GG	GG	GG	GG	GG	NN	GG	NN	GG	AA	GG	GG	GG	GG	GG	NN	GG	GG	GG	AA	AA	NN	GG	NN	GG	GG
100095573	1	51409865	G/A	NA	NA	NA	NA	NA	NA	NA	GG	NN	NN	GG	GG	NN	GG	GG	NN	GG	NN	GG	AA	GG	NN	NN	NN	NN	NN	GG	NN	NN	GG	GG	NN	NN	NN	GG	NN	GG	GG	GG	AA	GA	NN	GG	NN	GG	GG
100095621	1	18402796	G/A	NA	NA	NA	NA	NA	NA	NA	NN	NN	NN	AA	AA	NN	GG	NN	GG	GG	AA	AA	GG	NN	AA	NN	NN	GG	GG	GG	NN	NN	AA	AA	NN	NN	AA	AA	GG	GG	GA	AA	AA	AA	NN	NN	NN	GG	GA
100095630	1	16318512	A/G	NA	NA	NA	NA	NA	NA	NA	NN	NN	NN	AA	NN	NN	NN	NN	GG	AA	AA	AA	NN	GG	NN	NN	NN	GG	NN	AA	NN	NN	AA	AA	NN	NN	AA	AA	NN	AA	AA	NN	AA	NN	NN	NN	NN	AA	AA
100095657	1	40373568	T/C	NA	NA	NA	NA	NA	NA	NA	CC	TT	NN	CC	CC	NN	CC	CC	CC	CC	NN	CC	TT	CC	CC	NN	TT	CC	CC	CC	NN	CC	CC	CC	CC	NN	CC	CC	CC	CC	CC	CC	CC	CC	NN	CC	TT	CC	CC
100095812	1	52132764	T/C	NA	NA	NA	NA	NA	NA	NA	TT	TT	NN	CC	TT	NN	TT	TT	TT	TT	CC	TT	TT	TT	TT	NN	TT	TT	TT	TT	TT	TT	CC	TT	NN	NN	TT	TT	TT	TT	TC	TT	TT	TT	NN	TT	NN	TT	TT
100095814	1	56495585	A/G	NA	NA	NA	NA	NA	NA	NA	NN	GG	NN	GG	GG	NN	GG	GG	GG	GG	NN	GG	GG	GG	GG	NN	GG	GG	GG	GG	NN	GG	GG	GG	GG	NN	GG	GG	GG	GG	GG	GG	GG	GG	NN	GG	NN	GG	GG
100095861	1	8751968	G/A	NA	NA	NA	NA	NA	NA	NA	NN	GG	GG	AA	AA	NN	GG	GG	GG	NN	NN	AA	AA	GG	GA	NN	NN	GG	GG	AA	GG	GG	AA	GG	GG	NN	GG	AA	GG	AA	GA	AA	AA	AA	NN	NN	GG	GG	GG
100095875	1	19386746	T/G	NA	NA	NA	NA	NA	NA	NA	NN	TT	NN	TT	TT	NN	TT	TT	TT	TT	NN	TT	TT	TT	TT	TT	NN	TT	TT	TT	TT	TT	TT	TT	NN	NN	TT	TT	TT	TT	TT	TT	TT	TT	TT	TT	NN	TT	TT
100095930	1	50851992	T/C	NA	NA	NA	NA	NA	NA	NA	NN	TT	NN	TT	TT	NN	TT	TT	TT	TT	NN	TT	TC	TT	TC	TT	TT	TT	TT	TT	CC	TT	TT	TT	NN	TT	TT	TT	NN	TT	TT	TT	TT	TT	NN	NN	NN	TT	TT
100095956	1	46192780	G/C	NA	NA	NA	NA	NA	NA	NA	NN	NN	NN	GG	GG	GG	GG	GG	GG	GG	NN	GG	CC	GG	GG	NN	NN	GG	GG	GG	CC	GG	GG	GG	NN	NN	GG	GG	NN	GG	GG	GG	GG	CC	NN	GG	GG	GG	GG
100096065	1	56880221	A/T	NA	NA	NA	NA	NA	NA	NA	NN	AA	NN	AA	AA	NN	AA	AA	TT	AA	AA	AA	AA	AA	AA	AA	NN	AA	TT	AA	NN	AA	AA	AA	NN	NN	AA	AA	NN	AA	AA	AA	AA	AA	AA	AA	NN	AA	AA
100096205	1	45790981	A/T	NA	NA	NA	NA	NA	NA	NA	NN	TT	NN	TT	AA	AA	AA	AA	AA	AA	NN	AA	AA	AA	AA	NN	NN	AA	AA	AA	AA	AA	TT	AA	NN	AA	AA	AA	AA	AA	AT	AA	AA	AA	NN	AA	AA	AA	AA
100096234	1	41383369	C/A	NA	NA	NA	NA	NA	NA	NA	NN	NN	NN	CC	CA	NN	CC	CC	CC	CC	NN	CC	CC	CC	CC	NN	CC	CC	CC	CC	CC	CC	CC	CC	NN	NN	CC	CC	CC	CC	CC	CC	CC	CC	NN	CC	NN	CC	CC
100096275	1	56600534	T/C	NA	NA	NA	NA	NA	NA	NA	NN	TT	TT	TT	TT	TT	TT	TT	TT	TT	NN	TT	TT	TT	TT	NN	NN	TT	NN	TT	TT	TT	TT	TT	NN	NN	TT	TT	NN	TT	TT	TT	TT	TT	NN	NN	NN	TT	TT
100096630	1	16850007	T/C	NA	NA	NA	NA	NA	NA	NA	TT	NN	NN	TT	TT	NN	TT	TT	TT	CC	NN	CC	CC	TT	TT	NN	NN	TT	TT	CC	CC	TT	TT	TT	TT	TT	TT	CC	CC	CC	TT	TT	TT	TT	NN	TT	NN	CC	TC
100096664	1	6488202	T/A	NA	NA	NA	NA	NA	NA	NA	NN	TT	NN	AA	TT	TT	TT	TT	TT	TT	NN	TT	TT	TA	TT	NN	TT	TT	TT	TT	TT	TT	AA	TT	TT	NN	TT	TT	NN	TT	TA	TT	TT	TT	TT	TT	NN	TT	TT
100096797	1	11782268	T/G	NA	NA	NA	NA	NA	NA	NA	NN	TT	TT	TT	TT	NN	TT	TT	TT	TT	NN	TT	GG	TT	TT	TT	NN	TT	TT	TT	TT	TT	TT	TT	TT	TT	TT	TT	TT	TT	TT	TT	TT	NN	TT	NN	NN	TT	TT
100096823	1	2720560	G/T	NA	NA	NA	NA	NA	NA	NA	NN	GG	NN	TT	TT	NN	TT	TT	TT	TT	NN	TT	GG	GT	GG	NN	NN	TT	TT	TT	GG	TT	TT	GG	NN	NN	GT	TT	TT	TT	GT	GG	GT	GT	NN	GG	NN	TT	TT
100096928	1	15064395	T/C	NA	NA	NA	NA	NA	NA	NA	CC	CC	NN	CC	CC	CC	CC	CC	CC	CC	NN	CC	TT	CC	CC	CC	NN	CC	NN	CC	NN	CC	CC	CC	NN	NN	CC	CC	CC	CC	CC	CC	CC	NN	CC	NN	NN	CC	CC
100096942	1	40344255	C/T	NA	NA	NA	NA	NA	NA	NA	CC	CC	NN	CC	CC	NN	CC	CC	CC	CC	NN	CC	CC	CC	CC	NN	NN	CC	CC	CC	CC	CC	CC	CC	CC	CC	CC	CC	CC	CC	CC	NN	CC	CC	CC	CC	NN	CC	CC
100096943	1	40344255	A/G	NA	NA	NA	NA	NA	NA	NA	GG	GG	NN	GG	GG	NN	GG	GG	GG	GG	NN	GG	GG	GG	GG	NN	NN	GG	GG	GG	GG	GG	GG	GG	GG	GG	GG	GG	GG	GG	GG	AA	GG	GG	GG	GG	NN	GG	GG
100097134	1	15206496	A/T	NA	NA	NA	NA	NA	NA	NA	NN	AA	NN	AA	AA	NN	AA	AA	AA	AA	NN	AA	TT	AA	AA	NN	NN	AA	AA	AA	NN	AA	AA	AA	NN	AA	AA	AA	NN	AA	AA	AA	AA	AA	NN	AA	NN	AA	AA
100097191	1	50085555	G/A	NA	NA	NA	NA	NA	NA	NA	GG	NN	AA	AA	GG	NN	AA	AA	AA	AA	NN	AA	AA	GA	GG	NN	NN	AA	AA	AA	NN	AA	AA	GG	NN	NN	AA	AA	NN	AA	GA	AA	AA	AA	GG	NN	NN	AA	AA
100097223	1	28544052	C/T	NA	NA	NA	NA	NA	NA	NA	NN	NN	NN	CC	NN	NN	TT	NN	NN	CC	NN	CC	CC	NN	NN	NN	CC	NN	CC	CC	NN	TT	CC	NN	NN	NN	CC	CC	NN	CC	CC	NN	CC	CC	NN	NN	NN	CC	CC
100097269	1	39413497	T/C	NA	NA	NA	NA	NA	NA	NA	NN	NN	NN	TT	TT	TT	TT	TT	TT	TT	NN	TT	TT	TT	NN	NN	NN	NN	TT	TT	TT	TT	TT	TT	NN	NN	TT	TT	NN	TT	NN	CC	TT	NN	NN	TT	NN	TT	TT
100097293	1	45547114	G/T	NA	NA	NA	NA	NA	NA	NA	NN	NN	NN	TT	TT	NN	TT	TT	TT	TT	TT	TT	NN	TT	NN	NN	NN	TT	TT	NN	NN	TT	TT	TT	NN	NN	NN	NN	NN	TT	TT	TT	TT	TT	NN	NN	NN	TT	TT
100097372	1	14969213	G/C	NA	NA	NA	NA	NA	NA	NA	NN	NN	GG	GG	GG	NN	GG	GG	GG	GG	GG	GG	CC	GG	GG	GG	GG	GG	GG	GG	GG	GG	GG	GG	GG	GG	GG	GG	NN	GG	GG	GG	GG	GG	NN	GG	NN	GG	GG
100097505	1	46203262	T/G	NA	NA	NA	NA	NA	NA	NA	TT	TT	NN	TT	TT	TT	TT	TT	TT	TT	TT	TT	GG	TT	TT	NN	GG	TT	TT	TT	GG	TT	TT	TT	NN	TT	TT	TT	TT	TT	TT	TT	TG	TG	TT	TT	TT	TT	TT
100097650	1	14390090	C/T	NA	NA	NA	NA	NA	NA	NA	NN	CC	NN	CC	CC	NN	CC	CC	CC	CC	NN	CC	TT	CC	CC	NN	NN	CC	CC	CC	CC	CC	CC	CC	CC	NN	CC	CC	NN	CC	CC	CC	CC	CC	NN	CC	NN	CC	CC
100097697	1	6868552	C/A	NA	NA	NA	NA	NA	NA	NA	CC	NN	NN	AA	CC	NN	CC	CC	NN	CC	NN	CC	CC	CC	CC	NN	NN	CC	CC	CC	NN	CC	AA	CC	CC	NN	CC	CC	CC	CC	CA	CC	CC	NN	CC	CC	NN	CC	CC
100097725	1	39879235	T/C	NA	NA	NA	NA	NA	NA	NA	NN	NN	NN	TT	TT	NN	TT	TT	TT	TT	NN	TT	CC	TT	TT	TT	NN	TT	TT	TT	TT	TT	TT	TT	NN	NN	TT	TT	NN	TT	TT	CC	TT	TT	NN	NN	NN	NN	TT
100097731	1	53539701	T/C	NA	NA	NA	NA	NA	NA	NA	TT	TT	NN	TT	CC	NN	TT	TT	TT	TT	NN	TT	TT	TC	CC	TT	TT	TT	TT	TT	TT	TT	TT	TT	TT	NN	TT	TT	NN	TT	TT	CC	TT	TT	NN	TT	NN	TT	TT
100097773	1	43681539	G/T	NA	NA	NA	NA	NA	NA	NA	NN	NN	NN	NN	GG	NN	GG	GG	GG	TT	NN	TT	TT	GG	NN	NN	GG	GG	GG	TT	TT	GG	NN	NN	GG	NN	GG	TT	GT	TT	NN	NN	TT	TT	NN	NN	NN	GG	GT
100097930	1	52914323	A/G	NA	NA	NA	NA	NA	NA	NA	NN	NN	NN	GG	GG	NN	GG	GG	GG	GG	NN	GG	GG	GG	GG	NN	GG	GG	GG	GG	GG	GG	GG	GG	GG	NN	GG	GG	GG	GG	GG	AA	GG	GG	NN	GG	NN	GG	GG
100098029	1	46998906	A/T	NA	NA	NA	NA	NA	NA	NA	AA	NN	NN	AA	AA	NN	AA	AA	AA	AA	AA	AA	TT	AA	AT	NN	NN	AA	AA	AA	TT	AA	AA	AA	NN	NN	AA	AA	NN	AA	AA	AA	AA	AT	AA	AA	AA	AA	AA
100098036	1	48266261	A/G	NA	NA	NA	NA	NA	NA	NA	NN	NN	NN	AA	NN	NN	GG	GG	GG	GG	NN	GG	GG	GG	AA	NN	NN	GG	NN	GG	GG	GG	AA	AA	NN	NN	GG	GG	NN	GG	AG	AA	GG	AG	AA	AA	NN	GG	GG
100098047	1	45833913	T/C	NA	NA	NA	NA	NA	NA	NA	NN	CC	NN	CC	NN	TT	TT	TT	TT	TT	NN	TT	TT	TT	TT	TT	NN	TT	TT	TT	NN	TT	CC	TT	NN	TT	TT	TT	NN	NN	TT	TT	TT	TT	TT	TT	NN	TT	NN
100098057	1	56016668	A/G	NA	NA	NA	NA	NA	NA	NA	NN	AA	NN	AA	AA	AA	AA	AA	AA	AA	AA	AA	AA	AA	AA	NN	NN	AA	AA	AA	AA	AA	AA	AA	NN	AA	AA	AA	AA	AA	AA	AA	AA	AA	NN	AA	NN	AA	AA
100098057	1	56016668	T/C	NA	NA	NA	NA	NA	NA	NA	NN	TT	NN	TT	TT	TT	TT	TT	TT	TT	TT	TT	TT	TT	TT	NN	NN	TT	TT	TT	TT	TT	TT	TT	NN	TT	TT	TT	TT	TT	TT	TT	TT	TT	NN	TT	NN	TT	TT
100098073	1	43057999	T/C	NA	NA	NA	NA	NA	NA	NA	NN	NN	TT	NN	TT	NN	TT	TT	TT	TT	CC	TT	NN	TT	TT	TT	TT	TT	TT	TT	NN	TT	NN	TT	NN	TT	TT	TT	TT	TT	NN	NN	NN	NN	TT	TT	NN	TT	TT
100098096	1	14392338	C/T	NA	NA	NA	NA	NA	NA	NA	NN	NN	NN	CC	TT	NN	TT	TT	TT	TT	NN	CC	CC	TT	TT	NN	NN	NN	TT	TT	NN	TT	CC	TT	TT	NN	TT	TT	NN	TT	NN	NN	TT	TT	NN	TT	NN	NN	TT
100098326	1	19739932	A/G	NA	NA	NA	NA	NA	NA	NA	NN	NN	NN	AA	GG	AA	GG	GG	GG	GG	NN	GG	GG	GG	AG	NN	NN	NN	NN	GG	NN	GG	AA	GG	NN	AA	GG	GG	NN	GG	NN	GG	GG	GG	AA	AA	GG	GG	NN
100098441	1	40554970	C/T	NA	NA	NA	NA	NA	NA	NA	TT	CT	NN	NN	CC	NN	CC	CC	CC	TT	CC	TT	TT	CC	CT	CC	TT	CC	CC	TT	NN	CC	NN	CC	CC	CC	CC	TT	TT	TT	NN	TT	TT	TT	CC	CC	NN	CC	CT
100098537	1	9390940	C/T	NA	NA	NA	NA	NA	NA	NA	NN	CC	NN	TT	TT	NN	CC	CT	CC	TT	NN	TT	CT	CT	TT	TT	CC	CT	CC	TT	CC	CC	TT	TT	NN	NN	TT	TT	CC	TT	TT	TT	TT	TT	NN	NN	NN	CC	CC
100098580	1	11466954	A/C	NA	NA	NA	NA	NA	NA	NA	NN	CC	NN	CC	CC	NN	CC	CC	CC	CC	NN	CC	AA	CC	CC	NN	NN	CC	CC	CC	CC	CC	CC	CC	NN	CC	NN	CC	NN	CC	CC	CC	CC	CC	NN	CC	NN	CC	CC
100098581	1	11466954	T/C	NA	NA	NA	NA	NA	NA	NA	NN	TT	NN	TT	TT	NN	TT	TT	TT	TT	NN	TT	CC	TT	TT	NN	NN	TT	TT	TT	TT	TT	TT	TT	NN	TT	NN	TT	NN	TT	TT	TT	TT	TT	NN	TT	NN	TT	TT
100098603	1	48589495	C/T	NA	NA	NA	NA	NA	NA	NA	NN	NN	NN	CC	TT	NN	TT	TT	TT	TT	NN	TT	CC	TT	CC	NN	NN	TT	TT	TT	CC	TT	CC	TT	NN	TT	TT	TT	NN	TT	CC	CC	CC	NN	NN	TT	NN	TT	TT
100098637	1	55549450	G/C	NA	NA	NA	NA	NA	NA	NA	NN	GG	GG	GG	GG	NN	GG	GG	GG	GG	NN	GG	GG	GG	GG	GG	GG	GG	GG	GG	NN	GG	GG	GG	NN	NN	GG	GG	GG	GG	GG	GG	GG	GG	GG	GG	NN	GG	GG
100098645	1	15063229	C/T	NA	NA	NA	NA	NA	NA	NA	CC	CC	NN	CC	CC	NN	CC	CC	CC	CC	NN	CC	TT	CC	CC	NN	CC	CC	CC	CC	CC	CC	CC	CC	CC	NN	CC	CC	NN	CC	CC	CC	CC	CC	NN	NN	NN	CC	NN
100098677	1	6839252	T/C	NA	NA	NA	NA	NA	NA	NA	NN	CC	CC	TT	CC	NN	CC	CC	CC	CC	NN	CC	CC	TC	CC	CC	NN	CC	CC	CC	CC	CC	TT	CC	NN	CC	CC	CC	CC	CC	TC	CC	CC	CC	NN	CC	NN	CC	CC
100098782	1	52189839	A/T	NA	NA	NA	NA	NA	NA	NA	NN	TT	NN	AA	TT	NN	TT	TT	TT	TT	NN	TT	TT	AT	TT	TT	TT	TT	TT	TT	TT	TT	AA	TT	NN	TT	TT	TT	TT	TT	AT	AA	TT	TT	NN	TT	NN	TT	TT
100098808	1	18926541	G/A	NA	NA	NA	NA	NA	NA	NA	NN	NN	NN	GG	NN	NN	GG	GG	GG	GG	NN	AA	GG	GG	NN	NN	NN	GG	GG	GG	NN	NN	GG	AA	NN	NN	GG	AA	GA	NN	AA	GG	AA	NN	NN	AA	NN	GG	GG
100098835	1	53863783	A/G	NA	NA	NA	NA	NA	NA	NA	GG	AA	NN	GG	AA	NN	AA	AA	AA	AA	NN	AA	AA	AA	AA	NN	AA	AA	AA	AA	NN	AA	GG	AA	NN	NN	AA	AA	AA	AA	AG	GG	AA	AA	NN	AA	NN	AA	AA
100098846	1	6844430	G/A	NA	NA	NA	NA	NA	NA	NA	NN	NN	NN	GG	AA	AA	AA	AA	AA	AA	NN	AA	AA	AA	AA	NN	AA	AA	AA	AA	AA	AA	GG	AA	NN	NN	AA	AA	AA	AA	GA	AA	AA	AA	NN	AA	AA	AA	AA
100098962	1	49159654	G/T	NA	NA	NA	NA	NA	NA	NA	GG	NN	NN	GG	GG	GG	TT	TT	TT	TT	NN	TT	TT	TT	NN	GG	GG	TT	TT	TT	TT	TT	GG	GG	NN	NN	GG	TT	NN	TT	GG	GG	GT	TT	NN	GG	NN	TT	TT
100099048	1	1745499	A/C	NA	NA	NA	NA	NA	NA	NA	NN	NN	NN	AA	NN	NN	AA	AC	NN	AA	AA	AA	AA	AA	NN	NN	NN	AA	AA	AA	AA	AA	AA	AA	NN	NN	AA	AA	NN	AA	AA	AA	AA	AA	NN	AA	AA	AA	AA
100099087	1	39334256	A/G	NA	NA	NA	NA	NA	NA	NA	NN	NN	NN	AA	AA	NN	AA	AA	AA	AA	NN	AA	AA	AA	AA	NN	NN	AA	AA	AA	AA	AA	AA	AA	NN	NN	AA	AA	AA	AA	NN	AA	AA	AA	AA	AA	AA	AA	AA
100099093	1	49753394	T/C	NA	NA	NA	NA	NA	NA	NA	TT	TT	NN	TT	NN	NN	TT	TT	TT	TT	NN	TT	TT	TT	NN	NN	NN	TT	TT	TT	TT	TT	TT	NN	TT	NN	TT	TT	NN	TT	TT	TT	TT	TT	NN	NN	NN	TT	TT
100099094	1	49753394	A/T	NA	NA	NA	NA	NA	NA	NA	TT	TT	NN	TT	AA	AA	TT	TT	TT	TT	NN	TT	TT	TT	AA	AA	NN	TT	TT	TT	TT	TT	TT	AA	TT	AA	AT	TT	NN	TT	TT	TT	TT	TT	AA	AA	NN	TT	TT
100099110	1	55833463	A/G	NA	NA	NA	NA	NA	NA	NA	AG	AA	NN	AA	AA	NN	AA	AA	AA	AA	NN	AA	AA	AA	NN	AA	AA	AA	AA	AA	NN	AA	AA	AA	NN	AA	AA	AA	AA	AA	AA	AA	AA	AA	NN	AA	AA	AA	AA
100099115	1	39622862	T/C	NA	NA	NA	NA	NA	NA	NA	TT	NN	TT	TT	TT	TC	TT	TT	TT	TT	NN	TT	TT	TT	TT	NN	TT	TT	TT	TT	TT	TT	TT	TT	NN	TT	TT	TT	TT	TT	TT	TT	TT	TT	NN	TT	NN	TT	TT
100099304	1	5073071	T/C	NA	NA	NA	NA	NA	NA	NA	CC	NN	NN	TT	CC	NN	CC	CC	CC	CC	NN	CC	CC	CC	CC	NN	NN	NN	CC	CC	CC	CC	TT	CC	NN	NN	NN	CC	CC	CC	TC	CC	CC	CC	NN	CC	NN	CC	CC
100099305	1	5073071	T/C	NA	NA	NA	NA	NA	NA	NA	CC	NN	NN	NN	CC	NN	CC	CC	CC	CC	NN	CC	CC	CC	CC	NN	NN	NN	CC	CC	CC	CC	NN	CC	NN	NN	NN	CC	CC	CC	CC	CC	CC	CC	NN	CC	NN	CC	CC
100099346	1	15683240	G/C	NA	NA	NA	NA	NA	NA	NA	CC	NN	NN	CC	CC	NN	NN	NN	NN	NN	CC	CC	GG	NN	CC	NN	NN	NN	NN	CC	NN	NN	CC	CC	NN	CC	NN	CC	CC	CC	CC	CC	CC	CC	CC	CC	NN	NN	CC
100099507	1	17422712	G/T	NA	NA	NA	NA	NA	NA	NA	NN	NN	NN	GG	GG	NN	NN	NN	NN	TT	NN	TT	TT	GG	NN	NN	NN	NN	NN	TT	NN	NN	GG	GG	NN	NN	NN	TT	NN	TT	NN	GG	GG	NN	GG	GG	NN	TT	NN
100099537	1	45278802	G/A	NA	NA	NA	NA	NA	NA	NA	NN	GG	NN	GG	NN	NN	NN	AA	NN	AA	NN	AA	AA	NN	NN	NN	NN	AA	NN	NN	NN	AA	GG	GG	NN	NN	AA	AA	NN	AA	NN	GG	GG	NN	NN	GG	NN	NN	NN
100099664	1	11765390	T/A	NA	NA	NA	NA	NA	NA	NA	NN	NN	NN	NN	NN	NN	TT	TT	NN	TT	NN	TT	AA	TT	NN	NN	NN	NN	NN	TT	NN	TT	TT	TT	NN	NN	TT	TT	NN	TT	TT	NN	TT	NN	NN	NN	NN	TT	TT
100099768	1	16611306	T/C	NA	NA	NA	NA	NA	NA	NA	NN	NN	NN	TT	TT	NN	NN	CC	CC	NN	NN	TT	NN	CC	NN	NN	NN	CC	NN	TT	NN	CC	TT	TT	NN	NN	TT	TT	NN	TT	TT	NN	TT	NN	NN	NN	NN	TC	TT
100099914	1	8794253	G/C	NA	NA	NA	NA	NA	NA	NA	NN	GG	NN	CC	NN	NN	GG	GG	GG	CC	NN	NN	CC	GG	CC	NN	NN	NN	GG	CC	NN	GG	CC	GG	NN	NN	GG	NN	NN	CC	CC	CC	CC	NN	NN	GG	NN	GG	GG
100099994	1	33674118	T/C	NA	NA	NA	NA	NA	NA	NA	NN	NN	NN	TT	NN	CC	CC	CC	CC	CC	NN	CC	CC	NN	CC	NN	CC	CC	CC	CC	NN	NN	TT	NN	CC	NN	CC	NN	NN	NN	CC	NN	CC	CC	NN	CC	NN	NN	CC
100100094	1	1527194	T/C	NA	NA	NA	NA	NA	NA	NA	NN	NN	NN	TT	TT	NN	NN	TC	TT	TT	NN	NN	TT	TT	TT	NN	NN	TT	TT	NN	TT	TT	TT	TT	NN	NN	TT	TT	NN	NN	TT	TT	TT	TT	NN	NN	NN	NN	TT
100100338	1	8230020	C/T	NA	NA	NA	NA	NA	NA	NA	NN	NN	NN	TT	TT	NN	NN	NN	NN	CC	NN	CC	CC	TT	TT	TT	NN	NN	NN	CC	CC	NN	TT	TT	NN	NN	TT	CC	NN	CC	TT	TT	CC	NN	TT	TT	NN	NN	CC
100103813	1	37483025	T/G	NA	NA	NA	NA	NA	NA	NA	NN	TT	NN	TT	TT	NN	TT	TT	TT	TT	TT	TT	TT	TT	TT	NN	NN	TT	TT	TT	TT	TG	TT	TT	NN	NN	TT	TT	TT	TT	TT	TT	TT	TT	TT	TT	TT	TT	TT
100103945	1	28384137	G/T	NA	NA	NA	NA	NA	NA	NA	NN	GG	NN	GG	GG	GG	GT	GG	GG	GG	NN	GG	GG	GG	GG	NN	GG	GG	GG	GG	NN	GG	GG	GG	NN	NN	GG	GG	GG	GG	NN	GG	GG	GG	GG	GG	NN	GG	GG
100103966	1	4840543	A/G	NA	NA	NA	NA	NA	NA	NA	NN	AA	AA	NN	AA	NN	AA	AA	AA	AA	NN	AA	AA	AA	NN	NN	NN	NN	NN	AA	NN	AA	NN	AA	NN	NN	NN	AA	AA	AA	AA	AA	AA	NN	NN	NN	NN	AA	NN
100103967	1	4840543	G/T	NA	NA	NA	NA	NA	NA	NA	NN	TT	TT	GG	TT	NN	TT	TT	TT	TT	NN	TT	TT	GT	NN	NN	NN	NN	NN	TT	NN	TT	GG	TT	NN	NN	NN	TT	TT	TT	TT	TT	TT	NN	NN	NN	NN	TT	NN
100104463	1	730919	C/T	NA	NA	NA	NA	NA	NA	NA	CT	NN	CC	CC	CC	NN	CC	CC	CC	CC	NN	CC	CC	CC	CC	NN	NN	CC	CC	CC	NN	CC	CC	CC	NN	NN	CC	CC	NN	CC	CT	CC	CC	CC	CC	CC	NN	CC	CC
100104775	1	17592327	T/A	NA	NA	NA	NA	NA	NA	NA	NN	TT	TT	TT	AA	AA	TT	TT	AA	TT	AA	AA	TA	TA	TA	TT	NN	TT	AA	TT	TT	TT	TT	AA	NN	NN	TA	AA	AA	TT	TA	TT	AA	AA	AA	TT	AA	TT	TA
100104791	1	8925971	C/A	NA	NA	NA	NA	NA	NA	NA	NN	AA	NN	AA	AA	AA	AA	AA	AA	AA	NN	AA	AA	AA	AA	AA	NN	AA	AA	AA	AA	AA	AA	AA	NN	NN	AA	NN	NN	AA	AA	AA	AA	AA	NN	AA	NN	AA	AA
100104915	1	2511989	A/G	NA	NA	NA	NA	NA	NA	NA	NN	NN	NN	GG	AA	NN	AA	AA	NN	AA	NN	AA	AA	AA	AA	NN	AA	AA	AA	AA	AA	AA	GG	AA	NN	NN	AA	AA	NN	AA	AG	AA	AA	AA	NN	NN	NN	AA	AA
100105654	1	56118063	A/T	NA	NA	NA	NA	NA	NA	NA	AA	AA	NN	AA	AA	AA	AA	AA	AA	AA	NN	AA	AA	AA	AA	NN	AA	AA	AA	AA	NN	AA	AA	AA	NN	NN	AA	AA	NN	AA	AA	AA	AA	AA	NN	AA	NN	AA	AA
100105673	1	51410845	G/A	NA	NA	NA	NA	NA	NA	NA	NN	NN	NN	GG	NN	NN	NN	GG	GG	GG	NN	GG	AA	GG	NN	GG	NN	GG	GG	NN	NN	GG	GG	NN	NN	NN	NN	GG	GG	GG	GG	GG	AA	NN	NN	GG	NN	NN	NN
100106075	1	4214076	T/A	NA	NA	NA	NA	NA	NA	NA	NN	NN	NN	TT	TT	TT	TT	TT	TT	TT	NN	TT	TT	TT	NN	TT	NN	TT	NN	TT	NN	TT	TT	TT	NN	NN	TT	TT	TT	NN	TT	TT	TT	TT	TT	TT	NN	TT	TT
100106094	1	55912092	A/T	NA	NA	NA	NA	NA	NA	NA	NN	AA	NN	AA	AA	NN	AA	AA	AA	AA	NN	AA	AA	AA	AA	NN	AA	AA	AA	AA	NN	AA	AA	AA	NN	NN	NN	AA	AA	AA	AA	AA	AA	NN	AA	AA	NN	AA	AA
100106165	1	52957567	T/C	NA	NA	NA	NA	NA	NA	NA	NN	TT	NN	CC	NN	NN	TT	TT	NN	TT	NN	TT	TT	TC	CC	NN	NN	TT	TT	TT	NN	TT	CC	TT	NN	NN	TT	TT	NN	TT	TC	CC	TT	TT	NN	NN	NN	TT	TT
100108070	1	36709405	G/A	NA	NA	NA	NA	NA	NA	NA	NN	NN	NN	GG	GG	NN	AA	GG	NN	GG	NN	GG	GG	GA	NN	NN	NN	AA	GG	GG	NN	AA	GG	GG	NN	NN	GA	GG	NN	GG	GG	GG	GG	NN	NN	NN	NN	NN	GG
100108286	1	48585173	T/C	NA	NA	NA	NA	NA	NA	NA	NN	TC	NN	TT	TT	NN	TT	TT	TT	TT	NN	TT	NN	TT	NN	NN	TT	NN	NN	TT	TT	TT	TT	NN	NN	TT	TT	TT	TT	TT	TT	TT	TT	NN	NN	TT	NN	TT	TT
100108384	1	37365421	C/G	NA	NA	NA	NA	NA	NA	NA	NN	CC	NN	CC	CC	NN	CC	CC	NN	CC	NN	CC	CC	CC	CC	NN	CC	CC	CC	CC	NN	CC	CC	CC	NN	NN	CC	CC	NN	CC	CC	CC	CC	CC	NN	NN	NN	GG	NN
100108469	1	42606602	A/G	NA	NA	NA	NA	NA	NA	NA	AA	NN	NN	AA	GG	NN	AA	AA	AA	AA	AA	AA	AA	AA	AA	NN	GG	AA	AA	AA	NN	AA	AA	AA	NN	NN	AA	AA	NN	AA	AA	AA	AA	NN	NN	AA	NN	AA	AA
100108525	1	15546230	T/C	NA	NA	NA	NA	NA	NA	NA	NN	TT	NN	TT	TT	NN	TT	TT	TT	TT	NN	TT	TT	TT	TT	TT	TT	TT	TT	TT	TT	TT	TT	TT	TT	TT	TT	TT	NN	TT	TT	TT	TT	TT	NN	NN	TT	TT	TT
100108635	1	8567361	T/C	NA	NA	NA	NA	NA	NA	NA	CC	TT	NN	CC	NN	NN	TT	TT	TT	CC	NN	CC	CC	TT	CC	NN	NN	TT	TT	CC	TT	TT	CC	TT	NN	NN	TT	CC	TT	CC	CC	NN	CC	CC	NN	NN	NN	TT	TT
100108738	1	42679888	A/C	NA	NA	NA	NA	NA	NA	NA	NN	AA	AA	AA	CC	AA	AA	AA	AA	AA	AA	AA	AA	AA	AA	NN	NN	AA	AA	AA	AA	AA	AA	AA	NN	NN	AA	AA	AA	AA	AA	AA	AA	AA	NN	AA	NN	AA	AA
100108891	1	53539888	C/T	NA	NA	NA	NA	NA	NA	NA	NN	CC	NN	TT	TT	CT	TT	TT	TT	TT	NN	TT	TT	TT	TT	CC	TT	TT	TT	TT	TT	TT	TT	CC	NN	TT	CT	TT	TT	TT	TT	TT	CC	CC	TT	TT	CC	TT	TT
100108966	1	39295378	G/A	NA	NA	NA	NA	NA	NA	NA	NN	NN	NN	GG	GG	NN	GG	GG	GG	GG	NN	GG	AA	GG	GG	NN	NN	GG	GG	GG	NN	GG	GG	GG	GG	NN	GG	GG	GG	GG	GA	GG	GG	GG	NN	NN	NN	GG	GG
100108973	1	11312061	A/G	NA	NA	NA	NA	NA	NA	NA	NN	GG	NN	GG	GG	NN	GG	GG	GG	GG	NN	GG	AA	GG	GG	NN	NN	GG	GG	GG	GG	GG	GG	GG	NN	NN	GG	GG	GG	GG	GG	GG	GG	GG	NN	NN	NN	GG	GG
100108986	1	56775153	T/C	NA	NA	NA	NA	NA	NA	NA	TT	NN	NN	TT	TT	TT	TT	TT	TT	TT	NN	TT	TT	TT	TT	NN	NN	NN	TT	TT	NN	TT	TT	TT	NN	NN	NN	TT	NN	TT	TT	TT	TT	TT	NN	TT	NN	TT	TT
100109021	1	48690044	T/C	NA	NA	NA	NA	NA	NA	NA	NN	NN	NN	NN	NN	NN	CC	CC	NN	CC	NN	CC	TT	CC	CC	NN	NN	CC	CC	CC	TT	CC	NN	CC	NN	NN	CC	CC	NN	CC	CC	NN	TT	TT	NN	NN	NN	CC	NN
100109111	1	46000533	T/A	NA	NA	NA	NA	NA	NA	NA	NN	NN	NN	AA	TT	NN	TT	TT	TT	TT	AA	TT	TT	TA	TT	NN	TT	TT	TT	TT	TT	TT	AA	TT	NN	TT	TT	TT	NN	TT	TA	TT	TT	TT	NN	TT	TT	TT	TT
100109153	1	19301793	A/G	NA	NA	NA	NA	NA	NA	NA	GG	NN	NN	NN	NN	AA	AA	AA	NN	AA	NN	AA	AA	AA	AA	NN	NN	AA	AA	AA	NN	AA	NN	AA	NN	NN	AA	AA	AA	AA	AA	NN	AA	AA	NN	NN	NN	AA	AA
100109213	1	48906566	C/G	NA	NA	NA	NA	NA	NA	NA	NN	CC	GG	CC	CC	NN	GG	GG	GG	GG	NN	GG	GG	GG	CC	CC	CC	GG	GG	GG	NN	GG	CC	CC	GG	CC	CG	GG	GG	GG	CG	CC	CG	CG	NN	NN	NN	GG	GG
100109249	1	42335330	C/T	NA	NA	NA	NA	NA	NA	NA	CC	CC	NN	CC	TT	NN	CC	CC	CC	CC	CC	CC	CC	CC	CC	CC	TT	CC	CC	CC	CC	CC	CC	CC	NN	NN	CC	CC	CC	CC	CC	CC	CC	CC	NN	CC	NN	CC	CC
100109266	1	54470256	A/C	NA	NA	NA	NA	NA	NA	NA	NN	AA	AA	NN	AA	NN	AA	AA	AA	AA	NN	AA	AA	AA	AA	AA	NN	AA	AA	AA	AA	AA	NN	AA	NN	NN	AA	AA	NN	AA	NN	AA	AA	AA	AA	NN	NN	AA	AA
100109547	1	56407977	G/A	NA	NA	NA	NA	NA	NA	NA	NN	AA	AA	AA	AA	NN	AA	AA	AA	AA	NN	AA	AA	AA	AA	NN	AA	AA	AA	AA	NN	AA	AA	AA	AA	AA	AA	AA	NN	AA	AA	AA	AA	AA	NN	AA	NN	AA	AA
100109606	1	53677705	T/C	NA	NA	NA	NA	NA	NA	NA	NN	TT	NN	TT	TT	NN	TT	TT	TT	TT	TT	TT	TT	TT	TT	TT	TT	TT	TT	TT	TT	TT	TT	TT	NN	TT	TT	TT	NN	TT	TT	TT	TT	TT	TT	TT	TT	TT	TT
100109608	1	846929	G/C	NA	NA	NA	NA	NA	NA	NA	CC	NN	NN	CC	CC	CC	CC	CC	CC	CC	NN	CC	CC	CC	CC	CC	NN	CC	CC	CC	CC	CC	CC	GG	NN	NN	CC	CC	CC	CC	CC	CC	CC	CC	NN	CC	NN	CC	CC
100109622	1	20865758	G/C	NA	NA	NA	NA	NA	NA	NA	GG	CC	NN	GG	CC	NN	GC	GC	GG	GG	NN	GG	GG	GC	GG	NN	NN	GC	GG	GG	NN	CC	GG	CC	NN	NN	GC	GG	GG	GG	GG	CC	GC	GC	GG	GC	NN	GG	GG
100109684	1	43685090	A/G	NA	NA	NA	NA	NA	NA	NA	NN	AA	NN	AA	NN	AA	AA	AA	AA	GG	AA	GG	AA	AA	AA	NN	NN	AA	AA	GG	NN	AA	AA	AA	NN	NN	AA	GG	NN	GG	AA	AA	GG	GG	NN	AA	NN	AA	AG
100109687	1	2505945	A/T	NA	NA	NA	NA	NA	NA	NA	NN	NN	NN	NN	TT	NN	TT	TT	TT	TT	NN	TT	TT	TT	TT	NN	NN	TT	TT	TT	TT	TT	NN	TT	NN	TT	TT	TT	NN	TT	TT	TT	TT	TT	NN	NN	NN	TT	TT
100109769	1	42560504	G/A	NA	NA	NA	NA	NA	NA	NA	NN	NN	NN	AA	NN	GG	GG	GG	GG	GG	NN	GG	GG	GG	GG	NN	NN	GG	GG	GG	NN	GG	AA	GG	GG	NN	GG	GG	NN	GG	GA	GG	GG	GG	NN	GG	GG	GG	GG
100109797	1	45272066	G/A	NA	NA	NA	NA	NA	NA	NA	GG	NN	NN	GG	GG	NN	GG	GG	GG	GG	NN	GG	GG	GG	GG	NN	GG	GG	GG	GG	GG	GG	GG	GG	NN	NN	GG	GG	GG	GG	GG	GG	GG	GG	GG	GG	GG	GG	GG
100109801	1	43818956	A/G	NA	NA	NA	NA	NA	NA	NA	NN	AA	NN	AA	GG	AA	GG	GG	GG	AA	AA	AA	AA	AG	AA	AA	NN	GG	GG	AA	AA	GG	AA	AA	GG	NN	AG	AA	AA	AA	AA	AA	AA	AA	NN	AA	NN	GG	AG
100109843	1	9577561	C/T	NA	NA	NA	NA	NA	NA	NA	NN	NN	NN	CC	TT	TT	TT	CT	TT	CC	NN	CC	TT	CC	NN	NN	TT	CT	TT	CC	NN	TT	CC	CC	NN	NN	CC	CC	NN	CC	CT	CC	TT	CT	NN	NN	CC	TT	TT
100109954	1	5344937	A/T	NA	NA	NA	NA	NA	NA	NA	TT	NN	NN	TT	AA	AA	AA	AA	AA	AA	AA	AA	AA	AT	AA	NN	AA	AA	AA	AA	AA	AA	TT	AA	AA	NN	AA	AA	AA	AA	TT	AA	AA	AA	AA	AA	AA	AA	AA
100109966	1	49805633	C/T	NA	NA	NA	NA	NA	NA	NA	CC	CC	NN	CC	CC	CC	CC	CC	CC	CC	NN	CC	CC	CC	CC	NN	CT	CC	CC	CC	NN	CC	CC	CC	NN	NN	CC	CC	CC	CC	CC	CC	CC	CC	NN	CC	NN	CC	CC
100109998	1	46476802	G/T	NA	NA	NA	NA	NA	NA	NA	NN	NN	NN	TT	TT	NN	TT	TT	TT	TT	NN	TT	GG	TT	TT	NN	TT	TT	TT	TT	TT	TT	TT	TT	NN	NN	TT	TT	TT	TT	TT	TT	TT	TT	TT	TT	NN	TT	TT
100110077	1	53849520	A/G	NA	NA	NA	NA	NA	NA	NA	NN	GG	NN	AA	GG	NN	GG	GG	GG	GG	NN	GG	GG	GG	GG	GG	GG	GG	GG	GG	NN	GG	AA	GG	NN	NN	GG	GG	GG	GG	AA	GG	GG	GG	NN	GG	NN	GG	GG
100110135	1	38358219	T/A	NA	NA	NA	NA	NA	NA	NA	AA	AA	NN	AA	TT	NN	AA	AA	AA	AA	TT	AA	AA	TA	TT	NN	AA	AA	AA	AA	NN	AA	AA	TT	NN	TT	AA	AA	AA	AA	AA	TT	AA	AA	NN	TT	NN	AA	AA
100110192	1	12215272	C/A	NA	NA	NA	NA	NA	NA	NA	AA	CC	NN	AA	CC	NN	CC	CC	CC	CC	CA	CC	CC	CC	CC	NN	NN	CC	CC	CC	CC	CC	AA	CC	CC	NN	CC	CC	CC	CC	CA	CC	CC	CC	CC	CC	NN	CC	CC
100110205	1	46204794	G/A	NA	NA	NA	NA	NA	NA	NA	NN	GG	NN	GG	GG	GG	GG	GG	GG	GG	NN	GG	AA	GG	GG	NN	NN	GG	GG	GG	NN	GG	GG	GG	NN	NN	GG	GG	NN	GG	GG	GG	GG	AA	NN	GG	AA	GG	GG
100110244	1	5687389	G/C	NA	NA	NA	NA	NA	NA	NA	NN	NN	NN	GG	CC	NN	CC	GC	CC	CC	GG	CC	CC	CC	CC	NN	CC	CC	CC	CC	CC	CC	GG	CC	CC	CC	CC	CC	CC	CC	GC	CC	CC	CC	NN	CC	NN	CC	CC
100110291	1	46191685	T/A	NA	NA	NA	NA	NA	NA	NA	NN	NN	NN	AA	AA	NN	AA	AA	AA	AA	NN	AA	AA	AA	AA	AA	NN	AA	AA	AA	NN	AA	TT	AA	AA	AA	AA	AA	AA	AA	TA	AA	AA	AA	NN	AA	NN	AA	AA
100110416	1	16450790	T/A	NA	NA	NA	NA	NA	NA	NA	TA	TT	TT	TT	TT	NN	TT	TT	TT	TT	NN	TT	TA	TT	TT	NN	TT	TT	TT	TT	NN	TT	TT	TT	TT	NN	TT	TT	TA	TT	TT	TT	TA	TT	NN	TT	TA	TT	TT
100110417	1	16450790	T/A	NA	NA	NA	NA	NA	NA	NA	TA	AA	NN	AA	AA	NN	AA	AA	AA	AA	NN	AA	TT	AA	AA	NN	AA	AA	AA	AA	NN	AA	AA	AA	AA	NN	AA	AA	TA	AA	AA	AA	TA	AA	NN	AA	TA	AA	AA
100110500	1	7783584	G/A	NA	NA	NA	NA	NA	NA	NA	NN	NN	NN	GG	AA	NN	AA	AA	AA	AA	NN	AA	AA	AA	AA	NN	NN	AA	AA	AA	NN	AA	GG	AA	NN	AA	AA	AA	AA	AA	GA	AA	AA	AA	NN	AA	NN	AA	NN
100110613	1	51534872	C/T	NA	NA	NA	NA	NA	NA	NA	NN	CC	NN	TT	CC	CC	CC	CC	CC	CC	NN	CC	CC	CT	CC	CC	NN	CC	CC	CC	CC	CC	TT	CC	NN	CC	CC	CC	CC	CC	CC	CC	CC	CC	NN	NN	CC	CC	CC
100110616	1	42429012	T/G	NA	NA	NA	NA	NA	NA	NA	TT	TT	TT	TT	NN	NN	TT	TT	TT	TT	TT	TT	TT	TT	TT	NN	NN	TT	TT	TT	TT	TT	TT	TT	NN	NN	TT	TT	NN	TT	TT	TT	TT	TT	TT	TT	NN	TT	TT
100110616	1	42429012	T/A	NA	NA	NA	NA	NA	NA	NA	TT	TT	TT	TT	AA	NN	TT	TT	TT	TT	TT	TT	TT	TT	TT	NN	NN	TT	TT	TT	TT	TT	TT	TT	NN	NN	TT	TT	NN	TT	TT	TT	TT	TT	TT	TT	NN	TT	TT
100110920	1	12388187	T/C	NA	NA	NA	NA	NA	NA	NA	NN	NN	NN	CC	CC	CC	CC	CC	CC	CC	NN	NN	CC	CC	CC	NN	NN	CC	CC	CC	CC	CC	CC	CC	NN	CC	CC	CC	CC	CC	CC	CC	CC	NN	NN	CC	NN	CC	CC
100110984	1	46204860	A/G	NA	NA	NA	NA	NA	NA	NA	NN	AA	NN	AA	AA	NN	AA	AA	AA	AA	NN	AA	GG	AA	AG	AA	NN	AA	AA	AA	NN	AA	AA	AA	NN	NN	AA	AA	AA	AA	AA	AA	AG	GG	NN	AA	NN	AA	AA
100111108	1	7231485	A/G	NA	NA	NA	NA	NA	NA	NA	AA	GG	NN	AA	GG	GG	GG	GG	GG	GG	AA	GG	GG	AG	GG	NN	NN	GG	GG	GG	GG	GG	AA	GG	NN	NN	GG	GG	GG	GG	AG	GG	GG	GG	NN	GG	GG	GG	GG
100111132	1	43222904	A/T	NA	NA	NA	NA	NA	NA	NA	NN	TT	AA	TT	AA	NN	AA	AA	AA	AA	TT	AA	TT	AT	AA	NN	AA	AA	AA	AA	TT	AA	TT	AA	AA	NN	AT	AA	AA	AA	AT	TT	TT	TT	NN	AA	NN	AA	AA
100111432	1	54366914	T/C	NA	NA	NA	NA	NA	NA	NA	NN	NN	NN	TT	TT	NN	TT	TT	TT	TT	NN	TT	TT	TT	TT	NN	NN	TT	TT	TT	TT	TT	TT	TT	TT	NN	TT	TT	NN	TT	TT	NN	CC	TC	NN	TT	NN	TT	NN
100111518	1	7298133	G/A	NA	NA	NA	NA	NA	NA	NA	AA	GG	NN	AA	GG	GG	GG	GG	GG	GG	GG	GG	GG	GG	GG	GG	GG	GG	GG	GG	GG	GG	AA	GG	GG	GG	GG	GG	GG	GG	GA	GG	GG	GG	GG	GG	GG	GG	GG
100111610	1	49537986	T/A	NA	NA	NA	NA	NA	NA	NA	NN	TT	NN	TT	TT	NN	AA	AA	AA	AA	TT	AA	AA	TA	TT	NN	TT	AA	AA	AA	NN	AA	TT	TT	NN	NN	AA	AA	AA	AA	TT	TT	TT	TT	NN	TT	NN	AA	AA
100111610	1	49537986	T/C	NA	NA	NA	NA	NA	NA	NA	NN	TT	NN	TT	TT	NN	NN	NN	NN	NN	TT	NN	TT	TT	TT	NN	TT	NN	NN	NN	NN	NN	TT	TT	NN	NN	NN	NN	NN	NN	TT	TT	TT	TT	NN	TT	NN	NN	NN
100111644	1	46799190	A/G	NA	NA	NA	NA	NA	NA	NA	NN	AA	AA	AA	AA	NN	AA	AA	AG	AA	NN	AA	AA	AA	AA	NN	AA	AA	AA	AA	AA	AA	AA	AA	NN	NN	AA	AA	NN	AA	AA	AA	AA	AA	NN	NN	NN	AA	AA
100111688	1	56565499	C/T	NA	NA	NA	NA	NA	NA	NA	NN	NN	NN	CC	CC	CC	CC	CC	CC	CC	NN	CC	CC	CC	CC	CC	CC	CC	CC	CC	NN	CC	CC	CC	NN	CC	CC	CC	NN	CC	CC	CC	CC	CC	NN	CC	NN	CC	NN
100111757	1	46104908	C/T	NA	NA	NA	NA	NA	NA	NA	NN	TT	NN	NN	TT	TT	TT	TT	TT	TT	NN	TT	CC	TT	TT	NN	CC	TT	TT	TT	NN	TT	NN	TT	NN	TT	TT	TT	TT	TT	TT	TT	CC	CC	TT	TT	NN	TT	TT
100111758	1	46104908	C/T	NA	NA	NA	NA	NA	NA	NA	NN	TT	NN	NN	TT	TT	TT	TT	TT	TT	NN	TT	NN	TT	TT	CC	NN	TT	TT	TT	NN	TT	NN	TT	NN	TT	TT	TT	TT	TT	TT	TT	NN	NN	TT	TT	NN	TT	TT
100111824	1	56684731	T/G	NA	NA	NA	NA	NA	NA	NA	NN	GG	NN	GG	GG	NN	GG	GG	GG	GG	NN	GG	GG	GG	GG	GG	NN	GG	GG	GG	NN	GG	GG	GG	GG	NN	GG	GG	GG	GG	GG	GG	GG	GG	GG	GG	NN	GG	GG
100111854	1	11783201	G/A	NA	NA	NA	NA	NA	NA	NA	NN	GG	NN	GG	GG	NN	GG	GG	GG	GG	GG	GG	GG	GG	GG	NN	NN	GG	GG	GG	GG	GG	GG	GG	NN	NN	GG	GG	NN	GG	GG	AA	GG	GG	GG	GG	GG	GG	GG
100111975	1	15201956	T/C	NA	NA	NA	NA	NA	NA	NA	TT	NN	NN	TT	CC	NN	TT	TT	TT	TT	NN	TT	NN	TT	TT	TT	NN	TT	TT	TT	TT	TT	TT	TT	NN	NN	TT	TT	NN	TT	TT	TT	TT	TT	NN	TT	NN	TT	TT
100111975	1	15201956	A/G	NA	NA	NA	NA	NA	NA	NA	AA	NN	NN	AA	NN	NN	AA	AA	AA	AA	NN	AA	GG	AA	AA	AA	NN	AA	AA	AA	AA	AA	AA	AA	NN	NN	AA	AA	NN	AA	AA	AA	AA	AA	NN	AA	NN	AA	AA
100112054	1	53769276	T/C	NA	NA	NA	NA	NA	NA	NA	TT	TT	NN	TT	TT	TT	TT	TT	TT	TT	TT	TT	TT	TT	TT	TT	TT	TT	TT	TT	TT	TT	TT	TT	NN	NN	TT	TT	TT	TT	TT	CC	TT	TT	TT	TT	NN	TT	TT
100112203	1	17020141	T/C	NA	NA	NA	NA	NA	NA	NA	NN	CC	NN	TT	NN	NN	TT	TT	NN	CC	NN	CC	CC	TT	NN	NN	NN	TT	NN	CC	NN	TT	TT	TT	NN	NN	NN	CC	NN	NN	TT	TT	TT	NN	NN	TT	NN	NN	TT
100112288	1	53078031	T/C	NA	NA	NA	NA	NA	NA	NA	TT	CC	NN	TT	TT	NN	TT	TT	TT	TT	NN	TT	TT	TT	TT	TT	TT	TT	TT	TT	NN	TT	TT	TT	NN	TT	TT	TT	NN	TT	TT	TT	TC	CC	NN	TT	NN	TT	TT
100112391	1	44360055	C/T	NA	NA	NA	NA	NA	NA	NA	NN	TT	NN	TT	TT	TT	TT	TT	TT	TT	NN	TT	TT	TT	TT	NN	CC	TT	TT	TT	TT	TT	TT	TT	NN	NN	TT	TT	NN	TT	TT	TT	TT	TT	NN	NN	CC	TT	TT
100112401	1	56208869	A/G	NA	NA	NA	NA	NA	NA	NA	NN	AA	NN	AA	AA	NN	AA	AA	AA	AA	AA	AA	AA	AA	AA	NN	NN	AA	AA	AA	AA	AA	AA	AA	NN	NN	AA	AA	NN	AA	AA	AA	AA	AA	NN	AA	NN	AA	AA
100112401	1	56208869	G/A	NA	NA	NA	NA	NA	NA	NA	NN	GG	NN	GG	GG	NN	GG	GG	GG	GG	GG	GG	GG	GG	GG	NN	NN	GG	GG	GG	GG	GG	GG	GG	NN	NN	GG	GG	NN	GG	GG	GG	GG	GG	NN	GG	NN	GG	GG
100112424	1	18226079	A/C	NA	NA	NA	NA	NA	NA	NA	AA	AC	NN	AC	AC	CC	AC	AC	CC	AC	CC	CC	AC	AC	CC	AA	NN	AC	CC	AC	CC	AC	AC	AC	AA	CC	AC	CC	NN	AC	AC	AC	AC	CC	CC	AC	NN	AC	CC
100112425	1	18226079	A/G	NA	NA	NA	NA	NA	NA	NA	GG	GG	NN	GG	GG	NN	GG	GG	AA	GG	NN	AA	GG	GG	AA	GG	NN	GG	AA	GG	NN	GG	GG	GG	GG	NN	GG	AA	AA	GG	GG	GG	GG	AA	NN	GG	NN	GG	AA
100112637	1	50632938	G/T	NA	NA	NA	NA	NA	NA	NA	NN	NN	NN	TT	TT	NN	TT	TT	TT	TT	NN	TT	GT	TT	TT	NN	NN	TT	TT	TT	NN	TT	TT	TT	NN	NN	TT	NN	TT	TT	TT	TT	TT	TT	NN	TT	NN	TT	TT
100112687	1	15244448	A/G	NA	NA	NA	NA	NA	NA	NA	AA	AA	NN	AA	AA	NN	AA	AA	AA	AA	NN	AA	NN	AA	AA	NN	AA	AA	AA	AA	AA	AA	AA	AA	NN	AA	AA	AA	NN	AA	AA	AA	AA	AA	NN	NN	NN	AA	AA
100112691	1	45796076	T/C	NA	NA	NA	NA	NA	NA	NA	NN	TT	NN	TT	CC	CC	CC	CC	CC	CC	NN	CC	CC	CC	CC	CC	NN	CC	CC	CC	CC	CC	TT	CC	NN	NN	CC	CC	CC	CC	TC	CC	CC	CC	NN	CC	NN	CC	CC
100112731	1	44081536	T/C	NA	NA	NA	NA	NA	NA	NA	TT	TT	NN	TT	TT	NN	TT	TT	TT	CC	NN	CC	TT	TT	TT	TT	NN	TT	TT	CC	NN	TT	TT	TT	NN	NN	TT	CC	NN	CC	TT	TT	CC	CC	TT	TT	NN	TT	TC
100112770	1	47547271	G/A	NA	NA	NA	NA	NA	NA	NA	NN	GG	NN	GG	GG	NN	GG	GG	GG	GG	NN	GG	GG	GG	GG	NN	NN	GG	GG	GG	NN	GG	AA	GG	NN	GG	GG	GG	NN	GG	GG	GG	GG	NN	NN	NN	GG	GG	GG
100112829	1	45677433	A/T	NA	NA	NA	NA	NA	NA	NA	NN	TT	AA	TT	TT	NN	AA	AA	AA	AA	NN	AA	AA	AT	TT	AA	NN	AA	AA	AA	NN	AA	TT	TT	AA	TT	AA	AA	NN	AA	AT	TT	AA	AA	NN	TT	NN	AA	AA
100112843	1	41586377	T/C	NA	NA	NA	NA	NA	NA	NA	CC	CC	NN	CC	CC	NN	TT	TT	TT	CC	CC	CC	CC	TT	TT	TT	NN	TT	TT	CC	CC	TT	CC	TT	NN	NN	TT	CC	TT	CC	TC	CC	CC	CC	NN	TT	TT	TT	TC
100112852	1	12528901	C/A	NA	NA	NA	NA	NA	NA	NA	CC	CC	NN	CC	CC	NN	CC	CC	CC	CC	NN	CC	CC	CC	CC	CC	NN	CC	CC	CC	NN	CC	CC	CC	NN	NN	CC	CC	NN	CC	CC	CC	CC	CC	NN	CC	NN	CA	CC
100113095	1	16450724	T/G	NA	NA	NA	NA	NA	NA	NA	NN	NN	TT	TG	TT	NN	TT	TT	TT	TT	NN	TT	GG	TT	TT	NN	TT	TT	TT	TT	NN	TT	TT	TT	NN	NN	TT	TT	TT	TT	TT	TT	TT	TT	NN	TT	NN	TT	TT
100113175	1	40821142	A/G	NA	NA	NA	NA	NA	NA	NA	NN	GG	NN	AA	GG	NN	AA	AA	AA	GG	AA	GG	GG	AA	AA	AA	NN	AA	AA	GG	GG	AA	AA	AA	NN	AA	AA	GG	GG	GG	AA	AA	GG	GG	NN	AA	NN	AA	AG
100113194	1	44358558	A/G	NA	NA	NA	NA	NA	NA	NA	NN	GG	GG	GG	GG	NN	GG	GG	GG	GG	NN	GG	GG	GG	GG	NN	NN	GG	GG	GG	GG	GG	GG	GG	NN	NN	GG	GG	NN	GG	GG	GG	GG	GG	NN	GG	NN	GG	GG
100113223	1	41237155	G/A	NA	NA	NA	NA	NA	NA	NA	NN	GG	NN	AA	GG	NN	GG	GG	GG	GG	NN	GG	GG	GG	GG	NN	NN	GG	GG	GG	NN	GG	AA	GG	NN	GG	GG	GG	GG	GG	GA	GG	GG	GG	NN	GG	NN	GG	GG
100113455	1	37125998	T/C	NA	NA	NA	NA	NA	NA	NA	NN	TT	NN	TT	CC	NN	TT	TT	TT	TT	TT	TT	TT	TT	TC	NN	TT	TT	TT	TT	TT	TT	TT	CC	NN	TC	TT	TT	NN	TT	TT	TT	TC	TC	TT	TC	NN	TT	TT
100113517	1	46203196	T/C	NA	NA	NA	NA	NA	NA	NA	TT	NN	NN	TT	TT	NN	TT	TT	TT	TT	NN	TT	NN	TT	TT	NN	NN	TT	TT	TT	TT	TT	TT	TT	NN	TT	TT	TT	TT	TT	TT	TT	TT	TT	NN	TT	NN	TT	TT
100113517	1	46203196	C/T	NA	NA	NA	NA	NA	NA	NA	CC	NN	NN	CC	CC	NN	CC	CC	CC	CC	TT	CC	TT	CC	CC	NN	TT	CC	CC	CC	CT	CC	CC	CC	NN	CC	CC	CC	CC	CC	CC	CC	CT	CT	NN	CC	NN	CC	CC
100113819	1	47219140	A/G	NA	NA	NA	NA	NA	NA	NA	NN	AA	NN	AA	NN	NN	AA	AA	NN	AA	NN	AA	GG	AA	NN	NN	NN	AA	NN	AA	GG	NN	AA	AA	AA	NN	AA	AA	NN	AA	AA	AA	AA	GG	NN	NN	NN	NN	NN
100115705	1	7414271	C/T	NA	NA	NA	NA	NA	NA	NA	NN	CC	NN	TT	CC	CC	CC	CC	CC	CC	NN	CC	CC	CC	CC	NN	NN	CC	CC	CC	CC	CC	NN	CC	NN	CC	CC	CC	CC	CC	CT	CC	CC	CC	NN	NN	NN	CC	CC
100115734	1	6597175	G/A	NA	NA	NA	NA	NA	NA	NA	NN	GG	NN	GG	GA	NN	GG	GG	NN	GG	NN	GG	GG	GG	GG	NN	GG	GG	GG	GG	NN	GG	GG	GG	NN	NN	GG	GG	GG	GG	GG	GG	GG	GG	NN	GG	NN	GG	GG
100115880	1	41225816	C/T	NA	NA	NA	NA	NA	NA	NA	NN	NN	NN	CC	CC	NN	CC	CT	CC	CC	NN	CC	CC	CC	CC	NN	NN	CC	CC	CC	NN	CC	CC	CC	CT	CC	CC	CC	CT	CC	CC	CC	CC	CC	CT	CC	CC	CC	CC
100115900	1	12883514	G/A	NA	NA	NA	NA	NA	NA	NA	AA	AA	NN	AA	AA	NN	AA	AA	AA	NN	AA	NN	NN	AA	NN	GA	AA	AA	AA	NN	AA	AA	AA	AA	NN	AA	AA	AA	NN	AA	AA	AA	AA	AA	NN	AA	GA	AA	NN
100115988	1	53610917	G/T	NA	NA	NA	NA	NA	NA	NA	NN	GG	GG	GG	GG	GG	GG	GG	GG	GG	NN	GG	GG	GG	GG	GG	GG	GG	GG	GG	GG	GG	GG	GG	GG	NN	GG	GG	NN	GG	GG	TT	GG	GG	GG	GG	NN	GG	GG
100116560	1	45242477	A/G	NA	NA	NA	NA	NA	NA	NA	GG	GG	AA	GG	AA	NN	AA	AA	AA	AA	AA	AA	AG	AG	AA	AA	NN	AA	AA	AA	NN	AA	GG	AA	AA	AA	AA	AA	NN	AA	AG	AA	GG	GG	NN	AA	AA	AA	AA
100116737	1	267295	C/T	NA	NA	NA	NA	NA	NA	NA	NN	NN	NN	CC	NN	NN	CC	CC	CC	NN	NN	NN	CC	CC	CC	NN	NN	CC	NN	CC	CC	CC	CC	CC	CC	NN	CC	CT	NN	CC	CC	CC	CC	NN	CC	NN	CC	NN	CC
100117140	1	1113293	C/T	NA	NA	NA	NA	NA	NA	NA	CC	TT	NN	CT	TT	NN	TT	TT	TT	TT	TT	TT	TT	CT	TT	TT	NN	TT	TT	TT	TT	TT	CC	TT	TT	NN	TT	TT	TT	TT	TT	TT	TT	TT	NN	TT	TT	TT	TT
100117314	1	53276956	A/C	NA	NA	NA	NA	NA	NA	NA	NN	AA	NN	AA	CC	AA	AA	AA	AA	AA	NN	AA	AA	AC	AC	AA	NN	AA	AA	AA	AA	AA	AA	AA	AA	CC	AC	AA	AA	AA	AA	AA	AA	AA	NN	AA	AA	AA	AA
100117332	1	14962334	C/T	NA	NA	NA	NA	NA	NA	NA	NN	NN	NN	CC	NN	NN	CC	NN	NN	NN	NN	CT	TT	CC	CC	NN	CC	CT	CC	TT	NN	TT	CC	CC	NN	NN	TT	CC	NN	CT	NN	CT	CT	NN	NN	NN	CC	CC	NN
100117338	1	47143661	T/A	NA	NA	NA	NA	NA	NA	NA	NN	TT	NN	TT	TT	TT	TT	TT	TT	TT	NN	TT	AA	TT	TT	NN	TT	TT	TT	TT	NN	TT	TT	TT	TT	NN	TT	TT	TT	TT	TT	TT	TT	TA	TT	NN	NN	TT	TT
100117461	1	17787637	A/T	NA	NA	NA	NA	NA	NA	NA	NN	NN	NN	TT	TT	NN	NN	TT	TT	NN	NN	NN	TT	TT	NN	TT	NN	TT	TT	TT	NN	TT	TT	TT	NN	NN	TT	TT	NN	TT	TT	TT	TT	NN	NN	AA	NN	TT	NN
100117500	1	10758414	C/G	NA	NA	NA	NA	NA	NA	NA	NN	NN	NN	CC	CC	NN	CC	CC	CC	CC	NN	CC	GG	CC	CC	CC	CC	CC	CC	CC	CC	CC	CC	CC	NN	NN	CC	CC	NN	CC	CC	CC	CC	CC	NN	NN	NN	CC	CC
100117504	1	54063689	G/C	NA	NA	NA	NA	NA	NA	NA	NN	NN	GG	CC	GG	GG	GG	GG	NN	GG	NN	CC	CC	GG	GG	GG	GG	GG	GG	GG	NN	GG	CC	GG	NN	NN	GG	GG	NN	GG	GC	NN	GG	GG	GG	NN	NN	GG	GC
100117608	1	990013	C/T	NA	NA	NA	NA	NA	NA	NA	NN	CC	NN	CC	CC	NN	CC	CC	CC	NN	NN	CC	CC	CC	CC	CC	CC	NN	NN	CC	CC	CC	CC	CC	NN	NN	CC	NN	CC	CC	CC	CC	CC	CC	NN	CC	NN	CC	CC
100117656	1	47619569	C/T	NA	NA	NA	NA	NA	NA	NA	NN	NN	NN	CC	CC	CC	CC	CC	CC	CC	NN	CC	CC	CC	CC	NN	NN	CC	CC	CC	CC	CC	CC	CC	NN	CC	CC	CC	NN	CC	CC	CC	CC	CC	CC	CC	NN	CC	CC
100117763	1	47602015	C/T	NA	NA	NA	NA	NA	NA	NA	CC	NN	NN	CC	CC	NN	CC	CC	CC	CC	CC	CC	CC	CC	CC	NN	NN	CC	NN	CC	CC	CC	CC	CC	NN	NN	CC	CC	NN	NN	CC	CC	CC	CC	CC	CC	NN	CC	CC
100117763	1	47602015	G/C	NA	NA	NA	NA	NA	NA	NA	GG	NN	NN	GG	GG	NN	GG	GG	GG	GG	GG	GG	GG	GG	GG	NN	NN	GG	NN	GG	GG	GG	GG	GG	NN	NN	GG	GG	NN	NN	GG	GG	GG	GG	GG	GG	NN	GG	GG
100117959	1	24123618	A/G	NA	NA	NA	NA	NA	NA	NA	NN	NN	NN	AA	AA	GG	AA	AA	NN	AA	NN	NN	AA	AA	AA	NN	NN	AA	AA	NN	NN	AA	AA	AA	NN	NN	NN	AA	NN	AA	AA	AA	AA	AA	NN	NN	NN	AA	AA
100118864	1	40837169	T/C	NA	NA	NA	NA	NA	NA	NA	NN	TT	NN	TT	TT	CC	CC	CC	CC	TT	NN	TT	TT	CC	CC	NN	TT	CC	CC	TT	NN	CC	TT	CC	NN	NN	CC	TT	NN	TT	TC	CC	TT	TT	NN	CC	NN	CC	TC
100118944	1	52868532	C/T	NA	NA	NA	NA	NA	NA	NA	NN	CC	NN	CC	NN	NN	CC	CC	CC	CC	CC	CC	CC	CC	CC	NN	CC	CC	CC	CC	CC	CC	CC	CC	NN	NN	CT	CC	CC	CC	CC	TT	CC	CC	NN	CC	CC	CC	CC
100119020	1	53633941	A/G	NA	NA	NA	NA	NA	NA	NA	NN	AA	NN	NN	AA	NN	AA	AA	AA	AA	NN	AA	AA	AA	AA	NN	NN	AA	AA	AA	NN	AA	AA	AA	AA	NN	AA	AA	AA	AA	NN	GG	AA	NN	NN	NN	AA	AA	AA
100119021	1	53633941	A/G	NA	NA	NA	NA	NA	NA	NA	NN	GG	NN	AA	GG	NN	GG	GG	GG	GG	AA	GG	GG	AG	GG	NN	NN	GG	GG	GG	NN	GG	AA	GG	GG	NN	GG	GG	GG	GG	AA	NN	GG	NN	NN	AA	GG	GG	GG
100119026	1	1902192	T/C	NA	NA	NA	NA	NA	NA	NA	TT	TT	TT	TT	TT	NN	TT	TT	TT	TT	NN	TT	TT	TT	TT	NN	NN	TT	TT	TT	TT	CC	TT	TT	NN	NN	TT	TT	TT	TT	TT	TT	TT	TT	NN	TT	NN	TT	TT
100119081	1	36356862	G/A	NA	NA	NA	NA	NA	NA	NA	NN	NN	NN	GG	NN	GG	GA	GG	GG	GG	NN	GG	GG	GA	GG	AA	GG	GG	NN	GG	NN	AA	GG	GG	NN	NN	GA	GG	NN	NN	GG	GG	GG	GG	NN	NN	NN	GG	NN
100119082	1	36600127	A/G	NA	NA	NA	NA	NA	NA	NA	NN	AA	NN	AG	AA	GG	AG	AG	AG	AG	NN	AG	AG	AG	AG	NN	GG	AG	AA	AG	NN	AA	AG	AG	NN	NN	AG	AG	NN	AA	AG	AG	AG	AG	NN	NN	NN	AG	AA
100119083	1	36356862	C/T	NA	NA	NA	NA	NA	NA	NA	NN	NN	NN	TT	TT	NN	TT	TT	TT	TT	NN	TT	TT	TT	TT	CC	NN	TT	TT	TT	NN	TT	TT	TT	NN	NN	TT	TT	NN	TT	TT	TT	TT	NN	NN	NN	NN	TT	TT
100119081	1	36356862	A/T	NA	NA	NA	NA	NA	NA	NA	NN	NN	NN	AA	NN	AA	AA	AA	AA	AA	NN	AA	AA	AA	AA	TT	AA	AA	NN	AA	NN	NN	AA	AA	NN	NN	AA	AA	NN	NN	AA	AA	AA	AA	NN	NN	NN	AA	NN
100119260	1	56016602	G/A	NA	NA	NA	NA	NA	NA	NA	GG	GG	NN	GG	GG	GG	GG	GG	GG	GG	NN	GG	GG	GG	GG	NN	GG	GG	GG	GG	AA	GG	GG	GG	NN	GG	GG	GG	GG	GG	GG	GG	GG	GG	NN	GG	NN	GG	GG
100119292	1	49431975	A/G	NA	NA	NA	NA	NA	NA	NA	NN	NN	NN	AA	NN	AA	NN	NN	NN	AA	NN	NN	AA	AA	NN	NN	NN	AA	AA	AA	NN	NN	AA	AA	AA	AA	AA	NN	NN	AA	AA	AA	AA	AA	AA	NN	NN	AA	NN
100119308	1	14253370	G/A	NA	NA	NA	NA	NA	NA	NA	NN	GG	NN	GG	GG	GG	GG	GG	GG	GG	GG	GG	GA	GG	GG	GG	NN	GG	GG	GG	GG	GG	GG	GG	NN	GG	GG	GG	NN	GG	GG	GG	GG	GG	NN	GG	GG	GG	GG
100119320	1	52904932	C/T	NA	NA	NA	NA	NA	NA	NA	NN	NN	NN	CC	CC	NN	CC	NN	CC	CC	NN	CC	CC	CC	CC	NN	NN	CC	CC	CC	NN	CC	CC	CC	NN	NN	CC	CC	TT	CC	CC	CT	CC	CC	NN	NN	NN	CC	CC
100119394	1	42287372	T/C	NA	NA	NA	NA	NA	NA	NA	TT	TT	NN	TT	TT	NN	TT	TT	TT	TT	TT	TT	TC	TT	TT	NN	CC	TT	TT	TT	NN	TT	TT	TT	TT	TT	TT	TT	TT	TT	TT	TT	TT	TT	NN	TT	NN	TT	TT
100119481	1	9073154	A/T	NA	NA	NA	NA	NA	NA	NA	AA	TT	NN	AA	AA	NN	TT	TT	TT	AA	NN	AA	AT	AT	AA	NN	NN	TT	TT	AA	TT	TT	AA	TT	NN	NN	TT	AA	NN	AA	AA	AA	AA	AA	NN	TT	NN	TT	TT
100119595	1	44622607	C/T	NA	NA	NA	NA	NA	NA	NA	NN	NN	TT	CC	TT	TT	TT	TT	TT	CC	NN	CC	CC	CT	TT	TT	NN	TT	TT	CC	CC	TT	CC	TT	NN	NN	TT	CC	NN	CC	CT	TT	CC	CC	NN	TT	TT	TT	CT
100119682	1	55992375	C/T	NA	NA	NA	NA	NA	NA	NA	NN	CC	NN	CC	CC	NN	CC	CC	CC	CC	CC	CC	CC	CC	CC	NN	NN	CC	CC	CC	CC	CC	CC	CC	NN	TT	CC	CC	CC	CC	CC	CC	CC	CC	NN	CC	NN	CC	CC
100119849	1	51020205	G/A	NA	NA	NA	NA	NA	NA	NA	NN	NN	NN	GG	GG	NN	GG	GG	GG	GG	NN	GG	AA	GG	GG	NN	NN	GG	GG	GG	NN	GG	GG	GG	NN	GG	GG	GG	NN	GG	GG	GG	NN	GG	NN	NN	NN	GG	GG
100119863	1	56775219	C/T	NA	NA	NA	NA	NA	NA	NA	NN	CC	NN	CC	CC	NN	CC	CC	CC	NN	NN	CC	CC	CC	NN	NN	NN	NN	CC	CC	CC	CC	CC	NN	CC	CC	CC	NN	CC	CC	NN	CC	CC	CC	NN	NN	NN	NN	CC
100119917	1	24097966	A/C	NA	NA	NA	NA	NA	NA	NA	CC	NN	NN	CC	CC	NN	CC	NN	CC	NN	CC	NN	CC	CC	CC	NN	NN	CC	CC	CC	NN	CC	CC	CC	NN	CC	NN	AC	AA	NN	CC	NN	CC	NN	NN	CC	NN	CC	NN
100120045	1	18941775	A/G	NA	NA	NA	NA	NA	NA	NA	NN	NN	NN	NN	AA	NN	AA	AA	AA	AA	NN	NN	AA	AA	NN	AA	AA	AA	AA	AA	NN	AA	GG	NN	NN	NN	AA	NN	AA	AA	AA	NN	NN	NN	NN	NN	AA	AA	AA
100120179	1	49084463	G/A	NA	NA	NA	NA	NA	NA	NA	NN	GG	NN	GG	AA	GG	GG	GG	GG	GG	GG	GG	GG	GA	AA	NN	NN	GG	GG	GG	GG	GG	GG	AA	GG	NN	GA	GG	GG	GG	GA	GG	GG	GG	NN	NN	AA	GG	GG
100120233	1	9577495	G/A	NA	NA	NA	NA	NA	NA	NA	AA	GA	NN	GG	AA	NN	GA	GA	AA	GG	NN	GG	AA	GA	GA	GG	AA	GA	AA	GG	NN	AA	GG	GG	NN	GG	GA	GG	NN	GG	GA	GG	GA	GA	NN	GA	NN	AA	AA
100120285	1	56266358	T/C	NA	NA	NA	NA	NA	NA	NA	NN	TT	TT	TT	TT	TT	TT	TT	TT	TT	NN	TT	TT	TT	TT	TT	TT	TT	TT	TT	NN	TT	TT	TT	TT	NN	TT	TT	TT	TT	TT	TT	TT	TT	NN	TT	NN	TT	TT
100120297	1	36928881	G/A	NA	NA	NA	NA	NA	NA	NA	NN	AA	AA	GG	AA	NN	AA	GG	GG	GG	GG	GG	GG	GA	GG	NN	GG	GA	GG	GG	AA	AA	GG	AA	NN	GG	GA	GG	GG	GG	GG	GG	GA	GA	NN	AA	NN	GG	GG
100120351	1	17207528	A/T	NA	NA	NA	NA	NA	NA	NA	AA	TT	TT	AA	AA	AA	TT	TT	TT	TT	AA	TT	TT	AT	AA	AA	TT	TT	TT	TT	TT	TT	AA	AA	NN	AA	AT	TT	TT	TT	AT	AA	AT	AT	AA	AA	AA	TT	TT
100120429	1	15683240	T/C	NA	NA	NA	NA	NA	NA	NA	TT	TT	NN	TT	TT	NN	CC	CC	CC	TT	TT	TT	TT	TC	TT	NN	NN	CC	CC	TT	NN	CC	TT	TT	NN	TT	TC	TT	TT	TT	TT	TT	TT	TT	TT	TT	NN	TC	TC
100120474	1	53946638	C/T	NA	NA	NA	NA	NA	NA	NA	NN	TT	NN	TT	TT	NN	TT	TT	TT	TT	NN	TT	TT	TT	NN	NN	NN	TT	TT	TT	TT	TT	TT	TT	NN	NN	TT	TT	NN	TT	NN	CC	TT	NN	NN	TT	NN	TT	TT
100120600	1	6207012	C/T	NA	NA	NA	NA	NA	NA	NA	CC	TT	NN	CC	TT	NN	TT	TT	TT	TT	CC	TT	TT	CT	TT	NN	NN	TT	TT	TT	TT	TT	CC	TT	NN	NN	TT	TT	NN	TT	CT	TT	TT	TT	NN	TT	NN	TT	TT
100120710	1	41919424	A/G	NA	NA	NA	NA	NA	NA	NA	GG	GG	NN	GG	NN	NN	AA	AA	AA	AA	NN	AA	AG	AA	AA	NN	AA	AA	AA	AA	GG	AA	GG	GG	NN	NN	AG	AA	AA	AA	GG	AA	GG	GG	NN	NN	GG	AA	AA
100120719	1	3565140	C/T	NA	NA	NA	NA	NA	NA	NA	NN	CC	NN	CC	CC	NN	CC	CC	CC	CC	NN	CC	CC	CC	CC	CC	NN	CC	CC	CC	NN	CC	CC	CC	NN	NN	CC	CC	CC	CC	CC	CC	CC	CC	NN	CC	NN	CC	CC
100120873	1	47001073	T/C	NA	NA	NA	NA	NA	NA	NA	NN	NN	NN	TT	TT	TT	NN	TT	TT	TT	NN	TT	NN	TT	TT	NN	NN	TT	TT	TT	NN	TT	TT	TT	CC	NN	TT	TT	NN	TT	TT	TT	TT	TT	NN	TT	NN	TT	TT
100120914	1	5471671	C/T	NA	NA	NA	NA	NA	NA	NA	NN	CC	NN	TT	CC	NN	CC	CC	CC	CC	NN	CC	CC	CC	CC	NN	CC	CC	CC	CC	NN	CC	TT	CC	CC	NN	CC	CC	CC	CC	CT	CC	CC	CC	NN	NN	NN	CC	CC
100120994	1	55953476	C/T	NA	NA	NA	NA	NA	NA	NA	NN	CC	NN	CC	CC	NN	CC	CC	NN	CC	CC	CC	CC	CC	CC	NN	NN	CC	CC	CC	CC	CC	CC	CC	NN	NN	CC	CC	CC	CT	CC	CC	CC	CC	NN	NN	NN	CC	CC
100121160	1	6053430	T/A	NA	NA	NA	NA	NA	NA	NA	TT	NN	NN	TT	TT	NN	TT	TT	TT	TT	NN	TT	TT	TT	TT	NN	NN	TT	TT	TT	TT	TT	TT	TT	TT	NN	TT	TT	TT	TT	TT	TT	TT	NN	NN	NN	NN	TT	TT
100121171	1	6061710	T/C	NA	NA	NA	NA	NA	NA	NA	NN	TT	NN	CC	TT	NN	TT	TT	TT	TT	CC	TT	TT	TT	TT	NN	NN	TT	TT	TT	TT	TT	CC	TT	NN	NN	TT	TT	TT	TT	TC	TT	TT	TT	NN	TT	NN	TT	TT
100121285	1	52921929	G/T	NA	NA	NA	NA	NA	NA	NA	GG	NN	NN	GG	GG	NN	GG	GG	GG	GG	TT	GG	GG	GG	GG	NN	NN	GG	GG	GG	GG	GG	GG	GG	NN	GG	GG	GG	GG	GG	GG	GG	GG	GG	NN	GG	GG	GG	GG
100121369	1	13048800	G/A	NA	NA	NA	NA	NA	NA	NA	NN	NN	NN	NN	NN	NN	GA	GG	NN	GG	NN	GG	AA	GG	GA	NN	NN	GA	GG	GG	NN	GA	GG	NN	NN	NN	GG	GG	NN	NN	NN	GG	GA	GG	NN	NN	NN	GG	AA
100121371	1	52139193	T/C	NA	NA	NA	NA	NA	NA	NA	NN	TT	TT	NN	TT	NN	TT	TT	TT	TT	NN	TT	TT	TT	TT	NN	NN	TT	TT	TT	TT	TT	NN	TT	TT	NN	TT	TT	NN	TT	TT	NN	TT	TT	NN	TT	NN	TT	TT
100121371	1	52139193	C/T	NA	NA	NA	NA	NA	NA	NA	TT	CC	CC	TT	CC	NN	CC	CC	CC	CC	TT	CC	CC	CT	CC	NN	NN	CC	CC	CC	CC	CC	TT	CC	CC	TT	CC	CC	NN	CC	CT	TT	CC	CC	NN	CC	NN	CC	CC
100121378	1	46408244	A/C	NA	NA	NA	NA	NA	NA	NA	NN	AA	NN	AA	AA	NN	AA	AA	AA	AA	AA	AA	CC	AA	AA	AA	NN	AA	AA	AA	NN	AA	AA	AA	AA	NN	AA	AA	NN	AA	AA	AA	AC	AC	AA	AA	CC	AA	AA
100121417	1	38555697	A/C	NA	NA	NA	NA	NA	NA	NA	NN	CC	NN	CC	CC	CC	CC	CC	CC	CC	NN	CC	AC	CC	CC	CC	NN	CC	CC	CC	NN	CC	CC	CC	NN	NN	CC	CC	CC	CC	CC	CC	CC	CC	NN	CC	NN	CC	CC
100121423	1	28163	C/T	NA	NA	NA	NA	NA	NA	NA	CC	CC	CC	CC	CC	NN	CC	CC	CC	CC	NN	NN	CC	CC	CC	CC	NN	CC	CC	CC	CC	CC	CC	CC	NN	NN	CT	CC	CC	CC	CC	NN	CC	CC	NN	NN	NN	CC	CC
100121500	1	56059345	C/T	NA	NA	NA	NA	NA	NA	NA	NN	CC	CC	CC	CC	NN	CC	CC	NN	CC	NN	CC	CC	CC	CC	NN	CC	CC	CC	CC	CC	CC	CC	CC	CC	NN	CC	CC	NN	NN	CC	CC	CC	CC	CC	NN	NN	CC	CC
100121861	1	37875248	G/T	NA	NA	NA	NA	NA	NA	NA	GG	NN	NN	GG	GG	NN	TT	GT	TT	GT	NN	GT	GT	GT	GG	NN	NN	GT	GT	GT	NN	GG	GG	GG	NN	NN	GT	GT	TT	GT	GT	GT	GG	GG	GG	NN	NN	TT	GT
100121994	1	47394805	A/T	NA	NA	NA	NA	NA	NA	NA	AA	AA	NN	AA	AA	AA	TT	TT	TT	TT	AA	TT	TT	AT	AA	AA	AA	TT	TT	TT	TT	TT	AA	AA	NN	AA	AT	TT	TT	TT	AT	AA	AT	AT	AA	AA	NN	TT	TT
100122026	1	42609589	A/T	NA	NA	NA	NA	NA	NA	NA	AA	AA	NN	AA	TT	AA	AA	AA	AA	AA	AA	AA	AA	AA	AA	NN	TT	AA	AA	AA	NN	AA	AA	AA	NN	NN	AA	AA	AA	AA	AA	AA	AA	AA	NN	AA	AA	AA	AA
100122032	1	52132830	C/T	NA	NA	NA	NA	NA	NA	NA	CC	NN	NN	CC	CC	CC	CC	CC	CC	CC	NN	CC	CC	CC	CC	CC	CC	CC	CT	CC	CC	CC	CC	CC	CC	NN	CC	CC	CC	CC	CC	CC	CC	CC	NN	CC	NN	CT	CC
100122180	1	49943767	T/A	NA	NA	NA	NA	NA	NA	NA	AA	AA	NN	AA	TT	TT	AA	AA	AA	AA	AA	AA	AA	TA	TA	NN	AA	AA	AA	AA	AA	AA	AA	TT	TT	NN	AA	AA	AA	AA	TA	AA	AA	AA	TT	TT	TT	AA	AA
100122209	1	38407917	G/A	NA	NA	NA	NA	NA	NA	NA	GA	GG	GG	GG	AA	NN	GG	GG	GG	GG	NN	GG	GG	GA	AA	AA	NN	GG	GG	GG	GG	GG	GG	AA	NN	AA	GA	GG	GG	GG	GA	AA	GG	GG	NN	NN	GA	GG	GG
100122265	1	3346975	C/G	NA	NA	NA	NA	NA	NA	NA	CC	GG	NN	CC	GG	NN	CC	GG	NN	GG	NN	GG	GG	CC	GG	NN	CC	CG	CC	GG	NN	CC	CC	GG	NN	GG	GG	GG	CC	GG	GG	GG	CC	CG	NN	GG	NN	GG	CG
100122413	1	42171113	T/C	NA	NA	NA	NA	NA	NA	NA	TC	NN	TT	TT	TT	TT	TT	TT	TT	NN	TT	CC	CC	TT	TT	NN	NN	TT	TC	CC	TT	TT	TT	TT	NN	TC	TT	CC	NN	NN	TT	TT	TT	TT	NN	TT	NN	TT	TT
100122516	1	7715976	A/G	NA	NA	NA	NA	NA	NA	NA	NN	NN	NN	AA	GG	NN	GG	GG	GG	GG	NN	GG	GG	AG	NN	NN	NN	GG	GG	GG	NN	GG	AA	GG	NN	NN	GG	GG	NN	GG	AA	GG	GG	GG	NN	GG	NN	GG	GG
100122547	1	56444702	C/T	NA	NA	NA	NA	NA	NA	NA	NN	NN	CC	CC	CC	NN	CC	CC	CC	CC	NN	CC	CT	CC	CC	NN	NN	CC	CC	CC	CC	CC	CC	CC	CC	NN	CC	CC	NN	CC	CC	CC	CC	CC	NN	CC	NN	CC	CC
100122562	1	42147870	T/G	NA	NA	NA	NA	NA	NA	NA	NN	TT	NN	TT	TT	NN	TT	TT	TT	GG	NN	GG	TG	TT	TT	NN	GG	TT	TT	GG	TT	TT	TT	TT	NN	NN	TT	GG	TT	GG	TG	TT	TT	TT	NN	TT	NN	TT	GG
100122645	1	7241948	T/A	NA	NA	NA	NA	NA	NA	NA	NN	TT	NN	AA	TT	TT	TT	TT	TT	TT	NN	TT	TT	TT	TT	TT	TT	TT	TT	TT	TT	TT	AA	TT	NN	TT	TT	TT	NN	TT	TA	TT	TT	TT	TT	TT	NN	TT	TT
100122656	1	43246272	C/G	NA	NA	NA	NA	NA	NA	NA	NN	GG	NN	GG	CC	CC	CC	CC	CC	CC	GG	CC	GG	CG	CG	NN	CC	CC	CC	CC	GG	CC	GG	CC	NN	CC	CG	CC	NN	CC	CG	GG	GG	GG	CC	CC	NN	CC	CC
100122713	1	4134990	T/C	NA	NA	NA	NA	NA	NA	NA	NN	NN	CC	TT	CC	NN	TT	TC	TT	CC	NN	CC	TT	TC	TT	CC	NN	TC	TT	CC	CC	TT	TT	CC	NN	NN	TC	CC	CC	CC	TT	CC	CC	CC	NN	CC	NN	TT	CC
100122714	1	4134990	A/T	NA	NA	NA	NA	NA	NA	NA	NN	NN	AA	NN	AA	NN	AA	AA	NN	AA	NN	AA	NN	AA	NN	AA	NN	AA	NN	AA	AA	NN	NN	AA	NN	NN	AA	AA	AA	AA	NN	AA	AA	AA	NN	AA	NN	NN	AA
100122780	1	53741033	T/C	NA	NA	NA	NA	NA	NA	NA	NN	TT	NN	NN	TT	TT	TT	TT	NN	TT	NN	TT	TT	TT	TT	NN	NN	TT	TT	TT	TT	TT	NN	TT	NN	NN	TT	TT	NN	TT	TT	TT	TT	TT	NN	NN	NN	TT	TT
100122786	1	53906179	G/A	NA	NA	NA	NA	NA	NA	NA	NN	NN	NN	AA	AA	NN	AA	AA	AA	AA	NN	AA	AA	AA	AA	NN	NN	AA	AA	AA	AA	AA	AA	AA	NN	NN	AA	AA	NN	AA	AA	GG	AA	AA	NN	AA	NN	AA	NN
100122788	1	39838561	T/A	NA	NA	NA	NA	NA	NA	NA	NN	NN	NN	TT	TT	TT	TT	TT	TT	TT	TT	TT	TA	TT	TT	TT	TT	TT	TT	TT	NN	TT	TT	TT	NN	TT	TT	TT	TT	TT	TT	AA	TT	TT	NN	TT	NN	TT	TT
100122836	1	5716363	G/C	NA	NA	NA	NA	NA	NA	NA	NN	NN	NN	GG	NN	NN	CC	CC	CC	CC	NN	CC	CC	CC	NN	NN	NN	NN	NN	CC	CC	NN	GG	CC	NN	NN	CC	CC	NN	CC	GC	CC	CC	CC	NN	NN	NN	NN	NN
100122846	1	44092637	C/T	NA	NA	NA	NA	NA	NA	NA	NN	CC	NN	CC	CC	NN	CC	CC	CC	CC	CC	CC	CC	CC	CC	CC	CC	CC	CC	CC	NN	CC	CC	CC	CC	NN	CC	CC	CC	CC	CC	CC	CC	CC	CC	NN	CC	CC	CC
100122922	1	48839056	G/A	NA	NA	NA	NA	NA	NA	NA	NN	GG	AA	GG	GG	NN	AA	AA	AA	AA	NN	AA	AA	GA	GG	NN	NN	AA	AA	AA	AA	AA	GG	GG	NN	GG	GA	AA	AA	AA	GG	GG	GA	GA	NN	GG	GG	AA	AA
100123070	1	1608509	G/C	NA	NA	NA	NA	NA	NA	NA	GG	GG	NN	GG	GG	NN	GG	GG	GG	GG	NN	GG	GG	GG	GG	NN	NN	GG	GG	GG	GG	GG	GG	GG	NN	NN	GG	NN	NN	GG	GG	GG	GG	GG	NN	GG	NN	GG	GG
100123150	1	56062797	C/T	NA	NA	NA	NA	NA	NA	NA	NN	NN	NN	CC	NN	NN	CC	NN	CC	CC	CC	CC	CC	CC	CC	NN	NN	CC	CC	CC	CC	CC	CC	CC	NN	NN	CC	CC	NN	CC	CT	CC	CC	CC	CC	CC	NN	CC	CC
100123320	1	14061341	A/G	NA	NA	NA	NA	NA	NA	NA	NN	AA	NN	AA	NN	NN	AA	AA	NN	AA	NN	AA	GG	AA	AA	NN	NN	AA	AA	AA	NN	AA	AA	AA	NN	NN	NN	AA	AA	AA	AA	AA	AA	AA	NN	NN	NN	AA	AA
100124597	1	52720872	C/T	NA	NA	NA	NA	NA	NA	NA	TT	NN	NN	TT	TT	NN	NN	TT	TT	TT	NN	TT	TT	TT	NN	NN	NN	TT	TT	TT	NN	TT	TT	TT	NN	TT	TT	TT	TT	TT	TT	TT	TT	TT	NN	TT	TT	NN	TT
100124743	1	46998411	C/G	NA	NA	NA	NA	NA	NA	NA	CC	CC	NN	CC	CC	NN	CC	CC	CC	CC	NN	CC	GG	CC	CG	CC	NN	CC	CC	CC	CG	CC	CC	CC	CC	CC	CC	CC	CC	CC	CC	CC	CG	CG	NN	CC	NN	CC	CC
100124822	1	49629635	T/G	NA	NA	NA	NA	NA	NA	NA	TG	TT	TT	TT	GG	NN	TT	TT	TT	TT	NN	TT	TT	TG	GG	NN	NN	TT	TT	TT	TT	TT	TT	GG	NN	NN	TG	TT	NN	TT	TG	TT	TG	TG	GG	GG	GG	TT	TT
100124897	1	5076500	A/T	NA	NA	NA	NA	NA	NA	NA	AA	AA	NN	AA	NN	NN	AA	AA	AA	AA	AA	AA	AA	AA	AA	NN	AA	AA	AA	AA	NN	AA	AA	AA	AA	NN	AA	AA	NN	AA	AA	NN	AA	AA	NN	AA	NN	AA	AA
100124898	1	5076500	T/C	NA	NA	NA	NA	NA	NA	NA	CC	CC	NN	CC	NN	NN	CC	CC	CC	CC	CC	CC	CC	CC	CC	NN	TC	CC	CC	CC	NN	CC	CC	CC	CC	NN	CC	CC	NN	CC	CC	NN	CC	CC	NN	CC	NN	CC	CC
100124971	1	12690377	C/T	NA	NA	NA	NA	NA	NA	NA	NN	NN	CC	CC	CC	NN	CC	CC	CC	CC	CC	CC	CC	CC	CC	CC	CT	CC	CC	CC	CC	CC	CC	CC	CC	NN	CC	CC	NN	CC	CC	CC	CC	NN	NN	CC	CC	CC	CC
100125159	1	53003293	C/T	NA	NA	NA	NA	NA	NA	NA	CC	CC	NN	TT	CC	NN	CC	CC	CC	CC	NN	CC	CC	CT	CC	NN	NN	CC	CC	CC	CC	CC	TT	CC	NN	NN	CC	CC	CC	CC	CT	CC	CC	CC	CC	CC	NN	CC	CC
100125216	1	10459910	A/T	NA	NA	NA	NA	NA	NA	NA	NN	TT	NN	TT	TT	NN	TT	TT	TT	TT	NN	TT	AA	TT	TT	NN	NN	TT	TT	TT	NN	TT	TT	TT	NN	NN	TT	TT	TT	TT	TT	TT	TT	TT	NN	NN	NN	TT	TT
100125217	1	10459910	A/C	NA	NA	NA	NA	NA	NA	NA	NN	AA	NN	AA	AA	NN	AA	AA	AA	AA	NN	AA	CC	AA	AA	NN	NN	AA	AA	AA	NN	AA	AA	AA	NN	NN	AA	AA	AA	AA	AA	AA	AA	AA	NN	NN	NN	AA	AA
100125308	1	15545955	C/T	NA	NA	NA	NA	NA	NA	NA	CC	CC	CC	CC	CC	CC	CT	CC	NN	CC	CT	CC	CC	CC	CC	CC	CC	CC	CC	CC	CC	CC	CC	CC	CC	NN	CC	CC	NN	CC	CC	CC	CC	CC	NN	NN	NN	CC	CC
100125367	1	40837229	C/T	NA	NA	NA	NA	NA	NA	NA	NN	NN	NN	CC	CC	NN	CC	CC	CC	CC	CC	CC	CC	CC	CC	CC	CC	CC	CC	CC	CC	CC	CC	CC	NN	CC	CC	CC	CC	CC	CC	CC	CC	CC	CC	CC	NN	CC	CC
100125433	1	52719781	T/A	NA	NA	NA	NA	NA	NA	NA	TT	NN	NN	TT	TT	NN	TT	TT	TT	TT	NN	TT	TT	TT	TT	NN	NN	TT	TT	TA	TT	TT	TT	TT	NN	NN	TT	TT	NN	TT	TT	TT	TT	TT	TT	TT	NN	TT	TT
100125487	1	51894287	C/T	NA	NA	NA	NA	NA	NA	NA	NN	NN	NN	CC	CC	NN	CC	CC	CC	CC	NN	CC	CC	CC	CC	CC	CC	CC	CC	CC	NN	CC	CC	CC	CC	NN	CC	CC	NN	CC	CC	CC	CC	CC	NN	CC	CC	CC	CC
100125872	1	39841544	C/T	NA	NA	NA	NA	NA	NA	NA	NN	CC	NN	CC	CC	CC	CC	CC	CC	CC	NN	CC	CC	CC	CC	NN	CT	CC	CC	CC	CC	CC	CC	CC	NN	NN	CC	CC	CC	CC	CC	CC	CC	NN	NN	CC	NN	CC	CC
100125892	1	55132352	C/T	NA	NA	NA	NA	NA	NA	NA	NN	CC	NN	CC	CC	NN	CC	CC	NN	CC	CC	CC	CC	CC	CC	NN	CC	CC	CC	CC	CC	CC	CC	CC	NN	NN	CC	CT	CT	CC	CC	CC	CC	CC	CC	CC	CC	CC	CC
100126320	1	52916308	C/T	NA	NA	NA	NA	NA	NA	NA	NN	CC	NN	CC	CC	NN	CC	CC	CC	CC	CC	CT	CC	CC	CC	CC	NN	CC	CT	CC	CC	CC	CC	CT	NN	CC	CC	CC	CC	CT	CC	CC	CC	CT	CC	NN	CC	CC	CC
100126522	1	50587736	T/A	NA	NA	NA	NA	NA	NA	NA	NN	NN	NN	TT	TT	NN	TT	TT	TT	TT	TT	TT	AA	TT	TT	NN	NN	TT	TT	TT	NN	TT	TT	TT	TT	TT	TT	TT	NN	TT	TT	TT	TT	TT	TT	TT	NN	TT	TT
100126742	1	8801287	A/G	NA	NA	NA	NA	NA	NA	NA	NN	NN	NN	GG	GG	NN	NN	AA	NN	GG	NN	GG	AA	AA	GG	NN	NN	AA	AA	GG	NN	NN	GG	AA	NN	NN	AA	GG	NN	GG	GG	GG	GG	GG	NN	NN	NN	AA	AA
100127174	1	49261921	A/G	NA	NA	NA	NA	NA	NA	NA	NN	GG	GG	GG	GG	NN	GG	GG	NN	GG	NN	GG	GG	GG	GG	GG	NN	GG	NN	GG	NN	GG	GG	GG	NN	NN	GG	GG	GG	GG	GG	GG	GG	GG	GG	GG	AA	GG	GG
100127245	1	1473442	A/T	NA	NA	NA	NA	NA	NA	NA	NN	AA	AA	AA	AA	NN	AA	AT	AA	AA	AA	AA	AA	AA	AA	AA	AA	AA	AA	AA	AA	AA	AA	AA	AA	AA	AA	AA	AA	AA	AA	AA	AA	AA	AA	AA	NN	AA	AA
100127251	1	40943781	C/G	NA	NA	NA	NA	NA	NA	NA	CC	CG	CC	CC	CG	GG	CG	CG	CG	CG	CC	CC	CC	CG	CG	NN	CC	CG	CG	CG	GG	CG	CC	CG	NN	GG	CG	CG	CG	CG	CG	CG	CG	CG	NN	CG	NN	CG	CG
100127309	1	3391883	C/T	NA	NA	NA	NA	NA	NA	NA	NN	NN	NN	NN	CC	NN	CC	CC	CC	CC	NN	CC	CC	CC	CC	NN	CC	CC	CC	CC	CC	CC	TT	CC	NN	NN	CC	CC	NN	CC	NN	CC	CC	NN	NN	CC	NN	CC	CC
100127556	1	5499834	C/T	NA	NA	NA	NA	NA	NA	NA	CC	CC	NN	CC	CC	NN	CC	CC	CC	CC	NN	CC	CC	CC	CC	NN	NN	CC	CC	CC	CC	CC	CC	CC	NN	CC	CC	CC	CC	CC	CC	CC	CC	NN	NN	NN	CT	CC	CC
100127653	1	1489803	C/T	NA	NA	NA	NA	NA	NA	NA	NN	NN	NN	TT	TT	TT	NN	TT	NN	TT	NN	TT	TT	TT	TT	NN	NN	NN	TT	TT	NN	TT	TT	TT	NN	TT	TT	NN	NN	NN	NN	TT	TT	TT	NN	NN	NN	TT	TT
100127659	1	42323149	G/T	NA	NA	NA	NA	NA	NA	NA	NN	GG	GG	GG	TT	NN	GG	GG	GG	GG	NN	GG	GT	GG	GG	GG	NN	GG	GG	GG	GG	GG	GG	GG	GG	GG	GG	GG	GG	GG	GG	GG	GG	GG	GG	GG	GG	GG	GG
100127852	1	51826156	T/G	NA	NA	NA	NA	NA	NA	NA	GG	NN	NN	GG	GG	NN	GG	GG	GG	GG	NN	GG	GG	GG	GG	GG	GG	GG	GG	GG	GG	GG	GG	GG	GG	NN	GG	GG	GG	GG	GG	GG	GG	GG	NN	NN	NN	GG	GG
100127856	1	48479109	C/A	NA	NA	NA	NA	NA	NA	NA	CC	CC	NN	CC	CC	NN	CC	CC	CC	CC	CC	CC	CA	CA	CC	CC	CC	CC	CC	CC	AA	CC	CC	CC	CC	CC	CC	CC	NN	CC	CC	CC	CA	CA	NN	CC	CC	CC	CC
100127916	1	41548461	G/A	NA	NA	NA	NA	NA	NA	NA	NN	GG	GG	GG	AA	NN	GG	GG	GG	AA	NN	AA	AA	GG	GG	NN	NN	GG	GG	AA	AA	GG	GG	GG	NN	GG	GG	AA	NN	AA	GG	AA	GG	GG	NN	GG	GG	GG	GA
100127933	1	42148025	C/T	NA	NA	NA	NA	NA	NA	NA	NN	CC	NN	CC	CC	NN	CC	CC	CC	NN	NN	NN	NN	CC	CC	NN	NN	CC	CC	NN	CC	CC	CC	CC	NN	CC	CT	NN	NN	NN	CC	CC	CC	CC	NN	CC	NN	CC	CC
100128063	1	36270069	T/C	NA	NA	NA	NA	NA	NA	NA	NN	NN	NN	CC	NN	NN	CC	CC	CC	CC	NN	CC	CC	CC	CC	NN	NN	CC	CC	CC	NN	NN	CC	CC	NN	NN	CC	CC	NN	CC	CC	CC	CC	NN	NN	NN	NN	CC	CC
100128097	1	733945	C/T	NA	NA	NA	NA	NA	NA	NA	NN	NN	NN	CC	CC	NN	CC	CC	CC	CC	NN	CC	CC	CC	CC	NN	NN	CC	CC	CC	CC	CC	CC	CC	NN	CC	CC	CC	NN	CC	NN	CC	CC	CC	NN	CC	NN	CC	CC
100128130	1	49262834	G/A	NA	NA	NA	NA	NA	NA	NA	NN	GA	GG	GG	GG	NN	GG	GG	GG	GG	NN	GG	GG	GG	GG	NN	NN	GG	GG	GG	GG	GG	GG	GG	NN	NN	GG	GG	NN	GG	GG	GG	GG	GG	GG	GG	GG	GG	GG
100128287	1	39455529	G/A	NA	NA	NA	NA	NA	NA	NA	NN	GG	GG	GG	GG	GG	GG	GG	GG	GG	NN	GG	GG	GG	GG	NN	GG	GG	GG	GG	NN	GG	GG	GG	NN	GG	GG	GG	GG	GG	GG	AA	GG	GG	NN	GG	AA	GG	GG
100128323	1	15323510	T/C	NA	NA	NA	NA	NA	NA	NA	NN	NN	NN	TT	TT	NN	NN	TT	TT	TT	NN	TT	TT	TT	TT	NN	NN	TT	TT	TT	NN	TT	TT	NN	NN	NN	TT	TT	TT	TT	TT	TT	TT	TT	NN	NN	NN	TT	TT
100128323	1	15323510	A/T	NA	NA	NA	NA	NA	NA	NA	NN	NN	NN	AA	AA	NN	NN	AA	AA	AA	NN	AA	AA	AA	AA	NN	NN	AA	AA	AA	NN	AA	AA	NN	NN	NN	AA	AA	AA	AA	AA	AA	AA	AA	NN	NN	NN	AA	AA
100128483	1	10095888	T/C	NA	NA	NA	NA	NA	NA	NA	NN	NN	NN	TT	TT	NN	CC	NN	NN	CC	NN	NN	CC	TC	NN	NN	NN	NN	NN	CC	NN	NN	TT	TT	NN	NN	NN	NN	NN	CC	NN	TT	TT	CC	NN	NN	NN	CC	CC
100128494	1	7339443	C/T	NA	NA	NA	NA	NA	NA	NA	NN	TT	NN	CC	TT	NN	TT	TT	TT	TT	CC	TT	TT	CT	TT	NN	TT	TT	TT	TT	NN	TT	CC	TT	TT	NN	TT	TT	NN	TT	CT	TT	TT	TT	TT	TT	NN	TT	TT
100128602	1	5966132	T/G	NA	NA	NA	NA	NA	NA	NA	TT	TT	NN	TT	NN	NN	TT	TT	TT	TT	NN	TT	TT	TT	TT	TT	TT	TT	TT	TT	TT	TT	TT	TT	NN	NN	TT	TT	NN	TT	TT	TT	TT	TT	TT	TT	NN	TT	TT
100128686	1	41363750	C/A	NA	NA	NA	NA	NA	NA	NA	NN	CC	NN	NN	CC	NN	AA	AA	AA	CC	NN	CC	CC	AA	AA	NN	NN	AA	AA	CC	CC	AA	NN	AA	AA	NN	AA	CC	NN	CC	AA	CC	CC	NN	AA	AA	NN	AA	AA
100128705	1	46678957	T/C	NA	NA	NA	NA	NA	NA	NA	NN	CC	NN	CC	CC	NN	NN	CC	CC	CC	NN	NN	CC	CC	CC	NN	CC	CC	CC	CC	CC	CC	CC	CC	NN	TC	CC	CC	NN	CC	CC	CC	CC	CC	NN	CC	NN	CC	CC
100128722	1	51538750	G/A	NA	NA	NA	NA	NA	NA	NA	NN	GG	NN	AA	GG	NN	GG	GG	GG	GG	GG	GG	GG	GG	NN	NN	NN	GG	GG	GG	GG	GG	AA	GG	NN	NN	GG	GG	NN	GG	GG	GG	GG	GG	NN	NN	NN	GG	GG
100128817	1	43392217	T/C	NA	NA	NA	NA	NA	NA	NA	NN	NN	NN	TT	NN	NN	CC	CC	CC	CC	NN	CC	NN	TC	NN	NN	NN	CC	CC	CC	NN	CC	TT	CC	NN	CC	CC	CC	NN	CC	TT	NN	NN	NN	NN	CC	CC	CC	CC
100128818	1	43392217	T/C	NA	NA	NA	NA	NA	NA	NA	NN	NN	NN	CC	NN	NN	TT	TT	TT	TT	NN	TT	CC	TT	NN	NN	NN	TT	TT	TT	CC	TT	NN	TT	NN	TT	TC	TT	NN	TT	NN	CC	CC	CC	NN	TT	TT	TT	TT
100128887	1	17437796	A/T	NA	NA	NA	NA	NA	NA	NA	AA	TT	NN	AA	AA	NN	AA	AA	AA	AT	NN	AA	AT	AA	AA	NN	NN	AA	AA	TT	AT	AA	AA	AA	AA	NN	AA	AA	NN	AT	AA	AA	AA	AA	NN	AA	NN	TT	AT
100128892	1	50089438	T/A	NA	NA	NA	NA	NA	NA	NA	NN	TT	TT	TT	AA	NN	TT	TT	TT	TT	TT	TT	TT	TA	AA	AA	TT	TT	TT	TT	TT	TT	TT	AA	NN	AA	TA	TT	TT	TT	TA	TT	TT	TT	AA	AA	AA	TT	TT
100128892	1	50089438	A/G	NA	NA	NA	NA	NA	NA	NA	NN	AA	AA	AA	NN	NN	AA	AA	AA	AA	AA	AA	AA	AA	NN	NN	AA	AA	AA	AA	AA	AA	AA	NN	NN	NN	AA	AA	AA	AA	AA	AA	AA	AA	NN	NN	GG	AA	AA
100128961	1	16681029	T/C	NA	NA	NA	NA	NA	NA	NA	NN	NN	NN	CC	CC	NN	NN	NN	NN	CC	CC	CC	TT	CC	CC	NN	NN	CC	NN	CC	CC	NN	CC	CC	NN	NN	CC	CC	CC	CC	CC	CC	CC	CC	NN	CC	NN	CC	CC
100128960	1	16681029	T/C	NA	NA	NA	NA	NA	NA	NA	NN	NN	NN	TT	TT	NN	CC	CC	CC	TT	TT	TT	NN	TC	TC	NN	NN	TC	CC	TT	TT	CC	TT	TT	NN	NN	TC	TT	TC	TT	TT	TT	TT	TT	NN	TT	NN	TT	TC
100128997	1	42162707	A/G	NA	NA	NA	NA	NA	NA	NA	NN	GG	GG	GG	GG	GG	GG	GG	GG	AA	NN	AA	AA	GG	GG	GG	AA	GG	GG	AA	GG	GG	GG	GG	GG	NN	GG	AA	AA	AA	GG	GG	GG	GG	NN	GG	GG	GG	AG
100129056	1	46195187	A/T	NA	NA	NA	NA	NA	NA	NA	NN	AA	AA	AA	AA	AA	AA	AA	AA	AA	NN	AA	TT	AA	AA	NN	TT	AA	AA	AA	NN	AA	AA	AA	NN	NN	AA	AA	AA	AA	AA	AA	AT	AT	AA	AA	NN	AA	AA
100129081	1	43168828	C/T	NA	NA	NA	NA	NA	NA	NA	NN	TT	NN	TT	CC	NN	CC	CC	NN	CC	CC	CC	TT	CC	CC	CC	CC	CC	CC	CC	TT	CC	TT	CC	CC	NN	CT	CC	NN	CC	NN	TT	TT	TT	NN	CC	NN	CC	CC
100129240	1	50555	A/G	NA	NA	NA	NA	NA	NA	NA	AA	NN	NN	NN	NN	GG	AA	NN	AA	AA	NN	AA	AA	AA	NN	NN	AA	AA	AA	AA	NN	AA	NN	AA	NN	AA	AA	AA	AA	AA	AA	AA	AA	AA	NN	AA	NN	AA	AA
100129240	1	50555	A/G	NA	NA	NA	NA	NA	NA	NA	AA	NN	NN	GG	NN	GG	AG	GG	AG	AG	NN	AG	GG	AG	GG	NN	AA	AG	AG	AG	NN	AG	GG	AG	GG	AA	AG	AG	AA	AG	AG	AG	AG	AG	NN	AA	GG	AG	AG
100129241	1	50555	T/C	NA	NA	NA	NA	NA	NA	NA	NN	NN	NN	TT	NN	TT	TT	TT	TT	TT	NN	TT	TT	TT	TT	NN	NN	TT	TT	TT	NN	TT	TT	TT	TT	NN	TT	TT	NN	TT	TT	TT	TT	TT	NN	NN	TT	TT	TT
100129464	1	37275072	G/A	NA	NA	NA	NA	NA	NA	NA	NN	NN	NN	GG	AA	NN	GG	NN	GG	GG	NN	GG	GG	GG	NN	NN	NN	GG	GG	GG	NN	GG	GG	AA	NN	NN	GG	GG	NN	NN	GG	GG	AA	GG	NN	NN	NN	GG	NN
100129715	1	44972438	T/C	NA	NA	NA	NA	NA	NA	NA	CC	TT	NN	TT	NN	NN	TT	TT	TT	TT	TT	TT	TT	TT	TT	NN	NN	TT	TT	TT	TT	TT	TT	NN	NN	NN	TT	TT	TT	TT	TT	NN	TT	TT	NN	NN	NN	TT	TT
100129716	1	44972438	G/T	NA	NA	NA	NA	NA	NA	NA	GG	TT	NN	TT	GG	GG	TT	TT	TT	TT	TT	TT	TT	GT	GT	GG	GG	TT	TT	TT	TT	TT	TT	GG	NN	GG	GT	TT	TT	TT	GT	GG	TT	TT	GG	GG	NN	TT	TT
100129764	1	42187373	C/T	NA	NA	NA	NA	NA	NA	NA	NN	NN	NN	NN	NN	NN	CC	CC	NN	CC	NN	CC	TT	CC	CT	NN	NN	CC	CC	CC	NN	CC	TT	CC	CC	CC	CC	CC	CC	CC	NN	TT	CC	NN	NN	NN	NN	NN	CC
100129944	1	18342235	C/G	NA	NA	NA	NA	NA	NA	NA	CC	NN	NN	CC	GG	NN	CC	CC	GG	CC	NN	GG	CG	CG	GG	NN	NN	CC	GG	CC	NN	CC	CC	GG	NN	NN	CG	GG	NN	CC	CG	CC	GG	GG	NN	CG	NN	CC	GG
100129949	1	18033565	T/G	NA	NA	NA	NA	NA	NA	NA	NN	NN	NN	TT	TT	NN	TG	TG	TT	TG	NN	TT	GG	TG	TT	GG	GG	TT	NN	TG	NN	GG	TT	TT	NN	NN	TG	NN	NN	GG	TG	TT	TT	NN	NN	NN	TT	TG	TT
100129997	1	15195049	C/A	NA	NA	NA	NA	NA	NA	NA	AA	AA	NN	AA	AA	NN	AA	AA	AA	AA	AA	AA	CA	AA	AA	NN	AA	AA	AA	AA	AA	AA	AA	AA	NN	AA	AA	AA	AA	AA	AA	AA	AA	AA	AA	AA	AA	AA	AA
100130099	1	8072991	T/C	NA	NA	NA	NA	NA	NA	NA	NN	TT	NN	NN	TT	NN	TT	TT	TT	CC	NN	CC	CC	TT	TT	NN	NN	TT	TT	CC	TT	TT	NN	NN	NN	NN	TT	CC	TT	CC	NN	TT	TC	CC	NN	NN	NN	TT	TT
100130146	1	40825690	T/A	NA	NA	NA	NA	NA	NA	NA	NN	TT	TT	AA	TT	NN	TT	TT	TT	TT	NN	TT	TT	TA	TT	NN	TT	TT	TT	TT	TT	TT	AA	TT	NN	NN	TT	TT	TT	TT	AA	TT	TT	TT	TT	TT	NN	TT	TT
100130255	1	4087187	A/T	NA	NA	NA	NA	NA	NA	NA	TT	AT	NN	AA	TT	AA	AT	AA	AA	TT	NN	TT	AT	AT	AA	NN	TT	AT	AA	TT	TT	AA	AA	TT	NN	TT	AT	TT	AA	TT	AT	TT	TT	TT	AA	TT	NN	AA	AT
100130318	1	13656249	G/T	NA	NA	NA	NA	NA	NA	NA	NN	TT	NN	TT	TT	NN	TT	TT	TT	TT	TT	TT	NN	TT	TT	NN	TT	TT	NN	TT	NN	TT	TT	TT	NN	NN	TT	TT	NN	TT	TT	TT	TT	TT	NN	TT	NN	TT	TT
100130389	1	42605267	G/A	NA	NA	NA	NA	NA	NA	NA	NN	NN	NN	AA	GG	NN	AA	AA	AA	AA	NN	AA	AA	AA	AA	NN	GG	AA	AA	AA	NN	AA	AA	AA	NN	NN	AA	AA	AA	AA	NN	AA	AA	AA	AA	NN	NN	AA	AA
100130390	1	42605267	C/T	NA	NA	NA	NA	NA	NA	NA	NN	NN	NN	TT	NN	NN	TT	TT	TT	TT	NN	TT	TT	TT	TT	NN	NN	TT	TT	TT	NN	TT	TT	TT	NN	NN	TT	TT	TT	TT	NN	TT	TT	TT	TT	NN	NN	TT	TT
100132095	1	55769925	C/T	NA	NA	NA	NA	NA	NA	NA	NN	NN	NN	CC	CC	NN	CC	CC	CC	CC	NN	CC	CC	CC	CC	NN	CC	CC	CC	CC	CC	CC	CC	CC	CC	NN	CC	CC	CC	CC	CC	CC	CC	NN	CC	CC	CT	CC	CC
100132118	1	53562189	C/G	NA	NA	NA	NA	NA	NA	NA	NN	CC	NN	CC	GG	CC	CC	CC	NN	CC	CC	CC	CC	CG	GG	NN	NN	CC	CC	CC	NN	CC	CC	CC	CC	GG	CC	CC	CC	CC	CG	GG	CC	CC	NN	CC	NN	CC	CC
100132136	1	16849967	T/G	NA	NA	NA	NA	NA	NA	NA	NN	NN	NN	TT	TT	NN	TT	TT	TT	GG	NN	GG	TG	TT	TT	TT	GG	TT	TT	GG	GG	TT	TT	TT	NN	TT	TT	GG	TG	GG	TG	TT	TT	TT	NN	TT	NN	TG	TG
100132287	1	55996495	G/A	NA	NA	NA	NA	NA	NA	NA	NN	GG	GG	GG	GG	NN	GG	GG	GG	GG	NN	GG	GG	GG	GG	NN	NN	GG	GG	GG	NN	GG	GG	GG	GG	NN	GG	GG	GG	GG	NN	GG	GG	GG	NN	GG	NN	GG	GG
100132517	1	47150111	A/C	NA	NA	NA	NA	NA	NA	NA	NN	AA	NN	AA	AA	AA	AA	AA	AA	AA	AA	AA	CC	AA	AA	NN	AA	AA	AA	AA	CC	AA	AA	AA	NN	AA	AA	AA	AA	AA	AA	AA	AC	AC	AA	AA	AA	AA	AA
100132567	1	42605228	G/C	NA	NA	NA	NA	NA	NA	NA	NN	NN	CC	CC	GG	NN	CC	CC	CC	CC	NN	CC	CC	CC	CC	NN	CC	CC	CC	CC	CC	CC	CC	CC	NN	CC	CC	CC	CC	CC	CC	CC	CC	CC	NN	CC	CC	CC	CC
100132591	1	55039825	C/T	NA	NA	NA	NA	NA	NA	NA	NN	NN	NN	CC	CC	NN	NN	CC	CC	CC	CC	CC	CC	CC	CC	CT	CC	CC	CC	CC	NN	CC	CC	CC	NN	NN	CC	CC	CC	CC	CC	CC	CC	CC	CC	CC	NN	CC	CC
100132766	1	49653670	G/C	NA	NA	NA	NA	NA	NA	NA	CC	CC	NN	CC	GG	GG	CC	CC	CC	CC	CC	CC	CC	GC	GG	GG	GG	CC	CC	CC	CC	CC	CC	GG	NN	GG	CC	CC	CC	CC	GC	CC	GC	GC	GG	GG	NN	CC	CC
100132898	1	7422536	T/C	NA	NA	NA	NA	NA	NA	NA	NN	CC	NN	TT	CC	NN	CC	CC	CC	CC	NN	CC	CC	CC	CC	NN	CC	CC	CC	CC	NN	CC	TT	CC	NN	NN	CC	CC	NN	CC	TC	CC	CC	CC	NN	CC	CC	CC	CC
100132947	1	43235666	C/T	NA	NA	NA	NA	NA	NA	NA	CC	NN	CC	CC	CC	NN	CC	CC	CC	CC	NN	CC	CC	CC	CC	CC	NN	CC	CC	CC	CC	CC	CC	CC	CC	CC	CC	CC	NN	CC	CC	CC	CC	CC	CC	CC	CC	CC	CC
100133043	1	12690338	A/G	NA	NA	NA	NA	NA	NA	NA	NN	AA	NN	AA	AA	AA	AA	AA	AA	AA	AA	AA	NN	AA	AA	AA	AA	AA	AA	AA	NN	AA	AA	AA	NN	NN	AA	AA	AA	AA	AA	NN	AA	AA	AA	AA	AA	AA	AA
100133043	1	12690338	C/T	NA	NA	NA	NA	NA	NA	NA	NN	CC	NN	CC	CC	CC	CC	CC	CC	CC	CC	CC	TT	CC	CC	CC	CC	CC	CC	CC	NN	CC	CC	CC	NN	NN	CC	CC	CC	CC	CC	NN	CC	CC	CC	CC	CC	CC	CC
100133044	1	12690338	T/C	NA	NA	NA	NA	NA	NA	NA	NN	CC	NN	CC	CC	CC	CC	CC	CC	CC	CC	CC	TT	TC	CC	CC	CC	CC	CC	CC	NN	CC	CC	CC	NN	NN	CC	CC	CC	CC	CC	NN	CC	CC	CC	CC	CC	CC	CC
100133107	1	5479357	T/C	NA	NA	NA	NA	NA	NA	NA	NN	TT	CC	CC	TT	NN	CC	CC	CC	TT	NN	TT	TC	TC	TT	NN	NN	TC	CC	TT	NN	CC	CC	TT	CC	TT	TC	TT	CC	TT	TC	TT	TT	TT	TT	TT	TT	CC	CC
100133153	1	50311166	T/C	NA	NA	NA	NA	NA	NA	NA	TT	TT	NN	TC	TT	NN	TT	TT	NN	NN	NN	TT	TT	TT	NN	NN	NN	TT	TT	TT	NN	TT	TT	TT	NN	TT	TT	TT	NN	TT	TT	TT	TT	TT	NN	NN	TT	TT	TT
100133446	1	44762510	C/T	NA	NA	NA	NA	NA	NA	NA	CC	CC	NN	CC	CC	NN	CC	CC	CC	CC	NN	CC	CC	CC	CC	NN	NN	CC	CC	CC	CC	CC	CC	CC	CC	CC	CC	CC	CC	CC	CC	CC	CC	CC	CC	NN	CC	CC	CC
100133951	1	52676049	A/G	NA	NA	NA	NA	NA	NA	NA	NN	NN	NN	AA	AA	NN	GG	GG	GG	GG	AA	GG	GG	GG	AA	AG	GG	GG	GG	GG	NN	GG	AA	AA	GG	GG	GG	GG	GG	GG	AG	AA	GG	GG	NN	AA	NN	GG	GG
100134172	1	47358216	T/C	NA	NA	NA	NA	NA	NA	NA	TT	TT	NN	TT	TT	NN	CC	CC	CC	CC	NN	CC	CC	TC	TT	NN	TT	CC	CC	CC	CC	CC	TT	TT	NN	TT	TC	CC	NN	CC	TC	TT	TC	TC	TT	TT	TT	CC	CC
100134180	1	44218391	A/G	NA	NA	NA	NA	NA	NA	NA	NN	AA	AA	AA	AA	NN	AA	AA	AA	GG	AA	GG	AA	AA	AA	NN	AA	AA	AA	GG	GG	AA	AA	AA	AA	NN	AA	GG	NN	GG	AG	AA	GG	GG	AA	AA	NN	AA	AG
100134248	1	17310485	C/A	NA	NA	NA	NA	NA	NA	NA	CC	AA	NN	CC	CC	NN	NN	NN	NN	AA	CC	NN	AA	NN	CC	CC	AA	NN	NN	AA	NN	NN	CC	CC	NN	NN	CC	NN	NN	AA	NN	CC	CC	NN	NN	NN	NN	AA	NN
100134272	1	5051909	A/G	NA	NA	NA	NA	NA	NA	NA	NN	AA	NN	GG	AA	AA	AA	AG	AA	AA	NN	AA	AA	AA	AA	AA	AA	AA	AA	AA	AA	AA	GG	AA	AA	AA	AA	AA	AA	AA	AG	AA	AA	AA	NN	AA	NN	AA	AA
100134306	1	10756655	C/A	NA	NA	NA	NA	NA	NA	NA	CC	NN	NN	CC	NN	CC	CC	CC	CC	CC	NN	CC	AA	CC	CC	CC	CC	CC	CC	CC	NN	CC	CC	CC	CC	CC	CC	CC	NN	CC	CC	CC	CC	CC	NN	NN	NN	CC	CC
100134379	1	46978885	T/C	NA	NA	NA	NA	NA	NA	NA	TT	NN	TT	TT	TT	NN	TT	TT	TT	TT	NN	TT	TC	TT	TT	NN	NN	TT	TT	TT	NN	TT	TT	TT	NN	NN	TT	TT	TT	TT	TT	TT	TC	CC	NN	TT	TC	TT	TT
100134489	1	28056667	C/T	NA	NA	NA	NA	NA	NA	NA	NN	NN	NN	CC	NN	CC	CC	CC	CC	CC	NN	CC	CC	CC	CT	NN	NN	CC	CC	CC	NN	NN	CC	TT	NN	NN	CC	CC	NN	CC	CC	CC	TT	CT	CC	NN	NN	CC	NN
100134556	1	48321281	A/G	NA	NA	NA	NA	NA	NA	NA	NN	AA	GG	AA	AA	NN	GG	GG	GG	GG	NN	GG	GG	AG	AA	AA	AG	GG	GG	GG	GG	GG	AA	AA	GG	AA	AG	GG	GG	GG	AG	AA	AG	AG	NN	AA	NN	GG	GG
100134794	1	7895458	A/T	NA	NA	NA	NA	NA	NA	NA	TT	AA	NN	TT	AA	NN	AA	AA	AA	AA	TT	AA	AA	AA	AA	TT	NN	AA	AA	AA	AA	AA	TT	TT	NN	NN	AA	AA	NN	AA	AT	AA	AT	AA	NN	AT	NN	AA	AA
100134795	1	56412910	T/A	NA	NA	NA	NA	NA	NA	NA	TT	TT	NN	TT	TT	NN	TT	TT	TT	TT	TT	TT	TT	TT	TT	NN	TT	TT	TT	TT	TT	TT	TT	TT	NN	TT	TT	TT	NN	TT	TT	TT	TT	TT	NN	TT	NN	TT	TT
100134892	1	3659584	A/G	NA	NA	NA	NA	NA	NA	NA	NN	AA	NN	GG	AA	NN	AA	AA	AA	AA	NN	AA	AA	AA	AA	AA	AA	AA	AA	AA	AA	AA	GG	AA	NN	NN	AA	AA	AA	AA	AG	AA	AA	AA	AA	AA	AA	AA	AA
100134936	1	19095431	A/G	NA	NA	NA	NA	NA	NA	NA	NN	NN	NN	NN	AA	NN	AA	AA	NN	AA	NN	AA	AA	AA	AA	NN	NN	AA	AA	AA	NN	AA	NN	AA	NN	AA	AA	AA	NN	AA	NN	NN	AA	AA	NN	AA	NN	AA	AA
100135044	1	13218992	T/C	NA	NA	NA	NA	NA	NA	NA	TT	TT	NN	TT	TT	NN	TT	TT	TT	TT	NN	TT	CC	TT	TT	TT	NN	TT	TT	TT	TT	TT	TT	TT	TT	NN	TT	TT	TT	TT	TT	TT	TT	TT	TT	TT	TT	TT	TT
100135205	1	46666191	A/C	NA	NA	NA	NA	NA	NA	NA	NN	AA	NN	AA	AA	NN	AA	AA	AA	AA	AA	AA	CC	AA	AA	AA	NN	AA	AA	AA	NN	AA	AA	AA	NN	NN	AA	AA	AA	AA	AA	AA	AA	NN	NN	AA	AA	AA	AA
100135313	1	49084337	A/C	NA	NA	NA	NA	NA	NA	NA	NN	NN	AA	NN	NN	NN	AA	AA	AA	AA	NN	AA	AA	AA	NN	NN	NN	AA	AA	AA	NN	AA	NN	NN	NN	NN	AA	AA	NN	AA	NN	NN	AA	AA	NN	NN	NN	AA	AA
100135556	1	6039798	C/T	NA	NA	NA	NA	NA	NA	NA	CC	CC	NN	NN	NN	CC	CC	CC	CC	NN	NN	CC	CC	CC	CC	NN	CC	CC	CC	CC	CC	CC	NN	CC	CC	NN	CC	CC	CC	CC	CC	CC	CC	CC	NN	CC	NN	CC	CT
100135588	1	16608327	T/C	NA	NA	NA	NA	NA	NA	NA	NN	TT	NN	TT	TT	NN	CC	CC	CC	TT	TT	TT	TT	TC	TT	NN	TT	CC	CC	TT	TT	CC	TT	TT	CC	NN	TC	TT	NN	TT	TT	TT	TT	TT	TT	TT	NN	TT	TC
100135591	1	16926960	A/G	NA	NA	NA	NA	NA	NA	NA	NN	GG	NN	GG	NN	NN	GG	GG	GG	GG	NN	GG	GG	GG	NN	NN	GG	GG	GG	GG	NN	GG	GG	NN	NN	NN	GG	GG	GG	GG	GG	NN	NN	NN	NN	NN	AA	GG	GG
100135688	1	3101402	A/G	NA	NA	NA	NA	NA	NA	NA	NN	AA	GG	GG	GG	GG	GG	GG	GG	GG	NN	GG	AA	GG	GG	GG	NN	GG	GG	GG	NN	GG	GG	GG	NN	NN	GG	GG	NN	GG	GG	AA	AG	AG	GG	NN	NN	GG	GG
100135797	1	52608267	A/G	NA	NA	NA	NA	NA	NA	NA	NN	AA	NN	AA	AA	NN	AA	AA	AA	AA	NN	AA	AA	AA	AA	NN	NN	AA	AA	AA	AA	AA	AA	AA	AA	AA	AA	AA	NN	AA	AA	AA	AA	AA	NN	AA	NN	AA	AA
100135905	1	52205568	C/T	NA	NA	NA	NA	NA	NA	NA	NN	NN	NN	CC	TT	NN	TT	TT	TT	TT	NN	TT	TT	TT	TT	TT	NN	TT	TT	TT	TT	TT	CC	TT	NN	NN	TT	TT	TT	TT	CT	CC	TT	TT	NN	TT	NN	TT	TT
100136059	1	48576413	T/A	NA	NA	NA	NA	NA	NA	NA	NN	TT	NN	TT	NN	NN	AA	AA	AA	AA	NN	AA	TT	TA	NN	NN	NN	AA	AA	AA	NN	AA	TT	NN	NN	NN	AA	AA	NN	AA	TA	TT	TT	TT	NN	NN	NN	AA	AA
100136060	1	48576413	C/T	NA	NA	NA	NA	NA	NA	NA	NN	NN	NN	NN	CC	CC	TT	TT	TT	TT	NN	TT	CC	CT	CC	CC	NN	TT	TT	TT	CC	TT	NN	CC	NN	NN	TT	TT	NN	TT	TT	NN	CC	CC	CC	CC	NN	TT	TT
100136237	1	56669226	G/A	NA	NA	NA	NA	NA	NA	NA	NN	GG	GG	GG	GG	NN	GG	GG	GG	GG	NN	GG	GG	GG	GG	GG	GG	GG	GG	GG	NN	GG	GG	GG	GG	GG	GG	GG	GG	GG	GG	GG	GG	GG	GG	GG	GG	GG	GG
100136358	1	56306714	T/C	NA	NA	NA	NA	NA	NA	NA	NN	TT	TT	TT	TT	TT	TT	TT	TT	TT	NN	TT	TT	TT	TC	NN	NN	TT	TT	TT	NN	TT	TT	TT	NN	NN	TT	TT	TT	TT	TT	TT	TT	TT	TT	NN	NN	TT	TT
100136519	1	15086900	T/C	NA	NA	NA	NA	NA	NA	NA	NN	NN	NN	TT	TT	NN	TT	TT	NN	TT	NN	TT	CC	TT	TT	TT	NN	NN	NN	TT	NN	TT	TT	NN	NN	NN	TT	TT	NN	TT	TT	TT	TT	TT	NN	TT	NN	TT	TT
100136595	1	49814318	C/T	NA	NA	NA	NA	NA	NA	NA	CC	NN	NN	CC	CC	NN	CC	CC	CC	CC	NN	CC	CC	CC	CC	NN	CC	CC	CC	CC	CC	CC	CC	CC	CC	CC	CC	CC	NN	CC	CC	CC	CC	CC	NN	CC	NN	NN	CC
100136627	1	46199348	C/T	NA	NA	NA	NA	NA	NA	NA	NN	CC	NN	CC	CC	CC	CC	CC	CC	CC	NN	CC	NN	CC	CC	CC	NN	CC	CC	CC	NN	CC	CC	CC	NN	CC	CC	CC	NN	NN	CC	CC	CC	CC	NN	CC	CC	CC	CC
100136695	1	38618993	T/C	NA	NA	NA	NA	NA	NA	NA	NN	NN	NN	CC	NN	NN	CC	NN	CC	CC	CC	CC	CC	CC	TC	CC	NN	CC	CC	CC	CC	CC	CC	CC	NN	CC	CC	CC	CC	CC	TC	TT	CC	NN	TT	NN	NN	CC	NN
100136738	1	56609056	T/C	NA	NA	NA	NA	NA	NA	NA	NN	CC	NN	CC	CC	NN	CC	CC	NN	CC	NN	CC	CC	CC	CC	NN	NN	CC	CC	CC	NN	CC	CC	CC	NN	CC	CC	CC	NN	CC	CC	CC	CC	CC	NN	CC	NN	CC	CC
100137712	1	42422958	C/T	NA	NA	NA	NA	NA	NA	NA	NN	CC	NN	CC	CC	CC	CC	CC	CC	CC	NN	CC	CC	CC	CC	NN	NN	CC	CC	CC	CC	CC	CC	CC	CC	NN	CC	CC	NN	CC	CC	CC	CC	CC	CC	CT	NN	CC	CC
100137730	1	48946940	A/G	NA	NA	NA	NA	NA	NA	NA	AA	AA	AA	AG	NN	AA	AA	AA	AA	AA	AA	AA	AA	AA	AA	NN	NN	AA	AA	AA	NN	AA	AA	AA	NN	NN	AA	AA	AA	AA	AA	AA	AA	AA	NN	AA	AA	AA	AA
100137808	1	50802664	G/C	NA	NA	NA	NA	NA	NA	NA	NN	GG	NN	GG	GC	NN	GG	GG	NN	GG	NN	GG	GG	GG	GG	GG	GG	GG	GG	GG	GG	GG	GG	GG	NN	NN	GG	GG	GG	GG	GG	GG	GG	GG	GG	GG	NN	GG	GG
100137870	1	2478944	T/C	NA	NA	NA	NA	NA	NA	NA	NN	TT	NN	CC	NN	NN	TT	TT	NN	TT	NN	TT	TT	TT	NN	NN	NN	TT	NN	TT	NN	TT	CC	TT	TT	NN	TT	TT	TT	TT	TC	TT	TT	TT	NN	TT	NN	TT	TT
100137877	1	54402561	T/G	NA	NA	NA	NA	NA	NA	NA	NN	NN	TT	TT	TT	TT	TT	TT	TT	TT	NN	TT	TT	TT	NN	NN	NN	TT	TT	TT	TT	TT	TT	TT	TT	TT	TT	TT	NN	TT	TT	TT	TG	GG	NN	TT	NN	TT	TT
100137938	1	53948233	G/T	NA	NA	NA	NA	NA	NA	NA	NN	TT	NN	TT	TT	NN	TT	TT	TT	TT	NN	TT	TT	TT	TT	NN	TT	TT	TT	TT	TT	TT	TT	TT	NN	GT	TT	TT	TT	TT	TT	GG	TT	TT	TT	TT	NN	TT	TT
100138011	1	1874685	C/G	NA	NA	NA	NA	NA	NA	NA	NN	GG	NN	GG	GG	NN	GG	GG	GG	NN	GG	GG	GG	GG	NN	NN	GG	GG	GG	GG	NN	GG	GG	GG	NN	NN	GG	GG	GG	GG	GG	GG	GG	GG	NN	GG	GG	GG	GG
100138012	1	1874685	G/A	NA	NA	NA	NA	NA	NA	NA	NN	GG	NN	GG	GG	NN	GG	GG	GG	NN	GG	GG	GG	GG	NN	NN	GG	GG	GG	GG	NN	GG	GG	GG	NN	NN	GG	GG	GG	GG	GG	GG	GG	GG	NN	GG	GG	GA	GG
100138124	1	54063641	C/T	NA	NA	NA	NA	NA	NA	NA	CC	CC	NN	TT	CC	NN	CC	CC	NN	CC	NN	TT	CT	CC	CC	CC	NN	CC	CC	CC	NN	CC	TT	CC	CC	NN	CC	CC	NN	CC	CT	NN	CC	CC	NN	CC	NN	CC	CT
100138417	1	28229335	G/A	NA	NA	NA	NA	NA	NA	NA	NN	NN	NN	GG	AA	NN	NN	NN	GG	GG	NN	GG	GG	GG	NN	NN	NN	GG	GG	GG	NN	GG	GG	AA	NN	NN	NN	NN	NN	GG	GG	GG	AA	GA	NN	NN	GG	GG	GG
100138456	1	50078111	T/A	NA	NA	NA	NA	NA	NA	NA	NN	AA	NN	AA	AA	NN	AA	AA	AA	AA	NN	NN	AA	AA	AA	NN	NN	AA	AA	AA	NN	AA	AA	AA	NN	AA	AA	AA	AA	NN	TA	AA	AA	NN	AA	AA	AA	AA	AA
100138476	1	53291686	C/T	NA	NA	NA	NA	NA	NA	NA	NN	CC	CC	CC	TT	NN	CC	CC	CC	CC	NN	CC	CC	CT	TT	CC	CC	CC	CC	CC	NN	CC	CC	CC	CC	NN	CT	CC	CC	CC	CT	CC	CC	CC	NN	NN	CC	CC	CC
100138518	1	52927445	G/A	NA	NA	NA	NA	NA	NA	NA	NN	GG	GG	GG	GG	NN	GG	GG	GG	GG	NN	GG	GG	GG	GG	GG	GG	GG	GG	GG	NN	GG	GG	GG	NN	GG	GG	GG	GG	GG	GG	GG	GG	GG	NN	GG	NN	GA	GG
100138661	1	8294602	A/G	NA	NA	NA	NA	NA	NA	NA	NN	NN	NN	AA	AA	NN	AA	AA	AA	AA	AA	AA	AA	AA	AA	AA	AG	AA	AA	AA	AA	AA	AA	AA	NN	NN	AA	AA	AA	AA	AG	AA	AA	AA	NN	AA	AA	AA	AA
100138709	1	53076992	C/A	NA	NA	NA	NA	NA	NA	NA	NN	NN	CC	CC	AA	NN	CC	CC	CC	CC	AA	CC	CC	CC	CA	NN	CC	CC	CC	CC	NN	CC	CC	CC	NN	NN	CA	CC	NN	CC	CC	AA	CC	CC	AA	NN	NN	CC	CC
100138839	1	5390971	C/T	NA	NA	NA	NA	NA	NA	NA	NN	TT	NN	TT	TT	NN	TT	TT	CT	TT	NN	TT	TT	TT	TT	NN	TT	TT	TT	TT	TT	TT	TT	TT	NN	TT	TT	TT	NN	TT	TT	TT	TT	NN	NN	TT	NN	TT	NN
100138896	1	56165499	T/A	NA	NA	NA	NA	NA	NA	NA	NN	TT	NN	TT	TT	NN	TA	TT	TT	TT	NN	TT	TT	TT	TT	TT	TT	TT	TT	TT	TT	TT	TT	TT	TT	TT	TT	TT	NN	TT	TT	TT	TT	TT	TT	TA	TT	TT	TT
100138938	1	55728824	C/T	NA	NA	NA	NA	NA	NA	NA	CC	CC	CC	CC	CC	NN	CC	CC	CC	CC	CC	CC	CC	CC	CC	CC	CC	CC	CC	CC	CC	CC	CC	CC	NN	NN	CC	CC	NN	CC	CC	CC	CC	CC	NN	CC	NN	CC	CC
100139461	1	7570776	A/G	NA	NA	NA	NA	NA	NA	NA	NN	AA	AA	NN	AA	NN	AA	AA	AA	AA	NN	AA	AA	AA	AA	AA	AA	AA	AA	AA	AA	AA	NN	AA	AA	AA	AA	AA	AA	AA	AA	AA	AA	AA	NN	AA	NN	AA	AA
100139559	1	46979974	C/T	NA	NA	NA	NA	NA	NA	NA	NN	CC	CC	CC	CC	CC	CC	CC	CC	CC	NN	CC	TT	CC	CC	CC	NN	CC	CC	CC	TT	CC	CC	CC	NN	NN	CC	CC	NN	CC	CC	CC	CT	CT	NN	CC	NN	CC	CC
100139590	1	52776951	T/A	NA	NA	NA	NA	NA	NA	NA	TT	TT	NN	TT	TT	NN	TT	TT	TT	TT	TT	TT	TT	TT	TT	TT	TT	TT	TT	TT	TT	TT	TT	TT	TT	TT	TT	TT	TT	TT	TT	AA	TT	TT	TT	TT	NN	TT	TT
100139609	1	46871004	T/G	NA	NA	NA	NA	NA	NA	NA	TT	TT	TT	TT	TT	NN	TT	TT	TT	TT	NN	TT	GG	TT	TT	NN	NN	TT	TT	TT	GG	TT	TT	TT	NN	TT	TT	TT	NN	TT	TT	TT	TG	TG	TT	TT	NN	TT	TT
100139696	1	2199836	G/C	NA	NA	NA	NA	NA	NA	NA	CC	CC	NN	CC	CC	NN	GC	CC	GG	GG	NN	GG	CC	GC	CC	NN	GG	GG	GG	GG	CC	CC	CC	CC	GG	NN	GG	GG	GG	GG	CC	CC	GG	GC	NN	CC	GG	GG	GG
100139695	1	2199836	A/T	NA	NA	NA	NA	NA	NA	NA	AA	AA	NN	AA	AA	NN	AA	AA	NN	NN	NN	NN	AA	AA	AA	NN	NN	NN	NN	NN	AA	AA	AA	AA	NN	NN	AA	NN	TT	NN	AA	AA	NN	AA	NN	AA	NN	NN	NN
100139866	1	44249629	T/C	NA	NA	NA	NA	NA	NA	NA	NN	NN	NN	CC	CC	NN	CC	CC	CC	CC	CC	CC	CC	CC	CC	NN	NN	NN	CC	CC	CC	CC	CC	CC	NN	TC	CC	CC	NN	CC	CC	CC	CC	TC	NN	CC	NN	CC	NN
100139891	1	8665670	G/T	NA	NA	NA	NA	NA	NA	NA	NN	GG	NN	GG	TT	NN	GG	GG	NN	GT	NN	GT	GG	GG	TT	NN	NN	NN	NN	GG	NN	GT	GG	TT	NN	NN	NN	GG	NN	GG	NN	GG	GT	NN	NN	GG	NN	TT	GG
100140174	1	6403324	C/T	NA	NA	NA	NA	NA	NA	NA	CC	NN	CC	TT	CC	NN	CC	CC	CC	CC	TT	CC	CC	CC	CC	NN	NN	CC	CC	CC	CC	CC	TT	CC	NN	CC	CC	CC	CC	CC	CT	CC	CC	CC	CC	CC	CC	CC	CC
100140175	1	6426527	G/A	NA	NA	NA	NA	NA	NA	NA	NN	NN	NN	AA	GG	NN	GG	NN	GG	GG	NN	GG	GG	GG	GG	NN	NN	GG	GG	GG	NN	NN	AA	GG	NN	NN	GG	GG	NN	GG	NN	GG	GG	NN	GG	GG	NN	GG	GG
100140336	1	5425378	A/G	NA	NA	NA	NA	NA	NA	NA	NN	NN	NN	NN	AA	AA	AA	AA	AA	AA	NN	AA	AA	AA	AA	NN	NN	AA	AA	AA	AA	AA	NN	AA	NN	NN	AA	AA	AA	AA	AA	AA	AA	AA	NN	NN	NN	AA	AA
100140337	1	5425378	T/A	NA	NA	NA	NA	NA	NA	NA	NN	NN	NN	TT	AA	AA	AA	AA	AA	AA	NN	AA	AA	AA	AA	NN	NN	AA	AA	AA	AA	AA	TT	AA	NN	NN	AA	AA	AA	AA	TA	AA	AA	AA	NN	NN	NN	AA	AA
100140535	1	40800344	G/C	NA	NA	NA	NA	NA	NA	NA	NN	NN	NN	GG	CC	NN	CC	CC	CC	GC	NN	GC	GC	CC	NN	NN	NN	NN	NN	GC	NN	CC	GG	CC	CC	NN	NN	GC	CC	GC	GG	CC	GC	GG	NN	CC	NN	NN	GC
100140541	1	11824291	C/T	NA	NA	NA	NA	NA	NA	NA	NN	CC	CC	CC	CC	CT	CC	CC	CC	CC	NN	CC	CC	CC	CC	NN	NN	CC	CC	CC	CC	CC	CC	CC	CT	CC	CC	CC	CC	CC	CT	CC	CC	CC	NN	CC	NN	CC	CC
100140812	1	53939666	T/C	NA	NA	NA	NA	NA	NA	NA	TT	NN	NN	NN	TT	NN	TT	TT	TT	TT	NN	TT	TT	TT	TT	NN	NN	TT	TT	TT	TT	TT	NN	TT	TT	NN	TT	TT	TT	TT	TT	CC	TT	TT	TT	TT	TT	TT	TT
100140812	1	53939666	A/T	NA	NA	NA	NA	NA	NA	NA	AA	NN	NN	TT	AA	NN	AA	AA	AA	AA	NN	AA	AA	AA	AA	NN	NN	AA	AA	AA	AA	AA	TT	AA	AA	NN	AA	AA	AA	AA	AT	NN	AA	AA	AA	AA	AA	AA	AA
100140820	1	40914248	T/C	NA	NA	NA	NA	NA	NA	NA	CC	TC	NN	TC	TT	NN	CC	TC	CC	TT	CC	TC	TC	TC	TT	TT	CC	TC	CC	TT	CC	CC	TC	TT	CC	TT	TC	TC	NN	TT	TC	TC	TT	TT	TT	TT	TT	CC	TC
100140820	1	40914248	T/C	NA	NA	NA	NA	NA	NA	NA	NN	TT	NN	TT	TT	NN	CC	TC	CC	TT	NN	TT	TT	TC	TT	TT	NN	TC	CC	TT	NN	CC	TT	TT	NN	TT	TC	TC	NN	TT	TT	TT	TT	TT	TT	TT	TT	TC	TC
100140834	1	3391949	C/A	NA	NA	NA	NA	NA	NA	NA	CC	NN	AA	CC	AA	NN	AA	CC	AA	AA	CC	AA	AA	CA	CC	CC	AA	CA	AA	AA	AA	AA	CC	AA	NN	AA	AA	AA	AA	AA	CA	AA	CA	CA	NN	AA	NN	AA	AA
100140930	1	38150242	G/T	NA	NA	NA	NA	NA	NA	NA	TT	TT	NN	TT	TT	NN	TT	TT	TT	TT	NN	TT	TT	TT	TT	NN	NN	TT	TT	TT	TT	TT	TT	TT	TT	TT	TT	TT	NN	TT	TT	GG	TT	TT	TT	NN	NN	TT	TT
100141009	1	51115284	G/A	NA	NA	NA	NA	NA	NA	NA	GG	GG	NN	GG	GG	GG	GG	GG	GG	GG	NN	GG	GG	GG	GG	NN	GG	GG	GG	GG	NN	GG	GG	GG	GG	NN	GG	GG	GA	GG	GG	GG	GG	GG	NN	NN	NN	GG	GG
100141009	1	51115284	A/G	NA	NA	NA	NA	NA	NA	NA	AA	AA	NN	AA	AA	AA	AA	AA	AA	AA	NN	AA	AA	AA	AA	NN	AA	AA	AA	AG	NN	AA	AA	AA	AA	NN	AA	AA	AA	AA	AA	AA	AA	AA	NN	NN	NN	AA	AA
100141065	1	49526980	C/G	NA	NA	NA	NA	NA	NA	NA	CC	GG	NN	CC	GG	NN	GG	GG	GG	GG	NN	GG	GG	CG	GG	NN	NN	GG	GG	GG	NN	GG	CC	GG	GG	GG	GG	GG	GG	GG	GG	CC	CG	CC	GG	GG	NN	GG	GG
100141536	1	53551680	G/T	NA	NA	NA	NA	NA	NA	NA	GG	GT	NN	GG	GG	NN	GG	GG	GG	GG	NN	GG	TT	GG	GG	GG	GG	GG	GG	GG	GG	GG	GG	TT	GG	NN	GT	GG	GG	GG	GG	GG	TT	TT	GG	NN	TT	GG	GG
100141557	1	28170431	T/C	NA	NA	NA	NA	NA	NA	NA	NN	NN	NN	TT	TT	NN	TT	TT	TT	TT	NN	TT	TT	TT	TT	NN	NN	TT	TC	TT	TT	TT	TT	TT	NN	NN	TT	TT	NN	TT	TT	TT	TT	TT	NN	NN	TT	TT	TT
100141557	1	28170431	G/C	NA	NA	NA	NA	NA	NA	NA	NN	NN	NN	GG	GG	NN	GG	GG	GG	GG	NN	GG	GG	GG	GG	NN	NN	GG	GG	GG	GG	GG	GG	GG	NN	NN	GG	GG	NN	GG	GG	GG	GG	GG	NN	NN	GG	GG	GG
100141557	1	28170431	A/C	NA	NA	NA	NA	NA	NA	NA	NN	NN	NN	AA	AA	NN	AA	AA	AA	AA	NN	AA	AA	AA	AA	NN	CC	AA	AA	AA	AA	AA	AA	AA	NN	NN	AA	AA	NN	AA	AA	AA	AA	AA	NN	NN	AA	AA	AA
100141557	1	28170431	T/C	NA	NA	NA	NA	NA	NA	NA	NN	NN	NN	TT	TT	NN	TT	TT	TT	TT	NN	TT	TT	TT	TT	NN	NN	TT	TT	TT	TT	TT	TT	TT	NN	NN	TT	TT	NN	TT	TT	TT	TT	TT	NN	NN	TT	TT	TT
100141636	1	52918500	T/C	NA	NA	NA	NA	NA	NA	NA	NN	TT	TT	TT	TT	TT	TT	TT	TT	TT	TT	TT	TT	TT	TT	NN	NN	TT	TT	TT	NN	TT	TT	TT	NN	CC	TT	TT	TT	TT	TT	CC	TT	TT	NN	TT	NN	TT	TT
100141769	1	16690303	C/T	NA	NA	NA	NA	NA	NA	NA	NN	CC	NN	CC	CC	CC	NN	NN	NN	CC	NN	CC	NN	CC	CC	NN	NN	CC	NN	CC	CC	NN	CC	CC	NN	CC	CC	CC	CC	CC	CC	CC	CC	CC	CC	CC	NN	CC	CC
100141774	1	8524463	T/C	NA	NA	NA	NA	NA	NA	NA	NN	NN	NN	TT	TT	NN	NN	NN	CC	TT	NN	TT	TC	TT	TT	NN	NN	NN	CC	TT	NN	CC	TT	NN	NN	CC	NN	TT	NN	TT	TT	TT	TT	NN	NN	NN	CC	NN	NN
100142561	1	8052195	A/G	NA	NA	NA	NA	NA	NA	NA	AA	NN	NN	AA	AA	NN	AA	AA	AA	GG	NN	GG	GG	AA	NN	AA	NN	AA	AA	GG	NN	AA	AA	AA	NN	AA	AA	GG	NN	GG	AA	AA	AA	AG	NN	AA	NN	AA	AA
100142562	1	8052195	T/C	NA	NA	NA	NA	NA	NA	NA	CC	NN	NN	CC	CC	NN	CC	NN	CC	TT	NN	TT	TT	CC	NN	CC	NN	CC	CC	TT	NN	CC	CC	CC	NN	CC	CC	TT	NN	TT	CC	CC	CC	TC	NN	CC	NN	CC	CC
100142655	1	1737357	C/T	NA	NA	NA	NA	NA	NA	NA	NN	NN	NN	TT	CC	TT	TT	NN	TT	TT	TT	TT	NN	TT	TT	NN	TT	NN	TT	NN	NN	TT	TT	TT	NN	NN	TT	TT	NN	TT	TT	NN	TT	NN	TT	TT	NN	NN	TT
100142682	1	51238816	C/T	NA	NA	NA	NA	NA	NA	NA	CC	NN	NN	CC	CC	CC	CC	CC	CC	CC	CC	CC	CC	CC	CC	NN	CC	CC	CC	CC	CC	CC	CC	CC	NN	NN	CC	CC	CC	CC	CC	CC	CC	CC	NN	CC	NN	CC	CC
100142782	1	56835099	C/T	NA	NA	NA	NA	NA	NA	NA	CC	CC	NN	CC	CC	CC	CC	CC	CC	CT	NN	CC	CC	CC	CC	CC	CC	CC	CC	CT	NN	CC	CC	CC	NN	CC	CC	CC	CC	CC	CC	CC	CC	CC	NN	CC	NN	CC	CC
100142825	1	56306671	A/T	NA	NA	NA	NA	NA	NA	NA	TT	TT	NN	NN	NN	NN	TT	TT	TT	TT	NN	TT	TT	TT	TT	NN	TT	TT	NN	TT	TT	TT	TT	TT	NN	TT	TT	TT	NN	TT	TT	TT	TT	TT	NN	TT	TT	TT	TT
100142906	1	16782338	T/C	NA	NA	NA	NA	NA	NA	NA	NN	CC	CC	CC	CC	CC	CC	CC	CC	NN	CC	NN	TT	CC	CC	NN	NN	CC	CC	NN	NN	CC	CC	CC	CC	NN	CC	NN	CC	NN	CC	CC	CC	CC	NN	CC	CC	NN	CC
100142954	1	41919382	G/A	NA	NA	NA	NA	NA	NA	NA	NN	GG	AA	GG	AA	GG	AA	AA	AA	AA	NN	AA	GA	GA	GA	GG	NN	AA	AA	AA	GG	AA	GG	GG	AA	GG	GA	AA	NN	AA	GG	AA	GG	GG	GG	GG	NN	AA	AA
100143003	1	6661782	T/C	NA	NA	NA	NA	NA	NA	NA	NN	TT	TT	CC	TT	NN	TT	TT	NN	TT	NN	TT	TT	TC	TT	NN	TT	TT	TT	TC	TT	TC	CC	TT	TT	TT	TT	TT	TT	TT	TC	TT	TT	TT	NN	TT	NN	TT	TT
100143027	1	1644299	C/T	NA	NA	NA	NA	NA	NA	NA	NN	CC	NN	CC	CC	CC	CC	CC	CC	CC	NN	CC	CC	CC	CC	CC	NN	CC	CC	CC	NN	CC	CC	CC	NN	NN	CC	CC	NN	CC	CC	CC	CC	CC	NN	CC	NN	CC	CC
100143147	1	10308750	C/T	NA	NA	NA	NA	NA	NA	NA	TT	TT	NN	CC	NN	NN	TT	TT	TT	TT	NN	TT	TT	CT	TT	NN	TT	TT	TT	TT	NN	TT	CC	TT	NN	NN	NN	TT	TT	TT	CC	TT	TT	TT	NN	NN	NN	NN	NN
100143163	1	37115754	C/T	NA	NA	NA	NA	NA	NA	NA	CC	CC	NN	CC	CC	CC	CC	CC	CC	CC	CC	CC	CC	CC	CC	CC	CC	CC	CC	CC	CC	CC	CC	CC	NN	CC	CC	CC	CC	CC	CC	CC	CC	CC	CC	CC	NN	CC	CC
100143460	1	43991008	G/A	NA	NA	NA	NA	NA	NA	NA	GG	GG	NN	GG	GG	NN	GG	GG	GG	GG	GG	GG	AA	GG	GG	NN	NN	GG	GG	GG	GG	GG	GG	GG	NN	GG	GG	GG	NN	GG	GG	GG	GG	GG	NN	GG	NN	GG	GG
100143787	1	53891011	C/A	NA	NA	NA	NA	NA	NA	NA	NN	NN	NN	CC	NN	NN	CC	CC	CC	CC	NN	CC	CC	CC	CC	CC	NN	CC	NN	CC	CC	CC	CC	CC	CC	NN	CC	CC	CC	CC	NN	CC	CC	CC	CC	CC	NN	CC	CC
100143788	1	53891011	A/T	NA	NA	NA	NA	NA	NA	NA	NN	NN	NN	TT	NN	NN	TT	TT	TT	TT	NN	TT	TT	TT	TT	TT	NN	TT	NN	TT	TT	AT	TT	TT	TT	NN	TT	TT	TT	TT	NN	TT	TT	TT	TT	TT	NN	TT	TT
100143876	1	8052129	G/A	NA	NA	NA	NA	NA	NA	NA	GG	GG	NN	AA	GG	NN	GG	GG	GG	NN	NN	NN	AA	GA	GG	NN	GG	GG	GG	NN	GG	GG	AA	AA	NN	GG	GG	NN	GG	NN	GA	GG	GG	GG	GG	GA	NN	GG	GG
100143881	1	46905932	G/A	NA	NA	NA	NA	NA	NA	NA	GG	GG	GG	GG	GG	NN	GG	GG	GG	GG	NN	GG	AA	GG	GG	GG	NN	GG	GG	GG	AA	GG	GG	GG	GG	GG	GG	GG	GG	GG	GG	GG	GA	GA	GG	GG	NN	GG	GG
100143906	1	12551057	T/G	NA	NA	NA	NA	NA	NA	NA	NN	TT	NN	TT	TT	NN	TT	TT	TT	TT	TT	TT	TG	TT	TT	NN	NN	TT	TT	TT	NN	TT	TT	TT	TT	NN	TT	TT	TT	TT	TT	TT	TT	NN	NN	TT	NN	TT	TT
100143941	1	56265800	T/A	NA	NA	NA	NA	NA	NA	NA	TT	TT	NN	TT	TT	TT	TT	TT	TT	TT	NN	TT	TT	TT	NN	TT	TT	TT	TT	TT	TT	TT	TT	TT	TT	TT	TT	TT	TT	TT	TT	TT	TT	TT	NN	TT	NN	TT	TT
100143981	1	17030970	C/T	NA	NA	NA	NA	NA	NA	NA	NN	TT	NN	CC	CC	NN	CC	CC	CC	TT	NN	TT	TT	CC	CC	NN	NN	CC	CC	TT	NN	CC	CC	CC	NN	NN	CC	TT	CC	TT	CC	CC	CC	CC	NN	NN	NN	TT	TT
100144372	1	52170995	G/A	NA	NA	NA	NA	NA	NA	NA	NN	GG	NN	GG	GG	NN	GG	GA	GG	GG	NN	GG	GG	GA	GG	NN	GG	GA	GG	GG	GG	GG	GG	GG	NN	GG	GG	GG	GG	GG	GG	GG	GG	GG	GG	GG	GG	GG	GG
100144422	1	47012595	C/A	NA	NA	NA	NA	NA	NA	NA	NN	CC	NN	CC	CC	NN	CC	CC	CC	CC	CC	CC	CA	CC	CC	NN	CC	CC	CC	CC	NN	CC	CC	CC	NN	NN	CC	CC	CC	CC	CC	CC	CC	NN	NN	CC	NN	CC	CC
100144423	1	47012595	C/T	NA	NA	NA	NA	NA	NA	NA	NN	TT	NN	TT	NN	NN	TT	TT	TT	TT	TT	TT	NN	TT	TT	NN	TT	NN	TT	TT	NN	TT	TT	TT	NN	NN	TT	NN	TT	TT	TT	TT	TT	NN	NN	TT	NN	CT	CT
100144617	1	3953835	T/C	NA	NA	NA	NA	NA	NA	NA	TT	TT	NN	TT	NN	NN	TT	TT	TT	TT	TT	TT	TT	TT	TT	TT	TT	TT	TT	TT	NN	TT	TT	TT	NN	TT	TT	TT	TT	TT	TT	TT	TT	TT	NN	NN	TT	TT	TT
100144682	1	18978160	A/G	NA	NA	NA	NA	NA	NA	NA	AA	AA	NN	NN	AA	AA	AA	AA	AA	AA	NN	AA	AA	AA	AA	NN	NN	AA	NN	AA	NN	AA	GG	AA	NN	AA	AA	AA	NN	AA	AA	NN	AA	AA	NN	AA	NN	AA	AA
100144751	1	18943864	G/A	NA	NA	NA	NA	NA	NA	NA	NN	GG	NN	NN	AA	NN	GG	GG	GG	GG	NN	AA	GG	GA	GA	NN	NN	GG	GG	GG	NN	GG	NN	AA	NN	NN	GA	AA	GG	GG	GA	NN	AA	AA	NN	AA	NN	GG	GA
100144812	1	39693268	G/T	NA	NA	NA	NA	NA	NA	NA	GG	GG	GG	GG	GG	NN	GG	GG	GG	GG	GG	GG	TT	GG	GG	NN	NN	GG	GG	GG	NN	GG	GG	GG	GG	GG	GG	GG	NN	GG	GG	TT	GG	GG	GG	GG	NN	GG	GG
100144855	1	48803524	A/G	NA	NA	NA	NA	NA	NA	NA	NN	AA	NN	AA	AA	NN	NN	NN	NN	NN	AA	NN	NN	AA	AA	AA	NN	NN	NN	NN	GG	NN	AA	AA	NN	AA	AA	NN	NN	NN	AA	AA	AA	AA	NN	AA	NN	NN	NN
100145059	1	53620212	G/A	NA	NA	NA	NA	NA	NA	NA	GG	AA	AA	GG	AA	GG	AA	AA	AA	AA	NN	AA	AA	GA	GA	NN	NN	AA	AA	AA	AA	AA	GG	AA	AA	GG	AA	AA	NN	AA	GA	GG	AA	AA	AA	GG	NN	AA	AA
100145110	1	44751161	A/C	NA	NA	NA	NA	NA	NA	NA	NN	CC	NN	CC	CC	CC	CC	CC	CC	CC	CC	CC	CC	CC	CC	NN	AA	CC	CC	CC	CC	CC	CC	CC	NN	NN	CC	CC	CC	CC	CC	CC	CC	CC	CC	CC	NN	CC	CC
100145258	1	53363483	C/A	NA	NA	NA	NA	NA	NA	NA	NN	CC	CC	CC	AA	NN	CC	CC	CC	CC	NN	CC	CC	CC	CA	CC	CC	CC	CC	CC	CC	CC	CC	CC	NN	NN	CC	CC	CC	CC	CA	CC	CA	CC	NN	CC	NN	CC	CC
100145372	1	47812297	A/T	NA	NA	NA	NA	NA	NA	NA	NN	TT	AA	TT	TT	NN	AA	AA	AA	AA	TT	AA	AA	AT	TT	TT	TT	AA	AA	AA	AA	AA	TT	TT	AA	NN	TT	AA	AA	AA	TT	TT	AT	TT	TT	NN	NN	AA	AA
100145373	1	43092789	C/G	NA	NA	NA	NA	NA	NA	NA	CC	CC	GG	CC	GG	NN	GG	GG	GG	GG	NN	GG	CC	GG	CG	GG	NN	GG	GG	GG	CC	GG	CC	GG	GG	GG	CG	GG	GG	GG	CG	CC	CC	CC	GG	GG	CC	GG	GG
100145512	1	38382944	G/A	NA	NA	NA	NA	NA	NA	NA	AA	GG	NN	GG	AA	NN	GG	GG	GG	GG	GG	GG	GG	GA	NN	NN	GG	GG	GG	GG	GG	GG	GG	AA	NN	AA	GG	GG	NN	GG	GA	AA	GG	GG	NN	NN	GG	GG	GG
100145593	1	40647455	G/T	NA	NA	NA	NA	NA	NA	NA	NN	TT	NN	GG	TT	TT	TT	TT	TT	TT	GG	TT	GT	GT	TT	TT	TT	TT	TT	TT	NN	TT	GG	TT	TT	TT	TT	TT	NN	TT	GT	TT	TT	TT	NN	TT	TT	TT	TT
100146098	1	50776696	A/G	NA	NA	NA	NA	NA	NA	NA	NN	AA	NN	AA	NN	NN	AA	AA	AA	AA	AA	AA	AA	AA	AA	NN	NN	AA	AA	AA	NN	AG	AA	AA	NN	NN	AA	AA	NN	NN	AA	AA	AA	AA	AA	NN	AA	AA	NN
100146366	1	12215338	C/T	NA	NA	NA	NA	NA	NA	NA	CC	CC	NN	CC	CC	NN	CC	CC	CC	CC	CT	CC	CC	CC	NN	CC	CC	CC	CT	CC	CT	CC	CC	CC	CC	CC	CC	CC	CC	CC	CC	CC	CC	NN	CC	CC	NN	CC	CC
100146580	1	54368937	T/A	NA	NA	NA	NA	NA	NA	NA	TT	TT	NN	TT	TT	TT	TT	TT	TT	TT	NN	TT	TT	TT	TT	NN	TT	TT	TT	TT	TT	TT	TT	TT	NN	NN	TT	TT	TT	TT	TT	TT	TA	TT	NN	TT	TT	TT	TT
100146581	1	54368937	T/C	NA	NA	NA	NA	NA	NA	NA	CC	CC	NN	CC	CC	CC	CC	CC	TC	CC	NN	CC	CC	CC	TC	NN	CC	CC	CC	CC	CC	CC	CC	CC	NN	NN	CC	CC	CC	CC	CC	CC	TT	CC	NN	CC	CC	CC	CC
100146641	1	54195840	C/T	NA	NA	NA	NA	NA	NA	NA	CC	NN	NN	CC	CC	CC	CC	CC	CC	CC	CC	CC	CC	CC	CC	CC	NN	CC	CC	CC	CC	CC	CC	CC	NN	NN	CC	CC	CC	CC	CC	CC	CC	CC	NN	CC	NN	CC	CC
100146874	1	7172561	A/G	NA	NA	NA	NA	NA	NA	NA	NN	AA	NN	GG	AA	NN	AA	AA	AA	AA	NN	NN	AA	AA	NN	NN	NN	AA	AA	AA	AA	AA	GG	AA	NN	NN	AA	AA	AA	AA	AA	AA	AA	AA	NN	AA	AA	AA	AA
100146874	1	7172561	A/G	NA	NA	NA	NA	NA	NA	NA	NN	AA	NN	NN	AA	NN	AA	AA	AA	AA	NN	NN	AA	AA	NN	NN	NN	AA	AA	AA	AA	AA	NN	AA	NN	NN	AA	AA	AA	AA	AA	AA	AA	AA	NN	AA	AA	AA	AA
100147143	1	992862	T/C	NA	NA	NA	NA	NA	NA	NA	NN	CC	CC	CC	CC	NN	CC	CC	CC	CC	NN	CC	CC	CC	CC	NN	NN	CC	CC	CC	NN	CC	CC	CC	CC	NN	CC	CC	NN	CC	CC	CC	CC	CC	NN	CC	NN	CC	NN
100147201	1	56473035	C/T	NA	NA	NA	NA	NA	NA	NA	CC	CC	NN	CC	CC	CC	CC	CC	CC	CC	CC	CC	CC	CC	CC	NN	CC	CC	CC	CC	NN	CC	CC	CC	NN	CC	CC	CC	CC	CC	CC	CC	CC	CC	NN	CC	NN	CC	CC
100147211	1	56006411	A/G	NA	NA	NA	NA	NA	NA	NA	AA	NN	AA	AA	AA	NN	AA	AA	AA	AA	NN	AA	AA	AA	AA	AA	NN	AA	AA	AA	GG	AA	AG	AA	AA	NN	AA	AA	AA	AA	AA	AA	AA	AA	AA	AA	AA	AA	AA
100147280	1	2103048	A/G	NA	NA	NA	NA	NA	NA	NA	AA	NN	NN	NN	AA	NN	AA	AA	AA	AA	NN	AA	NN	AA	AA	NN	AA	AA	AA	AA	NN	NN	NN	AA	NN	AA	AA	AA	AA	AA	NN	NN	AA	AA	NN	AA	AA	AA	AA
100147350	1	50612521	T/C	NA	NA	NA	NA	NA	NA	NA	NN	TT	NN	TT	TT	NN	TT	TT	TT	TT	NN	TT	NN	TT	TT	NN	NN	TT	NN	TT	NN	TT	TT	TT	NN	NN	TT	TT	NN	TT	TT	TT	TT	NN	NN	CC	NN	TT	TT
100147376	1	56105685	A/T	NA	NA	NA	NA	NA	NA	NA	AA	AA	AA	AA	AA	AA	AA	AA	AA	AA	NN	AA	AA	AA	AA	NN	AA	AA	AA	AA	NN	AA	AA	AA	AA	NN	AA	AA	AA	AA	AA	AA	AA	AA	NN	AA	AA	AA	AA
100147612	1	50588017	T/C	NA	NA	NA	NA	NA	NA	NA	TT	TT	NN	TT	TT	NN	TT	TT	TT	TT	TT	TT	TC	TT	TT	TT	TT	TT	TT	TT	CC	TT	TT	TT	TT	NN	TT	TT	TT	TT	TT	TT	TT	TT	TT	TT	TT	TT	TT
100147683	1	54435048	C/A	NA	NA	NA	NA	NA	NA	NA	NN	NN	NN	CC	CC	NN	CC	CC	CC	CC	CC	CC	CC	CC	CC	NN	CC	CC	CC	CC	NN	CC	CC	CC	CC	NN	CC	CC	NN	CC	CC	CC	CA	CA	NN	CC	NN	CC	CC
100147687	1	7583843	T/G	NA	NA	NA	NA	NA	NA	NA	NN	NN	TT	GG	TT	NN	TT	TT	TT	TT	NN	TT	TT	TT	TT	TT	NN	TT	TT	TT	TT	TT	GG	TT	TT	NN	TT	TT	TT	TT	TG	TT	TT	TT	TT	TT	TT	TT	TT
100147743	1	53802442	A/C	NA	NA	NA	NA	NA	NA	NA	AC	AA	NN	CC	AA	NN	AA	AA	AA	AA	NN	AA	AA	AC	AA	NN	AA	AA	AA	AA	AA	AA	CC	AA	AA	CC	AA	AA	AA	AA	AC	CC	AC	AC	AA	AA	NN	AA	AA
100147796	1	38808120	T/C	NA	NA	NA	NA	NA	NA	NA	NN	CC	NN	CC	NN	NN	CC	CC	NN	CC	NN	CC	NN	CC	CC	NN	NN	CC	CC	CC	NN	CC	CC	NN	NN	NN	NN	CC	NN	NN	NN	TC	CC	CC	NN	NN	NN	CC	NN
100147844	1	3083387	A/T	NA	NA	NA	NA	NA	NA	NA	NN	NN	NN	AA	AA	NN	AA	AA	AA	AA	AA	AA	AA	AA	NN	NN	NN	AA	AA	AA	AA	AA	AA	AA	AA	NN	AA	AA	NN	AA	AA	AA	AA	AA	AA	AA	NN	AA	AA
100147918	1	5126902	C/G	NA	NA	NA	NA	NA	NA	NA	CC	CC	GG	CC	CG	GG	CG	CG	CG	CG	NN	CG	CG	CG	CG	NN	NN	CC	GG	CG	NN	CG	CC	CG	NN	NN	CG	CG	CC	CG	CG	CG	CG	CG	CC	GG	NN	CG	CG
100147919	1	5097835	T/C	NA	NA	NA	NA	NA	NA	NA	CC	NN	NN	TT	TT	TT	TT	TT	TT	TT	NN	TT	TT	TT	NN	NN	NN	TT	TT	TT	NN	TT	TT	TT	NN	TT	TT	TT	NN	TT	TT	TT	TT	TT	CC	NN	NN	TT	TT
100147920	1	5193357	A/G	NA	NA	NA	NA	NA	NA	NA	NN	NN	AA	NN	AA	AA	AA	AA	AA	AA	NN	AA	AA	AA	AA	NN	NN	NN	AA	AA	NN	AA	NN	AA	NN	NN	AA	AA	NN	AA	AA	AA	AA	AA	NN	AA	NN	AA	AA
100147920	1	5193357	A/G	NA	NA	NA	NA	NA	NA	NA	NN	NN	AA	NN	AA	AA	AA	AA	AA	AA	NN	AA	AA	AA	AA	NN	NN	NN	AA	AA	NN	AA	NN	AA	NN	NN	AA	AA	NN	AA	AA	AA	AA	AA	NN	AA	NN	AA	AA
100147920	1	5193357	T/C	NA	NA	NA	NA	NA	NA	NA	CC	NN	TT	CC	TT	TT	TT	TT	TT	TT	NN	TT	TT	TT	TT	NN	NN	NN	TT	TT	NN	TT	CC	TT	NN	NN	TT	TT	NN	TT	TT	TT	TT	TT	NN	TT	NN	TT	TT
100147967	1	47537142	G/A	NA	NA	NA	NA	NA	NA	NA	NN	NN	NN	GG	GG	NN	AA	AA	AA	AA	NN	AA	AA	GA	GG	GG	NN	AA	AA	AA	NN	AA	GG	GG	AA	NN	GA	AA	AA	AA	GG	GG	GA	GA	GG	GG	NN	AA	AA
100147993	1	7115633	C/T	NA	NA	NA	NA	NA	NA	NA	NN	NN	NN	CC	CC	NN	CC	CC	CC	CC	CC	CC	CC	CC	CC	CC	CC	CC	CC	CC	CC	CC	CC	CC	NN	NN	CC	CC	NN	CC	CC	CC	CC	CC	CT	CT	NN	CC	CC
100148007	1	40651059	A/T	NA	NA	NA	NA	NA	NA	NA	NN	TT	NN	TT	TT	NN	TT	TT	TT	TT	NN	TT	TT	TT	NN	NN	NN	TT	TT	TT	NN	TT	TT	TT	NN	NN	TT	TT	NN	TT	TT	TT	TT	TT	NN	TT	NN	TT	TT
100148008	1	40651059	A/C	NA	NA	NA	NA	NA	NA	NA	NN	NN	NN	CC	AA	AA	AA	AA	AA	AA	NN	AA	AA	AA	AA	NN	NN	AA	AA	AA	AA	AA	CC	AA	NN	AA	AA	AA	NN	AA	AC	AA	AA	AA	AA	AA	AA	AA	AA
100148151	1	47876459	A/T	NA	NA	NA	NA	NA	NA	NA	NN	AA	TT	AA	AA	NN	TT	TT	TT	TT	NN	TT	TT	AT	AA	NN	AA	TT	TT	TT	TT	TT	AA	AA	NN	AA	AT	TT	TT	TT	AA	AA	AT	AT	AA	AA	AA	TT	TT
100148251	1	6862890	G/A	NA	NA	NA	NA	NA	NA	NA	NN	GG	NN	AA	GG	GG	GG	GG	GG	GG	NN	GG	GG	GA	GG	NN	GG	GG	GG	GG	GG	GG	GA	GG	GG	GG	GG	GG	GG	GG	GA	GG	GG	GG	NN	GG	NN	GG	GG
100148252	1	6862890	A/G	NA	NA	NA	NA	NA	NA	NA	NN	AA	NN	NN	AA	AA	AA	AA	NN	AA	NN	AA	AA	AA	AA	NN	AA	AA	AA	AA	AA	AA	GG	AA	AA	NN	AA	AA	AA	AA	NN	NN	AA	NN	NN	NN	NN	AA	AA
100148410	1	5327218	A/C	NA	NA	NA	NA	NA	NA	NA	NN	AA	NN	CC	AA	NN	AA	AC	AA	AA	NN	AA	AA	AC	AA	AA	NN	AA	AA	AA	NN	AA	CC	AA	NN	AA	AA	AA	NN	AA	CC	AA	AA	AA	NN	AA	NN	AA	AA
100148486	1	14652663	C/T	NA	NA	NA	NA	NA	NA	NA	CC	CC	NN	CC	CC	NN	CC	CC	CC	CC	NN	CC	CT	CC	CC	CC	CC	CC	CC	CC	CC	CC	CC	CC	NN	CC	CC	CC	NN	CC	CC	CC	CC	CC	CC	CC	NN	CC	CC
100148524	1	2863803	G/A	NA	NA	NA	NA	NA	NA	NA	NN	AA	NN	GG	GG	NN	AA	GA	AA	AA	AA	AA	AA	GA	GG	GG	NN	GA	AA	AA	AA	AA	GG	AA	NN	AA	GA	AA	NN	AA	GA	AA	GA	GA	NN	AA	GG	GG	GA
100148574	1	48870526	C/A	NA	NA	NA	NA	NA	NA	NA	NN	CC	NN	CC	CC	CC	AA	AA	AA	AA	CC	AA	AA	CA	CC	CC	NN	AA	AA	AA	AA	AA	CC	CC	AA	CC	CA	AA	NN	AA	CA	CC	CA	CA	CC	CC	CC	AA	AA
100148604	1	13487621	C/A	NA	NA	NA	NA	NA	NA	NA	AA	AA	NN	AA	AA	NN	AA	AA	AA	AA	NN	AA	NN	AA	AA	NN	AA	AA	AA	AA	AA	AA	AA	AA	AA	AA	AA	AA	AA	AA	AA	AA	AA	AA	NN	AA	NN	AA	NN
100149224	1	56562525	G/T	NA	NA	NA	NA	NA	NA	NA	GG	NN	NN	GG	GG	NN	GG	GG	GG	GG	NN	GG	GG	GG	GG	GG	GG	GG	GG	GG	GG	GG	GG	GG	NN	GG	GG	GG	GG	GG	GG	GG	GG	GG	GG	GG	NN	GG	GG
100149258	1	17599575	C/T	NA	NA	NA	NA	NA	NA	NA	CC	CC	NN	CC	CC	NN	CC	CC	CC	CC	NN	CC	CC	CC	CC	NN	CC	CC	CC	CC	CC	CC	CC	CC	NN	CC	CC	CC	CC	CC	CC	CC	CC	CC	CC	CC	CC	CC	CC
100149626	1	871581	C/T	NA	NA	NA	NA	NA	NA	NA	NN	CC	CC	CC	CT	NN	CC	CC	CC	CC	CC	CC	CC	CC	CC	NN	NN	CC	CC	CC	CC	CC	CC	CC	NN	CC	CC	CC	CC	CC	CC	CC	CC	CC	NN	NN	NN	CC	CC
100149964	1	2301286	C/T	NA	NA	NA	NA	NA	NA	NA	CC	CC	CC	TT	CC	NN	CC	CC	CC	CC	NN	CC	CC	CT	CC	NN	CC	CC	CC	CC	CC	TT	TT	CC	CC	NN	CC	CC	CC	CC	CT	CC	CC	CC	NN	CC	NN	CC	CC
100149998	1	40862973	G/A	NA	NA	NA	NA	NA	NA	NA	GG	GA	GG	GG	GA	NN	GG	GG	GG	GA	NN	AA	AA	GG	GG	GG	AA	GG	GG	AA	NN	GG	GG	GG	GG	NN	GG	AA	AA	AA	GG	GG	AA	AA	GG	GG	NN	GG	GA
100150167	1	15470231	G/C	NA	NA	NA	NA	NA	NA	NA	NN	CC	NN	GG	GC	GG	GG	GG	GG	GG	NN	GG	GG	GG	GG	GG	NN	GG	GG	GG	NN	GG	GG	GC	NN	CC	GG	GG	NN	GG	GG	GC	GG	GG	NN	NN	NN	GG	GG
100150446	1	39168999	A/C	NA	NA	NA	NA	NA	NA	NA	NN	AA	AA	AA	AA	NN	AA	AA	AA	AA	NN	AA	AA	AA	AA	NN	AA	AA	AA	AA	AA	AA	AA	AA	AA	NN	AA	NN	NN	AA	AC	CC	AA	NN	AA	AA	NN	NN	AA
100150465	1	46999661	C/T	NA	NA	NA	NA	NA	NA	NA	CC	CC	NN	CC	CC	NN	CC	CC	CC	CC	NN	CC	TT	CC	CC	NN	NN	CC	CC	CC	TT	CC	CC	CC	NN	NN	CC	CC	CC	CC	CC	CC	CT	TT	CC	CC	NN	CC	CC
100150469	1	49623747	G/A	NA	NA	NA	NA	NA	NA	NA	NN	NN	GG	GG	AA	NN	GG	GG	GG	GG	GG	GG	GG	GA	GA	AA	GG	GG	GG	GG	GG	GG	GG	AA	AA	NN	GA	GG	NN	GG	GA	GG	GA	GA	GA	AA	NN	GG	GG
100150497	1	56585093	A/T	NA	NA	NA	NA	NA	NA	NA	AA	AA	NN	AA	AA	NN	AA	AA	AA	AA	AA	AA	AA	AA	AA	NN	AA	AA	AA	AA	AA	AA	AA	AA	AA	NN	AA	AA	AA	AA	AA	AA	AA	AA	AA	AA	AA	AA	AA
100150602	1	6173463	C/A	NA	NA	NA	NA	NA	NA	NA	CC	AA	NN	CC	AA	NN	AA	AA	AA	AA	CC	AA	AA	CA	AA	NN	AA	AA	AA	AA	AA	AA	CC	AA	AA	AA	AA	AA	AA	AA	CA	AA	AA	AA	AA	AA	NN	AA	AA
100150704	1	38371203	T/G	NA	NA	NA	NA	NA	NA	NA	NN	NN	NN	TT	NN	NN	NN	TT	NN	TT	NN	TT	TT	TT	NN	NN	NN	TT	TT	TT	NN	TT	TT	NN	TT	NN	TT	TT	NN	TT	NN	NN	TT	TT	NN	NN	NN	TT	TT
100150705	1	8951585	C/T	NA	NA	NA	NA	NA	NA	NA	NN	NN	NN	CC	NN	NN	CC	NN	NN	CC	NN	CC	CC	CT	TT	TT	CC	CC	CC	CC	NN	NN	CC	TT	NN	NN	CC	CC	CC	CC	TT	TT	CC	CC	NN	NN	NN	NN	CC
100150707	1	8951585	T/G	NA	NA	NA	NA	NA	NA	NA	NN	TT	NN	TT	TT	NN	TT	TT	NN	TT	NN	TT	TT	TT	TT	NN	TT	TT	NN	TT	NN	TT	TT	TT	NN	NN	TT	TT	NN	TT	TT	TT	TT	GG	NN	NN	NN	NN	TT
100150787	1	14215587	A/G	NA	NA	NA	NA	NA	NA	NA	AA	AA	AA	AA	AA	AA	AA	AA	AA	AA	AA	AA	AG	AA	AA	NN	AA	AA	AG	AA	AA	AA	AA	AA	NN	NN	AA	AA	AA	AA	AA	AA	AA	AA	NN	AA	NN	AA	AA
100151011	1	52109816	T/A	NA	NA	NA	NA	NA	NA	NA	AA	TT	NN	AA	TT	NN	TT	TT	TT	TT	AA	TT	TT	TA	TT	TT	TT	TT	TT	TT	TT	TT	AA	TT	NN	TT	TT	TT	TT	TT	TA	TT	TT	TT	TT	TT	TT	TT	TT
100151155	1	40520731	A/G	NA	NA	NA	NA	NA	NA	NA	GG	AA	NN	NN	AA	NN	AA	AA	AA	AA	NN	AA	AA	AA	AA	AA	AA	AA	AA	AA	AA	AA	NN	AA	AA	NN	AA	AA	AA	AA	AA	NN	AA	AA	AA	AA	NN	AA	AA
100151155	1	40520731	A/G	NA	NA	NA	NA	NA	NA	NA	NN	AA	NN	NN	AA	NN	AA	AA	AA	AA	NN	AA	AA	AA	AA	AA	AA	AA	AA	AA	AA	AA	NN	AA	AA	NN	AA	AA	AA	AA	AA	NN	AA	AA	AA	AA	NN	AA	AA
100151182	1	17338933	C/T	NA	NA	NA	NA	NA	NA	NA	TT	CC	NN	TT	TT	TT	NN	NN	NN	CC	TT	NN	CC	TT	TT	NN	NN	CC	NN	CC	NN	NN	TT	TT	NN	NN	TT	NN	NN	CC	TT	TT	TT	TT	NN	TT	NN	CC	NN
100151495	1	53519063	A/T	NA	NA	NA	NA	NA	NA	NA	NN	AT	NN	AA	AA	NN	AA	AA	AA	AA	AA	AA	AT	AA	AT	TT	AA	AA	AA	AA	AA	AA	AA	TT	NN	NN	AA	AA	AA	AA	AA	TT	TT	TT	AA	AA	NN	AA	AA
100151496	1	53519063	T/C	NA	NA	NA	NA	NA	NA	NA	NN	TC	NN	TT	TT	NN	TT	TT	NN	TT	TT	TT	TT	TT	TT	CC	TT	TT	TT	TT	TT	TT	TT	NN	NN	NN	TT	TT	TT	TT	TT	NN	NN	NN	TT	TT	NN	TT	TT
100151503	1	40927212	C/T	NA	NA	NA	NA	NA	NA	NA	NN	TT	NN	CC	TT	NN	TT	TT	TT	TT	CC	TT	TT	CT	TT	NN	TT	TT	TT	TT	TT	TT	CC	TT	TT	TT	TT	TT	TT	TT	CT	TT	TT	TT	TT	TT	TT	TT	TT
100151957	1	49427223	C/A	NA	NA	NA	NA	NA	NA	NA	NN	AA	NN	AA	AA	AA	CC	CC	CC	CC	NN	CC	CC	CA	AA	AA	AA	CC	CC	CC	CC	CC	AA	AA	CA	AA	CA	CC	CC	CC	AA	AA	AA	AA	AA	AA	NN	CC	CC
100152271	1	49584021	T/C	NA	NA	NA	NA	NA	NA	NA	NN	NN	NN	CC	TT	NN	TT	TT	TT	TT	TT	TT	TT	TT	TT	NN	NN	TT	TT	TT	TT	NN	NN	TT	TT	NN	TT	TT	NN	TT	TT	NN	TT	TT	TT	TT	NN	TT	TT
100152292	1	4820149	T/A	NA	NA	NA	NA	NA	NA	NA	AA	TT	NN	AA	TT	NN	TT	TT	TT	TT	NN	TT	TT	TA	TT	NN	TT	TT	TT	TT	TT	TA	AA	TT	NN	NN	TT	TT	TT	TT	TA	TT	TT	TT	TT	NN	TT	TT	TT
100152475	1	11170280	C/T	NA	NA	NA	NA	NA	NA	NA	NN	CC	NN	CC	CC	NN	CC	CC	CC	CC	NN	CC	CC	CC	CC	NN	NN	CC	CC	CC	CC	CC	CC	CC	NN	CC	CC	CC	NN	CC	CC	CC	CC	CC	CC	CC	NN	CC	CC
100152475	1	11170280	C/T	NA	NA	NA	NA	NA	NA	NA	NN	CC	NN	CC	CC	NN	CC	CC	CC	CC	NN	CC	CC	CC	CC	NN	NN	CC	CC	CC	CC	CC	CC	CC	NN	CC	CC	CC	NN	CC	CC	CC	CC	CC	CC	CC	NN	CC	CC
100152582	1	47740640	T/A	NA	NA	NA	NA	NA	NA	NA	TT	TT	NN	TT	TT	NN	AA	AA	AA	AA	NN	AA	AA	TA	TT	NN	TT	AA	AA	AA	AA	AA	TT	TT	AA	TT	TA	AA	AA	AA	TT	TT	TA	TA	TT	TT	TT	AA	AA
100152609	1	226775	A/G	NA	NA	NA	NA	NA	NA	NA	GG	AA	NN	AA	AA	NN	AA	AA	AA	AA	NN	AA	AA	AA	AA	AA	NN	AA	AA	AA	AA	AA	AA	AA	AA	AA	AA	AA	AA	AA	AA	AA	AA	AA	AA	AA	NN	AA	AA
100152689	1	17683907	G/A	NA	NA	NA	NA	NA	NA	NA	NN	NN	NN	AA	AA	NN	AA	AA	AA	NN	NN	NN	NN	AA	AA	NN	NN	AA	AA	NN	NN	AA	AA	AA	NN	AA	AA	NN	GG	NN	AA	AA	AA	GA	NN	AA	AA	NN	NN
100152688	1	16797211	C/T	NA	NA	NA	NA	NA	NA	NA	NN	NN	NN	CC	CC	NN	CC	CC	CC	NN	NN	NN	NN	CC	CC	NN	NN	CC	CC	NN	NN	CC	CC	CC	NN	CC	CC	NN	NN	NN	CC	CT	CC	CC	NN	CT	CC	NN	NN
100152688	1	16797211	G/A	NA	NA	NA	NA	NA	NA	NA	NN	NN	NN	GG	GG	NN	GG	GG	GG	NN	NN	NN	AA	GG	GG	NN	NN	GG	GG	NN	NN	GG	GG	GG	NN	GG	GG	NN	NN	NN	GG	GG	GG	GG	NN	GG	GG	NN	NN
100152962	1	25439649	G/A	NA	NA	NA	NA	NA	NA	NA	NN	NN	NN	GG	GG	GA	AA	NN	GG	GG	NN	GG	GG	GA	GG	NN	NN	NN	NN	GG	NN	NN	GG	GG	NN	NN	GA	GG	NN	GG	GG	GG	GG	GG	NN	NN	NN	GG	GG
100153060	1	17041557	A/G	NA	NA	NA	NA	NA	NA	NA	NN	NN	NN	AA	AA	NN	AA	AA	AA	AA	NN	AA	AA	AA	AA	NN	NN	NN	AA	AA	NN	AA	AA	AA	NN	NN	AA	AA	AA	AA	AA	AA	AA	AA	NN	NN	NN	AA	AA
100153194	1	18189289	C/T	NA	NA	NA	NA	NA	NA	NA	CC	TT	TT	CC	CT	NN	TT	TT	NN	TT	CC	NN	TT	TT	TT	NN	TT	TT	NN	TT	TT	TT	CC	CC	TT	NN	CT	NN	NN	TT	CT	CC	CC	CC	NN	TT	NN	TT	TT
100153266	1	18644379	T/C	NA	NA	NA	NA	NA	NA	NA	NN	NN	NN	NN	NN	NN	CC	CC	NN	CC	NN	TC	NN	CC	TC	NN	NN	CC	CC	CC	NN	NN	NN	CC	NN	NN	NN	TT	CC	CC	NN	CC	TC	NN	NN	NN	NN	CC	TC
100153775	1	41241200	A/G	NA	NA	NA	NA	NA	NA	NA	NN	AA	NN	AA	AA	AA	AA	AA	AA	AA	AA	AA	AA	AA	AA	AA	NN	AA	AA	AA	AA	AA	AA	AA	NN	NN	AA	AA	NN	AA	AA	AA	AA	AA	NN	AA	NN	AA	AA
100153927	1	16639488	A/G	NA	NA	NA	NA	NA	NA	NA	NN	AA	NN	AA	AA	NN	GG	GG	GG	AA	AA	AA	AA	AG	AA	NN	AA	GG	GG	AA	NN	GG	AA	AA	NN	AA	AG	AA	NN	AA	AA	AA	AA	AA	NN	AA	NN	AA	AG
100154100	1	1624335	C/T	NA	NA	NA	NA	NA	NA	NA	NN	CC	NN	CC	CC	CC	CC	NN	CC	CC	NN	CC	CC	CC	CC	NN	CC	CC	CC	CC	CC	CC	CC	CC	CC	CC	CC	NN	NN	CC	CC	CT	CC	CC	NN	NN	CC	CC	CC
100154197	1	53792223	C/G	NA	NA	NA	NA	NA	NA	NA	GG	CC	NN	GG	CC	NN	CC	CC	CC	CC	NN	CC	CC	CG	CC	NN	CC	CC	CC	CC	CC	CC	GG	CC	CC	NN	CC	CC	CC	CC	CG	GG	CG	CG	CC	CC	NN	CC	CC
100154357	1	5666127	T/C	NA	NA	NA	NA	NA	NA	NA	NN	NN	NN	NN	NN	NN	CC	NN	CC	CC	CC	CC	CC	CC	NN	CC	NN	CC	CC	CC	NN	CC	NN	CC	NN	NN	CC	CC	CC	CC	TT	CC	NN	NN	CC	CC	NN	CC	CC
100154539	1	5593239	T/C	NA	NA	NA	NA	NA	NA	NA	NN	TT	NN	NN	NN	NN	TT	TT	NN	TT	NN	TT	TT	TT	NN	NN	NN	TT	TT	TT	TT	TT	NN	TT	NN	NN	TT	TC	NN	TT	TT	TT	TT	NN	NN	NN	CC	TT	TT
100154595	1	43238743	T/C	NA	NA	NA	NA	NA	NA	NA	NN	TT	CC	TT	CC	CC	CC	CC	CC	CC	NN	CC	TT	TC	TC	CC	NN	CC	CC	CC	TT	CC	TT	CC	NN	NN	CC	CC	NN	CC	TC	TT	TT	TT	NN	CC	CC	CC	CC
100154647	1	14500830	A/C	NA	NA	NA	NA	NA	NA	NA	NN	AA	NN	AA	AA	NN	AA	AA	AA	AA	AA	AC	AA	AA	AA	AA	NN	AA	AA	AA	NN	NN	AA	AA	NN	AA	AA	AA	NN	AA	AA	AA	AA	AA	NN	AA	NN	AA	AA
100154679	1	18506573	C/A	NA	NA	NA	NA	NA	NA	NA	NN	CC	NN	CC	CC	NN	CC	CC	CC	CC	CC	NN	CC	CC	NN	CC	CC	NN	CC	CC	CC	CC	CC	NN	CC	NN	CC	NN	NN	CC	CC	CC	NN	NN	CC	NN	NN	CC	CC
100154680	1	18506573	C/T	NA	NA	NA	NA	NA	NA	NA	NN	CC	NN	CC	CT	NN	CC	CC	CC	CC	CC	TT	CC	CT	CT	CC	CC	CC	CC	CC	CC	CC	CC	TT	CC	CT	CT	TT	TT	CC	CT	CC	TT	TT	CT	TT	NN	CC	CT
100154679	1	18506573	T/A	NA	NA	NA	NA	NA	NA	NA	NN	TT	NN	TT	TT	NN	TT	TT	TT	TT	TT	NN	TT	TT	NN	TT	TT	NN	TT	TT	TT	TT	TT	NN	TT	NN	TT	NN	NN	TT	TT	TT	NN	NN	TT	NN	NN	TT	TA
100154773	1	11653956	C/A	NA	NA	NA	NA	NA	NA	NA	NN	CC	NN	CC	CC	CC	CC	CC	CC	CC	NN	CC	CC	CC	CC	NN	NN	CC	CC	CC	NN	CC	CC	CC	NN	CC	CC	CC	NN	CC	CC	CC	CC	CC	NN	CC	NN	CC	CC
100154774	1	11653952	A/T	NA	NA	NA	NA	NA	NA	NA	NN	TT	NN	TT	TT	TT	TT	TT	TT	TT	NN	TT	TT	TT	TT	NN	NN	TT	TT	TT	NN	TT	TT	TT	NN	TT	TT	TT	NN	TT	TT	TT	TT	TT	NN	TT	NN	TT	TT
100154946	1	46868927	C/T	NA	NA	NA	NA	NA	NA	NA	NN	CT	NN	CC	CC	NN	CT	CC	CT	CC	NN	CC	CC	CC	CC	NN	NN	CC	CC	CC	NN	CC	CC	CC	NN	CC	CC	CC	NN	CC	CC	CC	CC	CC	NN	NN	CC	CC	CC
100154948	1	49629685	T/G	NA	NA	NA	NA	NA	NA	NA	TT	NN	TT	TT	GG	NN	TT	TT	TT	TT	NN	TT	TT	TT	GG	GG	GG	TT	TT	TT	TT	TT	TT	GG	GG	GG	TG	TT	TT	TT	TG	TT	TG	TG	GG	GG	GG	TT	TT
100155033	1	40651125	T/A	NA	NA	NA	NA	NA	NA	NA	NN	NN	AA	TA	NN	NN	AA	AA	AA	AA	NN	AA	AA	TA	NN	NN	NN	AA	AA	AA	AA	AA	TA	TA	NN	TT	AA	AA	NN	AA	TA	AA	AA	AA	NN	NN	NN	AA	AA
100155033	1	40651125	G/A	NA	NA	NA	NA	NA	NA	NA	NN	AA	NN	GA	AA	NN	AA	AA	NN	AA	NN	AA	AA	GA	AA	NN	NN	AA	AA	AA	NN	AA	GG	GA	NN	GG	AA	AA	AA	AA	GG	AA	AA	AA	NN	AA	NN	AA	AA
100155034	1	40651125	T/C	NA	NA	NA	NA	NA	NA	NA	NN	NN	TT	CC	TT	NN	TT	TT	TT	TT	NN	TT	TT	TC	TT	TT	TT	TT	TT	TT	TT	TT	CC	TT	TT	TT	TT	TT	NN	TT	TC	TT	TT	TT	TT	TT	NN	TT	TT
100155554	1	8175741	G/A	NA	NA	NA	NA	NA	NA	NA	GG	GG	NN	GG	GG	NN	GG	GG	GG	GG	NN	GG	GG	GG	GG	GG	GG	GG	GG	GG	GA	GG	GG	GG	GG	GG	GG	GG	GG	GG	GG	GG	GG	GG	GG	GG	GG	GG	GG
100155577	1	2117309	G/A	NA	NA	NA	NA	NA	NA	NA	NN	AA	NN	AA	GG	NN	GG	GG	GG	GG	NN	GG	AA	GA	GG	NN	GG	GG	GG	GG	NN	AA	AA	GG	NN	NN	GG	GG	GG	GG	GA	AA	GA	GA	GG	NN	GG	GG	GA
100155601	1	11851281	T/C	NA	NA	NA	NA	NA	NA	NA	TT	TT	NN	TT	TT	NN	TT	TT	TT	TT	NN	TT	TT	TT	TT	TT	NN	TT	TT	TT	TT	TT	TT	TT	TT	TT	TT	TT	TC	TT	TT	TT	TT	TT	CC	TT	TT	TT	TT
100156042	1	21191501	C/T	NA	NA	NA	NA	NA	NA	NA	NN	NN	NN	CC	CC	CC	CC	CC	CC	CC	NN	CC	CC	CC	NN	NN	NN	NN	CC	CC	NN	CC	CC	CC	NN	TT	CC	CC	NN	NN	CC	CC	CC	NN	NN	CC	NN	NN	CC
100156181	1	39334783	A/T	NA	NA	NA	NA	NA	NA	NA	AA	NN	NN	AA	AA	AA	AA	AA	AA	AA	AA	AA	AT	AA	AA	NN	NN	AA	AA	AA	AA	AA	AA	AA	AA	AA	AA	AA	AA	AA	AA	AA	AA	AA	AA	AA	AA	AA	AA
100156374	1	54090801	C/G	NA	NA	NA	NA	NA	NA	NA	CC	GG	NN	CC	GG	NN	GG	GG	GG	GG	CG	CC	GG	CG	GG	GG	GG	GG	GG	GG	CC	GG	CC	GG	GG	GG	GG	GG	CC	GG	CG	GG	GG	GG	GG	GG	NN	GG	CG
100156827	1	44385461	A/T	NA	NA	NA	NA	NA	NA	NA	AA	NN	NN	AT	AA	NN	AA	AA	AA	AA	NN	AA	AA	AA	AA	NN	NN	AA	AA	AA	AA	AA	AA	AA	AA	NN	AA	AA	NN	AA	AA	AA	AA	AA	AA	NN	NN	AA	AA
100156828	1	44385461	C/A	NA	NA	NA	NA	NA	NA	NA	AA	NN	NN	AA	AA	NN	AA	AA	AA	AA	NN	AA	AA	AA	AA	NN	CC	AA	AA	AA	AA	AA	AA	AA	AA	NN	AA	AA	NN	AA	AA	AA	AA	AA	AA	NN	NN	AA	AA
100156827	1	44385461	C/A	NA	NA	NA	NA	NA	NA	NA	CC	NN	NN	CC	CC	NN	CC	CC	CC	CC	NN	CC	CC	CC	CC	NN	NN	CC	CA	CC	CC	CC	CC	CC	CC	NN	CC	CC	NN	CC	CC	CC	CC	CC	CC	NN	NN	CC	CC
100156876	1	44595113	G/A	NA	NA	NA	NA	NA	NA	NA	NN	GG	NN	GG	NN	NN	NN	NN	NN	GG	GG	GG	GG	GG	NN	NN	NN	NN	NN	GG	GG	NN	GG	NN	AA	NN	NN	GG	GG	GG	GG	NN	GG	GG	NN	NN	NN	NN	GG
100156877	1	44595113	A/G	NA	NA	NA	NA	NA	NA	NA	AA	NN	NN	NN	AA	NN	AA	AA	AA	NN	NN	NN	NN	AA	AA	AA	AA	AA	AA	NN	NN	AA	NN	AA	AA	AA	AA	NN	GG	NN	AA	AA	NN	NN	AA	AA	AA	AA	AA
100156888	1	20611258	A/G	NA	NA	NA	NA	NA	NA	NA	AA	AG	NN	AA	AG	NN	AG	AG	AG	AG	GG	AG	AA	AG	AA	NN	NN	AG	AG	AG	GG	AG	AG	AG	NN	GG	AG	AG	NN	AG	AG	AG	AG	AG	GG	NN	NN	AG	AG
100156940	1	52328902	T/C	NA	NA	NA	NA	NA	NA	NA	TC	TT	NN	CC	TT	NN	TT	TT	TT	TT	CC	TT	TT	TC	TT	NN	TT	TT	TT	TT	TT	TT	CC	TT	TT	NN	TT	TT	TT	TT	TC	CC	TT	TC	TT	TT	NN	TT	TT
100156939	1	52328902	T/C	NA	NA	NA	NA	NA	NA	NA	NN	TT	NN	CC	TT	NN	TT	TT	TT	TT	NN	TT	TT	TT	TT	NN	TT	TT	TT	TT	TT	TT	NN	TT	TT	NN	TT	TT	TT	TT	TT	NN	TT	TT	TT	TT	NN	TT	TT
100156950	1	8309124	A/T	NA	NA	NA	NA	NA	NA	NA	NN	TT	TT	AA	AA	AA	TT	TT	TT	TT	NN	TT	TT	AT	AA	NN	TT	TT	TT	TT	TT	TT	AA	AA	TT	NN	TT	TT	NN	TT	AA	AA	TT	TT	AA	NN	AA	TT	TT
100156988	1	52205518	G/A	NA	NA	NA	NA	NA	NA	NA	GG	GG	NN	AA	GG	GG	GG	GG	GG	GG	NN	GG	GG	GG	GG	GG	GG	GG	GG	GG	GG	GG	NN	GG	GG	NN	GG	GG	GG	GG	GG	NN	GG	GG	NN	GG	NN	GG	GG
100157034	1	38371269	G/A	NA	NA	NA	NA	NA	NA	NA	NN	NN	NN	AA	GG	NN	NN	NN	AA	AA	AA	AA	AA	NN	GG	NN	NN	AA	NN	AA	AA	NN	AA	GG	NN	NN	GG	AA	NN	AA	GA	GG	AA	NN	GG	GG	NN	NN	AA
100157534	1	17613596	T/C	NA	NA	NA	NA	NA	NA	NA	NN	TT	NN	TT	NN	NN	TT	TT	NN	TT	TT	NN	TT	TT	NN	TT	TT	TT	NN	TT	TT	TT	TT	NN	NN	TT	TT	NN	NN	TT	TT	TT	NN	NN	NN	TT	CC	TT	NN
100157534	1	17613596	C/A	NA	NA	NA	NA	NA	NA	NA	NN	CC	NN	CC	NN	NN	CC	CC	NN	CC	CC	NN	CC	CC	NN	CC	CC	CC	NN	CC	CC	CC	CC	AA	NN	CC	CC	NN	NN	CC	CC	CC	NN	NN	NN	CC	NN	CC	AA
100157534	1	17613596	A/C	NA	NA	NA	NA	NA	NA	NA	NN	AA	NN	AA	NN	NN	AA	AA	NN	AA	AA	NN	AA	AA	NN	AA	AA	AA	NN	AA	AA	AA	AA	CC	NN	AA	AA	NN	NN	AA	AA	AA	NN	NN	NN	AA	NN	AA	NN
100157636	1	43159118	T/C	NA	NA	NA	NA	NA	NA	NA	NN	NN	NN	CC	CC	NN	CC	CC	CC	CC	NN	CC	CC	CC	CC	NN	NN	CC	CC	CC	CC	CC	CC	CC	NN	CC	CC	CC	CC	CC	CC	CC	CC	CC	NN	NN	NN	CC	CC
100157637	1	43159118	C/A	NA	NA	NA	NA	NA	NA	NA	NN	NN	NN	AA	AA	NN	AA	AA	AA	AA	NN	AA	AA	AA	AA	NN	NN	CA	AA	AA	AA	AA	AA	AA	NN	AA	AA	AA	AA	AA	AA	AA	AA	AA	NN	NN	NN	AA	AA
100157670	1	51001765	A/T	NA	NA	NA	NA	NA	NA	NA	AA	NN	AA	AA	AA	NN	AA	AA	AA	AA	NN	AA	AT	AA	AT	AA	AA	AA	AA	AA	NN	AA	AA	AA	NN	NN	AA	AA	AA	AA	AA	AA	AT	AT	AA	AA	NN	AA	AA
100157674	1	46751768	G/C	NA	NA	NA	NA	NA	NA	NA	GG	GG	NN	GG	GG	NN	GG	GG	GG	GG	NN	GG	GC	GG	GC	GG	GG	GG	GG	GG	NN	GG	GG	GG	NN	GG	GG	GG	GG	GG	GC	GG	GG	GC	GG	GG	NN	GG	GG
100157675	1	46667565	G/T	NA	NA	NA	NA	NA	NA	NA	GG	GG	NN	GG	GG	NN	GG	GG	GG	GG	NN	GG	GG	GG	GG	GG	GG	GG	GG	GG	GG	GG	GG	GG	NN	NN	GG	GG	NN	GG	GG	GG	GG	GG	NN	NN	GG	GG	GG
100158068	1	42130124	A/G	NA	NA	NA	NA	NA	NA	NA	AG	AA	NN	AA	AA	NN	AG	AA	AA	AA	AA	AA	AA	AA	AA	NN	AA	AA	AA	AA	AA	AA	AA	AA	NN	NN	AA	AA	AG	AA	AA	AA	AA	AA	NN	AA	AA	AA	AA
100158105	1	5237904	A/G	NA	NA	NA	NA	NA	NA	NA	AA	AA	NN	NN	AA	NN	AA	AA	AA	AA	NN	AA	AA	AA	AA	AA	AA	AA	AA	AA	NN	AA	NN	AA	AA	NN	AA	AA	NN	AA	NN	AA	AA	NN	AA	AA	NN	AA	AA
100158107	1	5193309	T/C	NA	NA	NA	NA	NA	NA	NA	CC	CC	NN	NN	CC	NN	CC	TC	CC	CC	NN	CC	CC	CC	CC	CC	CC	CC	CC	CC	NN	CC	NN	CC	CC	NN	CC	CC	NN	CC	NN	CC	CC	NN	CC	CC	NN	CC	CC
100158167	1	3304817	A/T	NA	NA	NA	NA	NA	NA	NA	AA	NN	AA	AA	TT	NN	AA	AT	AA	AA	AA	AA	NN	AT	TT	TT	AA	AT	AA	AA	NN	AA	AA	NN	NN	TT	AA	AA	NN	AA	AT	NN	AA	AA	TT	NN	NN	AA	AA
100158357	1	21375924	A/G	NA	NA	NA	NA	NA	NA	NA	NN	NN	NN	AA	AA	NN	AG	AA	AA	AA	NN	AA	AA	AG	AA	NN	NN	AA	AA	AA	GG	AG	AA	AA	AA	NN	AG	AA	NN	AA	AA	AA	AA	NN	AA	NN	AA	AA	NN
100158366	1	21456982	C/T	NA	NA	NA	NA	NA	NA	NA	CC	CC	NN	CC	CC	NN	CC	CC	CC	CC	NN	CC	CC	CC	CC	CC	CC	CC	CC	CC	CC	CC	CC	CC	NN	CC	CC	CC	CC	CC	CC	CC	CC	CC	CC	CC	CC	CC	CC
100158671	1	41257095	T/A	NA	NA	NA	NA	NA	NA	NA	TT	TT	TT	TA	TT	TT	TT	TT	TT	TT	AA	TT	TT	TA	TT	TT	TT	TT	TT	TT	TA	TA	TA	TT	NN	NN	TT	TT	TT	TT	TA	TT	TT	TT	TT	TT	TT	TT	TA
100159143	1	45243770	A/G	NA	NA	NA	NA	NA	NA	NA	NN	NN	NN	AA	NN	GG	AA	AA	AA	AA	AA	AA	AA	AA	AA	NN	NN	NN	NN	AA	NN	AA	AA	AA	NN	AA	NN	NN	NN	AA	AA	AA	AA	NN	AA	AA	NN	AA	AA
100159174	1	18908456	T/A	NA	NA	NA	NA	NA	NA	NA	TT	TT	NN	AA	TT	TT	TT	TT	TT	TT	TT	TT	TT	TT	TT	NN	TT	TT	TT	TT	TT	TT	AA	TT	NN	TT	TT	TT	NN	TT	TA	NN	TT	TT	NN	NN	NN	TT	TT
100159202	1	31471867	A/G	NA	NA	NA	NA	NA	NA	NA	NN	NN	NN	NN	GG	NN	NN	GG	GG	GG	NN	NN	GG	GG	GG	GG	GG	GG	GG	GG	NN	GG	NN	GG	NN	GG	GG	NN	NN	GG	NN	GG	GG	GG	NN	GG	NN	GG	GG
100159207	1	22447416	T/C	NA	NA	NA	NA	NA	NA	NA	NN	NN	NN	NN	CC	TT	NN	CC	CC	CC	NN	NN	CC	CC	CC	CC	CC	CC	CC	CC	NN	CC	NN	CC	NN	CC	CC	NN	NN	TC	NN	CC	CC	CC	NN	CC	NN	CC	CC
100159267	1	2456956	C/T	NA	NA	NA	NA	NA	NA	NA	NN	NN	NN	NN	CC	CC	CC	CC	CC	CC	CC	CC	CC	CC	CC	NN	NN	CC	CC	CC	CC	CC	NN	CC	NN	CC	CC	CC	CC	CC	CC	CC	CC	CC	NN	CC	NN	CC	CC
100159298	1	54263106	C/T	NA	NA	NA	NA	NA	NA	NA	NN	TT	NN	TT	TT	NN	TT	TT	NN	TT	NN	TT	TT	TT	TT	NN	NN	TT	TT	NN	TT	TT	TT	TT	NN	NN	TT	TT	NN	TT	NN	NN	TT	TT	TT	NN	NN	TT	TT
100159299	1	20513500	A/C	NA	NA	NA	NA	NA	NA	NA	NN	CC	NN	CC	CC	NN	CC	NN	CC	CC	NN	CC	CC	CC	CC	NN	NN	NN	NN	CC	CC	CC	CC	CC	NN	NN	NN	CC	NN	NN	CC	CC	NN	CC	CC	CC	NN	CC	CC
100159349	1	32921470	A/G	NA	NA	NA	NA	NA	NA	NA	NN	NN	NN	GG	GG	NN	GG	GG	GG	GG	AA	GG	GG	GG	GG	NN	NN	GG	NN	GG	NN	GG	GG	GG	NN	NN	NN	GG	GG	GG	NN	GG	GG	GG	NN	NN	NN	GG	NN
100159423	1	40852042	G/A	NA	NA	NA	NA	NA	NA	NA	NN	AA	NN	NN	AA	NN	GG	GG	GG	AA	NN	AA	AA	GG	GG	NN	NN	GG	GG	NN	NN	GG	NN	GG	NN	NN	NN	AA	NN	NN	GG	GG	AA	AA	NN	GG	GG	GG	NN
100159607	1	43241390	A/T	NA	NA	NA	NA	NA	NA	NA	NN	AA	AA	AA	AA	NN	AA	AA	AA	AA	NN	AA	AA	AA	AA	NN	AA	AA	AA	AA	AA	AA	AA	AA	AT	AA	AA	AA	NN	AA	AA	AA	AA	AA	AA	AA	AA	AA	AA
100160184	1	40800278	A/G	NA	NA	NA	NA	NA	NA	NA	NN	NN	NN	AA	AG	AA	AA	AA	NN	GG	NN	GG	GG	AA	NN	NN	NN	NN	NN	GG	GG	AA	AA	AA	NN	NN	AA	GG	NN	GG	AG	AA	GG	GG	NN	NN	NN	AA	AA
100160582	1	45335142	C/T	NA	NA	NA	NA	NA	NA	NA	NN	TT	CC	TT	CC	NN	CC	CC	CC	CC	TT	CC	CC	CT	CC	CC	NN	CC	CC	CC	NN	CC	TT	CC	CC	CC	CC	CC	CC	CC	CT	CC	TT	TT	NN	CC	CC	CC	CC
100160583	1	45335142	T/C	NA	NA	NA	NA	NA	NA	NA	NN	NN	NN	NN	TT	NN	TT	TT	TT	TT	NN	TT	TT	TT	TT	TT	NN	TT	TT	TT	NN	TT	NN	TT	TT	TT	TT	TT	TT	TT	TT	TT	NN	NN	NN	TT	TT	TT	TT
100160854	1	10402071	T/C	NA	NA	NA	NA	NA	NA	NA	NN	TT	NN	TT	TT	NN	TT	TT	TT	TT	NN	TT	CC	TT	TT	TT	NN	TT	TT	TT	NN	TT	TT	TT	NN	TT	TT	TT	NN	TT	TT	TT	TT	TT	NN	NN	NN	TT	TT
100161046	1	44655139	A/T	NA	NA	NA	NA	NA	NA	NA	NN	NN	NN	TT	NN	NN	AA	TT	AT	TT	NN	TT	TT	AA	TT	TT	NN	TT	TT	TT	NN	AA	TT	TT	NN	NN	AA	TT	NN	TT	AT	TT	TT	TT	NN	NN	NN	TT	NN
100161377	1	19385659	T/C	NA	NA	NA	NA	NA	NA	NA	TT	TT	TT	TT	CC	NN	TT	TT	TT	TT	NN	CC	TT	TC	CC	TT	TT	TT	TT	TT	NN	TT	TT	CC	TT	TT	TC	CC	CC	TT	TT	TT	CC	CC	NN	CC	NN	TT	TC
100161486	1	37877814	G/A	NA	NA	NA	NA	NA	NA	NA	NN	GG	NN	GG	GG	GG	GG	GG	GG	GG	NN	GG	GG	GG	GG	NN	GG	GG	GG	GG	GG	GG	GG	GG	NN	NN	GG	GG	GG	GG	AA	GG	GG	GG	GG	GG	NN	GG	GG
100161486	1	37877814	C/T	NA	NA	NA	NA	NA	NA	NA	NN	CC	NN	CC	CC	CC	CC	CC	CC	CC	NN	CC	CC	CC	CC	NN	CC	CC	CC	CC	CC	CC	CC	CC	NN	NN	CC	CC	CC	CC	NN	CC	CC	CC	CC	CC	NN	CC	CC
100161599	1	44682921	A/G	NA	NA	NA	NA	NA	NA	NA	NN	NN	NN	GG	GG	NN	GG	GG	NN	GG	NN	GG	GG	GG	GG	NN	NN	GG	GG	GG	GG	GG	GG	AG	NN	NN	GG	GG	NN	GG	GG	AG	GG	NN	NN	NN	NN	GG	GG
100161637	1	36725044	G/A	NA	NA	NA	NA	NA	NA	NA	NN	NN	NN	GG	GG	GG	GA	GG	AA	GG	NN	GA	GA	GA	AA	NN	NN	GA	AA	GG	NN	GG	GG	GA	NN	GG	GA	AA	AA	GG	AA	GG	GG	GG	NN	AA	NN	GA	GA
100161844	1	47717090	G/A	NA	NA	NA	NA	NA	NA	NA	NN	GG	AA	GG	GG	NN	AA	AA	AA	AA	GG	AA	AA	GA	GG	GG	GG	AA	AA	AA	AA	AA	GG	GG	NN	GG	GA	AA	AA	AA	GA	GG	GA	GA	GG	GG	GG	AA	AA
100161869	1	56585043	C/A	NA	NA	NA	NA	NA	NA	NA	CC	NN	NN	CC	CC	NN	CC	CC	CC	CC	CC	CC	CC	CC	CC	CC	NN	CC	CC	CC	CC	CC	CC	CC	NN	AA	CC	CC	NN	NN	CC	CC	CC	NN	CC	NN	NN	CC	CC
100161870	1	56610937	C/T	NA	NA	NA	NA	NA	NA	NA	NN	CC	NN	CC	CC	NN	CC	CC	NN	CC	CC	CC	CC	CC	CC	NN	NN	CC	CC	CC	CC	CC	CC	CC	NN	CC	CC	CC	NN	NN	CC	CC	CC	NN	NN	CC	CC	CC	CC
100162059	1	40028659	T/C	NA	NA	NA	NA	NA	NA	NA	NN	CC	NN	CC	CC	NN	TC	CC	CC	CC	NN	CC	CC	CC	CC	CC	NN	CC	CC	CC	CC	CC	CC	CC	NN	NN	CC	CC	CC	CC	CC	CC	CC	CC	CC	CC	NN	CC	CC
100162078	1	46871439	C/T	NA	NA	NA	NA	NA	NA	NA	CC	CC	NN	CC	CC	CC	CC	CC	CC	CC	NN	CC	CC	CC	CC	CC	CC	CC	CC	CC	NN	CC	CC	CC	CC	CC	CC	CC	NN	CC	CC	CC	CC	CT	CC	CC	CC	CC	CC
100162206	1	5845779	T/C	NA	NA	NA	NA	NA	NA	NA	NN	NN	NN	TT	TT	NN	TT	CC	NN	NN	NN	NN	TT	TT	TT	NN	NN	CC	TT	NN	TT	TT	TT	TT	NN	TT	CC	TT	NN	NN	TT	TT	TT	TT	TT	TT	NN	TC	NN
100162235	1	13508193	A/G	NA	NA	NA	NA	NA	NA	NA	NN	AA	NN	AA	AA	NN	NN	AA	AA	AA	NN	AA	AA	NN	NN	NN	NN	NN	AA	AA	AA	NN	AA	AA	NN	NN	AA	AA	NN	NN	AA	AA	AA	AA	NN	NN	NN	AA	AA
100162552	1	21749968	G/T	NA	NA	NA	NA	NA	NA	NA	NN	NN	NN	GG	GG	GG	GG	GG	NN	GG	NN	GG	GG	GG	GG	NN	GG	GG	GG	GG	NN	GG	GG	GG	NN	NN	GG	GG	NN	GG	GG	GG	GT	GG	GG	GG	NN	GG	GG
100162570	1	40079582	C/T	NA	NA	NA	NA	NA	NA	NA	NN	NN	NN	CC	CC	NN	CC	CC	CC	CC	NN	CC	TT	CC	CC	NN	NN	CC	CC	CC	NN	CC	CC	CC	NN	NN	NN	CC	CC	CC	CC	CC	CC	NN	NN	NN	NN	CC	CC
100162650	1	16062145	C/T	NA	NA	NA	NA	NA	NA	NA	NN	NN	NN	TT	TT	NN	CT	CT	TT	TT	NN	TT	TT	TT	NN	NN	NN	CT	CC	TT	NN	TT	TT	NN	NN	NN	TT	TT	NN	NN	TT	TT	TT	NN	NN	NN	TT	TT	NN
100162858	1	38517266	A/G	NA	NA	NA	NA	NA	NA	NA	NN	NN	NN	AG	AG	GG	AA	AG	AA	AA	NN	AA	AG	AG	AG	NN	AA	AG	AA	AA	GG	AG	AG	AG	NN	AA	AG	AA	NN	AA	AG	AA	AG	AG	NN	GG	NN	AA	AG
100163267	1	12577340	T/G	NA	NA	NA	NA	NA	NA	NA	NN	NN	NN	TT	TT	NN	TT	TT	TT	TT	NN	TT	TT	TT	TT	NN	NN	NN	NN	TT	GG	TT	TT	TT	NN	NN	TT	TT	NN	NN	TT	NN	TT	TT	NN	NN	NN	NN	NN
100164061	1	2574893	C/A	NA	NA	NA	NA	NA	NA	NA	CC	NN	NN	CC	AA	AA	AA	AA	AA	AA	NN	CC	NN	AA	AA	NN	NN	AA	AA	AA	CC	AA	CC	AA	NN	NN	AA	AA	NN	AA	CC	AA	AA	AA	NN	NN	NN	AA	AA
100164336	1	48981384	T/C	NA	NA	NA	NA	NA	NA	NA	CC	CC	NN	CC	TC	TT	CC	CC	CC	CC	CC	CC	CC	CC	TC	TT	TT	CC	CC	CC	CC	CC	CC	TC	NN	NN	CC	CC	CC	CC	CC	CC	CC	CC	NN	CC	TT	CC	CC
100164467	1	46222971	T/C	NA	NA	NA	NA	NA	NA	NA	NN	TT	NN	TT	TT	NN	TT	TT	TT	TT	NN	TT	CC	TT	TT	TT	NN	TT	TT	TT	NN	TT	TT	TT	TT	TT	TT	TT	TT	TT	TT	TT	TT	NN	TT	TT	NN	TT	TT
100164467	1	46222971	C/T	NA	NA	NA	NA	NA	NA	NA	NN	CC	NN	CC	CC	NN	CC	CC	CC	CC	NN	CC	NN	CC	CC	CC	TT	CC	CC	CC	NN	CC	CC	CC	CC	CC	CC	CC	CC	CC	CC	CC	CC	NN	CC	CC	NN	CC	CC
100164468	1	46222971	T/G	NA	NA	NA	NA	NA	NA	NA	NN	TT	NN	TT	TT	NN	TT	TT	TT	TT	NN	TT	GG	TT	TT	TT	GG	TT	TT	TT	GG	TT	TT	TT	TT	TT	TT	TT	TT	TT	TT	TT	TG	TG	TT	TT	GG	TT	TT
100164467	1	46222971	T/C	NA	NA	NA	NA	NA	NA	NA	NN	TT	NN	TT	TT	NN	TT	TT	TT	TT	NN	TT	NN	TT	TT	TT	CC	TT	TT	TT	NN	TT	TT	TT	TT	TT	TT	TT	TT	TT	TT	TT	TT	NN	TT	TT	NN	TT	TT
100164673	1	18609721	C/T	NA	NA	NA	NA	NA	NA	NA	NN	CC	NN	CC	NN	NN	CC	CC	CC	CC	NN	NN	CC	CC	CC	NN	NN	CC	CC	CC	CC	CC	CC	NN	NN	NN	CC	NN	NN	CC	CT	CT	NN	NN	CC	CC	NN	CC	CC
100164910	1	37424621	C/T	NA	NA	NA	NA	NA	NA	NA	NN	NN	NN	CC	CC	NN	NN	NN	CC	CC	CC	CC	CC	CC	CC	NN	NN	CC	CC	CC	NN	CC	CC	CC	NN	NN	CC	CC	CC	CC	NN	CC	CC	CC	NN	CC	NN	CC	CC
100165865	1	32922287	T/C	NA	NA	NA	NA	NA	NA	NA	NN	NN	NN	TC	CC	NN	CC	NN	CC	CC	TT	TC	TC	TC	NN	NN	NN	TT	TC	CC	NN	TT	TC	TC	NN	NN	TT	TC	NN	TC	TT	TC	TC	TT	NN	NN	NN	TT	TT
100048125	2	32962946	T/C	NA	NA	NA	NA	NA	NA	NA	NN	TT	NN	CC	CC	NN	CC	CC	CC	CC	NN	CC	CC	CC	CC	NN	NN	CC	CC	CC	CC	TC	CC	CC	NN	NN	CC	CC	NN	CC	CC	TT	CC	CC	NN	CC	NN	CC	CC
100048155	2	21883790	T/A	NA	NA	NA	NA	NA	NA	NA	NN	TT	NN	AA	TT	NN	TT	TT	TT	TT	NN	TT	TT	TT	TT	NN	NN	TT	TT	TT	NN	TT	AA	TT	NN	NN	TT	TT	TT	TT	TA	TT	TT	TT	TT	NN	NN	TT	TT
100048160	2	35163435	T/A	NA	NA	NA	NA	NA	NA	NA	NN	TT	NN	AA	TT	TT	TT	TT	TT	TT	NN	AA	TT	TT	TT	TT	TT	TT	TT	TT	TT	NN	AA	TT	TT	NN	TT	TT	TT	TT	TA	TT	TT	TT	NN	TT	NN	TT	TT
100048263	2	24475253	A/G	NA	NA	NA	NA	NA	NA	NA	GG	NN	NN	AA	GG	NN	GG	GG	GG	AA	NN	AA	GG	GG	GG	NN	GG	GG	GG	AA	NN	GG	AA	GG	NN	NN	AG	GG	GG	AA	AG	GG	AA	NN	GG	GG	NN	GG	GG
100048400	2	43720712	C/T	NA	NA	NA	NA	NA	NA	NA	CC	CT	NN	CC	CC	CC	TT	TT	TT	TT	NN	CC	TT	CT	CT	CC	NN	TT	TT	TT	CC	TT	CC	CC	TT	NN	CT	TT	TT	TT	CC	CC	TT	TT	NN	CC	CC	TT	TT
100048408	2	36906093	C/T	NA	NA	NA	NA	NA	NA	NA	NN	CC	NN	CC	NN	NN	CC	CC	CC	CC	NN	CC	CC	CC	CC	NN	CC	CC	CC	CC	NN	CC	CC	CC	CC	NN	CC	CC	NN	CC	CC	CC	CC	CC	CT	CC	NN	CC	CC
100048444	2	15746487	G/A	NA	NA	NA	NA	NA	NA	NA	NN	GG	NN	GG	GA	NN	GG	GG	GG	GG	NN	GG	GG	GG	GG	NN	NN	GG	GG	GG	NN	GG	GG	GG	NN	GG	GG	GG	NN	GG	GG	GG	GG	NN	NN	GG	NN	GG	GG
100048471	2	36574544	A/T	NA	NA	NA	NA	NA	NA	NA	NN	NN	NN	TT	NN	NN	AA	AA	AA	AA	NN	TT	TT	AT	TT	NN	NN	AA	NN	AA	AA	AA	TT	TT	NN	NN	NN	AA	AA	AA	TT	AA	AA	AA	NN	NN	TT	AA	AA
100048492	2	3159723	A/G	NA	NA	NA	NA	NA	NA	NA	NN	AA	NN	AA	AA	AA	AA	AA	AA	AA	AA	AA	AA	AA	AA	NN	NN	AA	AA	AA	AA	AA	AA	AA	NN	NN	AA	AA	AA	AA	AA	AA	AA	AA	AA	AA	NN	AA	AA
100048493	2	21062381	T/C	NA	NA	NA	NA	NA	NA	NA	NN	TT	NN	TT	TT	NN	TT	TT	TT	TT	NN	NN	TT	TT	TT	NN	NN	TT	TT	TT	NN	TT	TT	TT	NN	NN	TT	TT	NN	TT	TT	TT	TT	TT	NN	TT	NN	TT	TT
100048513	2	19198848	T/C	NA	NA	NA	NA	NA	NA	NA	NN	NN	NN	TT	NN	NN	CC	TC	CC	CC	NN	TT	CC	TT	CC	NN	NN	CC	CC	CC	NN	CC	NN	CC	NN	NN	TC	CC	CC	CC	TT	CC	CC	NN	NN	NN	NN	CC	NN
100048522	2	44283750	G/A	NA	NA	NA	NA	NA	NA	NA	NN	GG	NN	GG	GG	NN	GG	GG	GG	GG	NN	GG	GG	GG	GA	NN	GG	NN	GG	GG	NN	GG	GG	GG	NN	NN	GG	GG	NN	GG	GG	GG	GG	GG	GG	GG	GG	GG	GG
100048614	2	20418779	C/G	NA	NA	NA	NA	NA	NA	NA	NN	GG	NN	CC	CC	CC	CC	CC	GG	CC	CC	CC	CG	CC	CG	CC	CC	GG	GG	CC	CC	GG	CC	CC	CC	CC	CG	CC	NN	CC	CC	GG	CC	CC	NN	CG	CC	GG	CG
100048620	2	44910007	T/C	NA	NA	NA	NA	NA	NA	NA	NN	TT	NN	TT	TT	NN	TT	TT	TT	TT	NN	TT	TT	TT	TT	NN	NN	TT	TT	TT	NN	NN	TT	TT	NN	NN	TT	TT	NN	TT	TT	TT	TT	TT	TT	NN	TC	TT	TT
100048665	2	5861963	T/C	NA	NA	NA	NA	NA	NA	NA	NN	NN	TT	TT	TT	NN	TT	TT	TT	TT	NN	TT	TT	TT	NN	NN	TT	NN	TT	TT	NN	TT	TT	TT	NN	NN	TT	TT	TT	TT	TT	TT	TT	TT	NN	TT	NN	TT	TT
100048739	2	1889457	G/A	NA	NA	NA	NA	NA	NA	NA	GG	GG	NN	GG	GG	NN	GG	GG	GG	GG	NN	GG	GG	GG	GG	NN	GG	GG	GG	GG	NN	GG	GG	GG	GG	GG	GG	GG	GG	GG	GG	GG	GG	GG	NN	GG	NN	GG	GG
100048768	2	40616092	C/T	NA	NA	NA	NA	NA	NA	NA	NN	NN	NN	CC	CC	NN	CC	CC	CT	CC	NN	CC	CC	CC	CC	NN	CT	CC	CC	CC	CC	CC	CC	CC	CC	NN	CC	CC	CC	CC	CC	CC	CC	CC	NN	NN	CC	CC	CC
100048771	2	36465027	T/C	NA	NA	NA	NA	NA	NA	NA	CC	TT	NN	CC	CC	NN	TT	TC	TT	TT	NN	CC	TC	TC	CC	NN	NN	TT	TT	TT	TT	TT	CC	CC	NN	CC	TC	TT	NN	TT	TC	TT	TT	TT	NN	TT	CC	TT	TT
100048795	2	14521032	C/T	NA	NA	NA	NA	NA	NA	NA	NN	CC	NN	CC	NN	NN	CC	CC	CC	CC	NN	CC	CC	CC	CC	CC	NN	CC	CC	CC	CC	CC	CC	CC	CT	CC	CC	CC	CC	CC	CC	CC	CC	CC	NN	CC	NN	CC	CC
100048840	2	38748074	A/G	NA	NA	NA	NA	NA	NA	NA	NN	AA	AA	AA	AA	NN	AA	AA	AA	AA	NN	AA	AA	AA	AA	NN	NN	AA	AA	AA	AA	AA	AA	AA	NN	NN	AA	AA	NN	AA	AA	AA	AA	AA	NN	AA	NN	AA	AA
100048871	2	43695274	G/A	NA	NA	NA	NA	NA	NA	NA	NN	GG	NN	AA	AA	NN	GG	GG	GG	GG	NN	AA	GG	GG	AA	NN	NN	GG	GG	GG	NN	GG	AA	AA	NN	NN	GG	GG	GG	GG	AA	AA	GG	GG	NN	AA	NN	GG	GG
100048907	2	20386498	T/G	NA	NA	NA	NA	NA	NA	NA	TT	GG	TT	TT	TT	TT	TT	TT	GG	GG	TT	NN	GG	TT	TT	NN	NN	TT	GG	GG	GG	GG	TT	TT	NN	TT	GG	GG	NN	GG	TT	GG	GG	NN	TT	TT	TT	GG	GG
100048929	2	12489905	A/G	NA	NA	NA	NA	NA	NA	NA	NN	AA	NN	AA	AA	NN	AA	AA	AA	AA	AG	AA	AA	AA	AA	NN	NN	AA	AA	AA	AA	AA	AA	AA	AA	NN	AA	AA	NN	AA	AA	AA	AA	AA	NN	AA	NN	AA	AA
100048971	2	7965802	A/C	NA	NA	NA	NA	NA	NA	NA	NN	NN	AA	NN	AA	NN	NN	AA	AA	AA	NN	NN	CC	AA	AA	NN	NN	AA	NN	AA	NN	AA	AA	AA	NN	NN	AA	AA	NN	NN	AA	AA	AA	AA	NN	AA	NN	AA	AA
100048977	2	35016836	A/C	NA	NA	NA	NA	NA	NA	NA	NN	AA	NN	CC	AA	NN	AA	AA	AA	AA	NN	AA	AA	AA	AA	AA	AA	AA	AA	AA	AA	AA	CC	AA	NN	NN	AA	AA	NN	AA	AA	AA	AA	AA	NN	AA	AA	AA	AA
100048996	2	45080179	T/C	NA	NA	NA	NA	NA	NA	NA	NN	NN	CC	CC	NN	NN	CC	CC	CC	CC	NN	CC	CC	CC	CC	NN	NN	CC	NN	CC	CC	CC	CC	CC	CC	NN	CC	NN	NN	CC	CC	CC	CC	NN	NN	CC	NN	CC	CC
100049040	2	33490972	C/T	NA	NA	NA	NA	NA	NA	NA	NN	CC	NN	CC	CC	NN	CC	CC	CC	CC	NN	CC	CC	CC	CC	NN	NN	CC	CC	CC	CC	CC	CC	CC	NN	NN	CC	CC	NN	CC	CC	CC	CC	CC	NN	NN	CC	CC	CC
100049112	2	41680326	G/C	NA	NA	NA	NA	NA	NA	NA	NN	NN	NN	GG	GG	NN	GG	GG	NN	GG	NN	GG	CC	GG	GG	NN	NN	GG	GG	GG	NN	GG	GG	GG	NN	NN	GG	GG	GG	GG	GG	GG	GG	GG	GG	GG	NN	GG	GG
100049114	2	32061650	A/G	NA	NA	NA	NA	NA	NA	NA	NN	AA	NN	AA	AA	NN	AA	AA	AA	AA	NN	AA	AA	AA	AA	NN	AA	AA	AA	AA	AA	AA	AA	AA	AA	NN	AA	AA	NN	AA	AA	AA	AA	AA	NN	AA	NN	AA	AA
100049125	2	36097554	G/A	NA	NA	NA	NA	NA	NA	NA	NN	AA	NN	GG	GG	NN	AA	GA	NN	AA	NN	NN	AA	AA	NN	NN	AA	NN	AA	AA	AA	AA	GG	GG	NN	NN	GG	AA	NN	AA	GG	AA	AA	NN	NN	NN	NN	AA	AA
100049134	2	3035678	A/G	NA	NA	NA	NA	NA	NA	NA	NN	GG	NN	GG	AA	NN	GG	GG	GG	AA	NN	AA	AA	AG	AA	NN	NN	GG	GG	AA	AA	GG	GG	AA	GG	NN	AG	AA	AA	AA	AG	GG	AA	AA	NN	AA	NN	GG	AG
100049159	2	2441850	G/A	NA	NA	NA	NA	NA	NA	NA	NN	AA	NN	GG	GG	GG	AA	AA	GG	AA	NN	AA	AA	AA	NN	NN	NN	AA	GG	AA	NN	GG	GG	GG	GG	NN	GA	AA	NN	AA	NN	AA	AA	AA	NN	GG	NN	GG	NN
100049266	2	2556800	T/C	NA	NA	NA	NA	NA	NA	NA	NN	TT	NN	TT	TT	NN	TT	TT	TT	TT	NN	TT	TT	TT	NN	NN	NN	TT	TT	TT	NN	TT	TT	TT	NN	NN	TT	TT	TT	TT	TT	TT	TT	TT	NN	TT	TT	TT	TT
100049269	2	32065585	A/G	NA	NA	NA	NA	NA	NA	NA	NN	NN	NN	AA	AA	NN	AA	AA	AA	AA	NN	AA	AA	AA	AA	AA	NN	AA	AA	AA	AA	AA	AA	AA	NN	AG	AA	AA	AA	AA	AA	AA	AA	AA	NN	AA	NN	AA	NN
100049279	2	2054976	T/C	NA	NA	NA	NA	NA	NA	NA	NN	NN	NN	TT	TT	NN	TT	TT	TT	TT	NN	TT	TT	TT	TT	NN	NN	TT	TT	TT	NN	TT	TT	TT	NN	NN	TT	TT	NN	TT	TT	TT	TT	TT	NN	NN	NN	TT	TT
100049366	2	38336560	A/G	NA	NA	NA	NA	NA	NA	NA	NN	NN	GG	AA	AA	NN	GG	NN	GG	GG	NN	AA	AA	AG	AA	NN	NN	GG	NN	GG	NN	AG	AA	GG	NN	AA	GG	GG	NN	GG	AG	AA	AG	AA	AA	NN	NN	GG	NN
100049377	2	13663762	C/T	NA	NA	NA	NA	NA	NA	NA	NN	NN	NN	TT	CC	NN	NN	CC	NN	NN	NN	NN	CC	CC	CC	NN	NN	NN	CC	CC	NN	NN	CC	NN	NN	NN	CC	CC	NN	CC	CC	NN	CC	NN	NN	NN	NN	CC	CC
100049384	2	3706762	A/G	NA	NA	NA	NA	NA	NA	NA	AA	AA	NN	AA	NN	NN	AA	AA	AA	AA	AA	AA	AA	AA	AA	NN	NN	AA	AA	AA	AA	NN	AA	AA	NN	NN	AA	AA	NN	AA	AA	AA	AA	NN	NN	NN	NN	AA	AA
100049399	2	35669313	C/T	NA	NA	NA	NA	NA	NA	NA	NN	NN	NN	TT	CC	CC	CC	CC	CC	CC	TT	TT	CC	CT	NN	CC	NN	CC	CC	CC	NN	CC	TT	CC	NN	NN	CC	CC	CC	CC	TT	CC	CC	CC	CC	NN	NN	CC	CC
100049414	2	21864867	C/T	NA	NA	NA	NA	NA	NA	NA	NN	CC	TT	CC	CC	NN	CT	CT	TT	CT	CC	CT	CT	CT	CC	NN	TT	CT	CT	CT	TT	CT	CC	CC	TT	CC	CC	CT	CT	CT	CC	CC	CT	CT	NN	CC	NN	CT	CT
100049431	2	23175366	G/A	NA	NA	NA	NA	NA	NA	NA	AA	GG	NN	AA	GG	GG	GA	GA	AA	GG	NN	GG	GA	GA	AA	AA	GG	AA	AA	GG	AA	AA	AA	AA	NN	NN	AA	GG	GG	GA	GA	GG	GG	GG	AA	AA	GG	AA	GA
100049463	2	42815184	A/G	NA	NA	NA	NA	NA	NA	NA	NN	NN	NN	AA	AA	NN	AA	AA	AA	AA	NN	AA	AA	AA	AA	NN	NN	AA	AA	AA	NN	AA	AA	AA	AA	NN	NN	AA	AA	AA	AA	AA	AA	AA	NN	NN	NN	AA	AA
100049467	2	30776793	T/C	NA	NA	NA	NA	NA	NA	NA	TT	TT	TT	TT	TT	TT	TT	TT	TT	TT	NN	TT	TT	TT	NN	NN	TT	TT	TT	TT	NN	TT	TT	TT	NN	NN	TT	TT	TT	TT	TT	TT	TT	NN	NN	NN	TT	TT	TT
100049495	2	20114868	C/T	NA	NA	NA	NA	NA	NA	NA	CC	CC	NN	CC	CC	NN	CC	CC	CC	CC	CC	CC	CC	CC	CC	CC	CC	CC	CC	CC	CC	CC	CC	CC	CC	CC	CC	CC	CC	CC	CC	CC	CC	CC	CC	NN	NN	CC	CC
100049543	2	38736136	G/A	NA	NA	NA	NA	NA	NA	NA	NN	GG	NN	GG	GG	NN	GG	GG	GG	GG	GG	GG	GG	GG	GG	NN	GG	GG	GG	GG	GG	GG	GG	GG	NN	GG	GG	GG	NN	NN	GG	GG	GG	GG	NN	GG	NN	GG	GG
100049549	2	43602028	A/G	NA	NA	NA	NA	NA	NA	NA	NN	AA	NN	GG	AA	NN	AA	AA	AA	AA	AA	GG	AA	AA	NN	NN	AA	AA	AA	AA	AA	AA	GG	AA	NN	NN	AA	AA	AA	AA	AA	AA	AA	NN	AA	AA	NN	AA	AA
100049551	2	25332483	C/G	NA	NA	NA	NA	NA	NA	NA	NN	CC	NN	CC	CC	NN	CC	CC	CC	CC	NN	CC	GG	CC	CC	CC	CC	CC	CC	CC	CC	CC	CC	CC	NN	CC	CC	CC	NN	CC	CC	CC	CC	CC	NN	CC	NN	CC	CC
100049613	2	32652554	T/C	NA	NA	NA	NA	NA	NA	NA	NN	NN	NN	NN	NN	NN	CC	CC	NN	CC	NN	CC	CC	CC	NN	NN	NN	NN	NN	CC	CC	CC	NN	CC	NN	NN	CC	CC	CC	CC	NN	NN	CC	NN	NN	NN	NN	CC	NN
100049638	2	14249876	T/C	NA	NA	NA	NA	NA	NA	NA	CC	NN	NN	CC	CC	NN	NN	CC	CC	CC	NN	CC	CC	CC	CC	NN	NN	CC	CC	CC	NN	CC	CC	CC	NN	NN	CC	CC	NN	CC	NN	CC	CC	NN	NN	NN	NN	CC	NN
100049675	2	43992661	C/T	NA	NA	NA	NA	NA	NA	NA	NN	NN	NN	CC	CC	NN	TT	TT	TT	TT	NN	CT	CT	CT	CT	CC	NN	TT	TT	TT	NN	TT	CC	CC	NN	CC	TT	TT	TT	TT	CC	CC	TT	TT	NN	NN	NN	TT	TT
100049718	2	34557650	G/T	NA	NA	NA	NA	NA	NA	NA	GG	GG	NN	TT	GG	NN	GG	GG	GG	GG	NN	GG	GG	GG	GG	GG	NN	GG	GG	GG	GG	GG	TT	GG	NN	GG	GG	GG	NN	GG	TT	GG	GG	GG	GG	GG	NN	GG	GG
100049726	2	44309485	A/G	NA	NA	NA	NA	NA	NA	NA	NN	NN	NN	AA	AA	NN	GG	GG	GG	GG	NN	AA	AA	GG	NN	NN	NN	GG	GG	GG	NN	GG	AA	AA	GG	AA	GG	AA	NN	AA	NN	AA	AA	AA	NN	AA	NN	GG	GG
100049746	2	42230475	G/A	NA	NA	NA	NA	NA	NA	NA	NN	GG	NN	GG	GG	GG	GG	GG	GG	GG	NN	GG	GG	GG	GG	GG	NN	GG	GG	GG	NN	GG	GG	GG	NN	NN	GG	GG	NN	GG	GG	GG	GG	NN	GA	GG	GG	GG	GG
100049787	2	19823073	T/C	NA	NA	NA	NA	NA	NA	NA	NN	TT	NN	CC	TT	NN	TT	TT	TT	TT	NN	CC	TT	TC	TT	NN	NN	TT	TT	TT	TT	TT	CC	TT	NN	NN	TT	TT	NN	TT	TC	TT	TT	TT	TT	TT	NN	TT	TT
100049838	2	2234154	A/G	NA	NA	NA	NA	NA	NA	NA	NN	GG	NN	GG	GG	NN	NN	GG	GG	GG	NN	GG	AA	GG	GG	NN	GG	NN	NN	GG	GG	GG	GG	GG	NN	NN	GG	GG	NN	GG	NN	GG	GG	GG	NN	GG	NN	GG	GG
100049923	2	20037342	A/T	NA	NA	NA	NA	NA	NA	NA	NN	AA	NN	TT	AA	NN	AA	AA	AA	AA	NN	TT	AA	AA	AA	AA	AA	AA	AA	AA	AA	AA	TT	AA	NN	NN	AA	AA	AA	AA	AT	AA	AA	AA	NN	AA	NN	AA	AA
100049946	2	32661411	G/A	NA	NA	NA	NA	NA	NA	NA	NN	GA	NN	GG	AA	NN	AA	AA	AA	AA	NN	AA	AA	AA	AA	NN	AA	AA	AA	AA	NN	AA	GG	AA	NN	AA	AA	AA	AA	AA	GA	GG	AA	AA	NN	AA	NN	NN	AA
100050056	2	22563498	T/C	NA	NA	NA	NA	NA	NA	NA	NN	NN	TT	TT	NN	NN	TT	TT	TT	TT	NN	TT	TT	TT	TT	NN	NN	TT	TT	TT	TT	TT	TT	TT	NN	TT	TT	TT	NN	TT	TT	TT	TT	NN	NN	TT	TC	TT	TT
100050067	2	2094517	A/G	NA	NA	NA	NA	NA	NA	NA	NN	NN	NN	GG	GG	NN	GG	GG	NN	GG	NN	GG	AA	GG	GG	NN	NN	GG	NN	GG	NN	NN	GG	GG	NN	NN	GG	GG	NN	GG	GG	GG	GG	GG	NN	NN	NN	NN	GG
100050068	2	28663406	A/G	NA	NA	NA	NA	NA	NA	NA	NN	AA	NN	AA	AA	NN	AA	AA	AA	AA	AA	AA	AA	AA	AA	NN	AA	AA	AA	AA	AA	AA	AA	AA	NN	NN	NN	AA	AA	AA	NN	AA	AA	AA	NN	AA	NN	AA	AA
100050196	2	8823117	C/T	NA	NA	NA	NA	NA	NA	NA	NN	NN	NN	CC	CC	NN	CC	CC	CC	CC	NN	CC	CC	CC	NN	NN	NN	CC	NN	CC	NN	CC	CC	CC	NN	NN	TT	CC	NN	CC	CC	CC	CC	CC	CC	CC	NN	CC	CC
100050223	2	36072623	G/C	NA	NA	NA	NA	NA	NA	NA	NN	NN	NN	GG	GG	NN	CC	CC	CC	CC	GG	GG	CC	GC	GG	NN	CC	CC	NN	CC	CC	CC	GG	GG	CC	NN	GC	CC	CC	CC	GG	CC	CC	CC	NN	NN	NN	CC	CC
100050279	2	27043852	T/C	NA	NA	NA	NA	NA	NA	NA	NN	CC	NN	TT	CC	NN	CC	CC	CC	CC	NN	CC	CC	TC	NN	NN	CC	CC	NN	CC	CC	CC	TT	CC	CC	NN	CC	CC	NN	CC	CC	CC	CC	CC	CC	CC	CC	CC	CC
100050301	2	26548704	A/T	NA	NA	NA	NA	NA	NA	NA	NN	TT	NN	TT	TT	NN	AT	AA	TT	TT	NN	TT	AA	AA	TT	NN	AA	AT	TT	TT	TT	TT	TT	AA	NN	AA	NN	TT	TT	TT	TT	NN	TT	NN	NN	AT	TT	TT	TT
100050360	2	43742789	A/C	NA	NA	NA	NA	NA	NA	NA	NN	NN	NN	AA	AA	NN	CC	NN	CC	CC	NN	AA	CC	CC	NN	NN	NN	CC	CC	CC	NN	CC	AA	AA	NN	NN	NN	CC	NN	CC	AA	AA	CC	NN	NN	AA	NN	CC	NN
100050366	2	40677531	T/G	NA	NA	NA	NA	NA	NA	NA	TT	NN	NN	TT	TT	NN	TT	TT	NN	TT	NN	TT	TT	TT	TT	TT	NN	NN	TT	TT	TT	TT	TT	TT	NN	NN	TT	NN	TT	NN	TT	TT	TT	TT	NN	TT	TG	TT	TT
100050369	2	44244659	T/A	NA	NA	NA	NA	NA	NA	NA	NN	NN	NN	AA	NN	NN	NN	AA	AA	AA	NN	AA	AA	AA	NN	NN	NN	AA	AA	AA	NN	AA	AA	NN	NN	NN	AA	AA	NN	AA	NN	AA	AA	NN	NN	AA	NN	AA	NN
100050379	2	38307812	C/T	NA	NA	NA	NA	NA	NA	NA	TT	NN	NN	TT	CT	NN	CC	TT	CC	CC	NN	TT	CT	CC	TT	NN	CC	CT	CC	CC	NN	CC	TT	CC	NN	NN	CC	CC	CC	CC	CT	TT	CT	CT	CC	CC	TT	CC	CC
100050482	2	2250547	G/A	NA	NA	NA	NA	NA	NA	NA	NN	NN	NN	GG	GG	NN	GG	GG	GG	GG	NN	GG	GG	GG	GG	NN	NN	GG	GG	GG	GG	GG	GG	GG	NN	GA	GG	GG	NN	GG	NN	GG	GG	GG	NN	NN	NN	GG	NN
100050493	2	43353349	T/A	NA	NA	NA	NA	NA	NA	NA	NN	AA	NN	TT	AA	NN	AA	AA	AA	AA	NN	TT	AA	AA	AA	NN	AA	AA	AA	AA	AA	AA	TT	AA	AA	NN	AA	AA	NN	AA	TA	TT	AA	AA	NN	AA	NN	AA	NN
100050510	2	1069503	T/C	NA	NA	NA	NA	NA	NA	NA	NN	TT	NN	TT	TT	NN	TT	TT	TT	TT	NN	TT	TT	TT	TT	NN	TT	TT	TT	TT	NN	TT	TT	TT	TT	TT	TT	TT	TC	TT	TT	TT	TT	TT	NN	TT	TT	TT	TT
100050546	2	41746354	C/T	NA	NA	NA	NA	NA	NA	NA	NN	NN	NN	CC	CC	CC	CC	CC	CC	CC	NN	CC	TT	CC	CC	CC	CC	CC	CC	CC	CC	CC	CC	CC	NN	NN	CC	CC	NN	CC	CC	CC	CC	CC	CC	CC	CC	CC	CC
100050648	2	31530408	A/T	NA	NA	NA	NA	NA	NA	NA	NN	NN	NN	NN	AA	NN	AA	AA	AA	AA	NN	AA	AA	AA	AA	NN	AA	AA	AA	AA	AA	AA	NN	AA	NN	AT	AA	AA	NN	AA	AA	NN	AA	AA	AA	AA	NN	AA	AA
100050657	2	29665864	T/C	NA	NA	NA	NA	NA	NA	NA	NN	NN	NN	TT	TT	NN	TT	TT	TT	TT	TT	TT	TT	TT	TT	NN	NN	TT	TT	TT	NN	TT	TT	TT	NN	TT	TT	TT	NN	TT	TT	TT	TT	TT	NN	NN	NN	TT	NN
100050665	2	12684002	G/A	NA	NA	NA	NA	NA	NA	NA	NN	AA	NN	AA	AA	NN	AA	NN	AA	AA	AA	AA	AA	AA	NN	NN	NN	AA	AA	AA	AA	AA	AA	AA	NN	AA	AA	AA	AA	AA	AA	NN	AA	NN	NN	AA	NN	AA	AA
100050689	2	36610372	A/C	NA	NA	NA	NA	NA	NA	NA	NN	NN	NN	AA	AA	NN	CC	CC	CC	CC	NN	AA	AA	CC	AA	NN	CC	CC	CC	CC	CC	CC	AA	AA	NN	NN	AC	CC	CC	CC	AA	AA	CC	NN	AC	CC	AA	NN	CC
100050715	2	4588281	G/C	NA	NA	NA	NA	NA	NA	NA	NN	GG	NN	GG	GG	NN	GG	GG	GG	GG	NN	GG	CC	GG	GG	GG	NN	GG	GG	GG	NN	GG	GG	GG	NN	NN	GG	GG	GG	GG	GG	GG	GG	GG	NN	GG	GG	GG	GG
100050752	2	34594022	G/C	NA	NA	NA	NA	NA	NA	NA	NN	NN	GG	CC	GG	NN	GG	GG	GG	GG	NN	GG	GG	GG	GG	NN	NN	GG	GG	GG	GG	GG	CC	GG	NN	GG	GG	GG	NN	GG	GC	GG	GG	GG	NN	NN	GG	GG	GG
100050761	2	25723172	G/A	NA	NA	NA	NA	NA	NA	NA	NN	NN	NN	AA	AA	NN	AA	AA	AA	AA	NN	AA	GG	AA	AA	NN	NN	AA	AA	AA	NN	AA	AA	NN	NN	NN	AA	AA	AA	AA	NN	AA	AA	AA	NN	AA	NN	AA	NN
100050826	2	35016770	T/C	NA	NA	NA	NA	NA	NA	NA	TT	TT	NN	TT	NN	TT	TT	TT	TT	TT	NN	TT	TT	TT	TT	TT	NN	TT	TT	TT	TT	TT	TT	TT	NN	TC	TT	TT	TT	TT	TT	TT	TT	TT	NN	TT	NN	TT	TT
100050873	2	2589957	A/G	NA	NA	NA	NA	NA	NA	NA	NN	NN	NN	AA	AA	NN	GG	GG	NN	GG	NN	GG	NN	GG	AA	NN	NN	GG	NN	GG	NN	GG	AA	AA	NN	NN	GG	GG	NN	GG	AA	NN	GG	GG	NN	NN	NN	GG	GG
100050875	2	3981155	A/G	NA	NA	NA	NA	NA	NA	NA	NN	AA	NN	AA	AA	NN	AA	AA	AA	AA	AG	AA	AA	AA	AA	NN	NN	AA	AA	AG	AA	AA	AA	AA	NN	NN	AA	AA	NN	AA	AA	AA	AA	AA	AA	NN	NN	AA	AA
100050931	2	23665995	T/C	NA	NA	NA	NA	NA	NA	NA	NN	TT	NN	TT	CC	NN	CC	CC	CC	CC	CC	CC	CC	CC	CC	NN	NN	CC	CC	CC	NN	NN	TT	CC	NN	CC	CC	TT	CC	CC	TC	TT	CC	CC	NN	NN	CC	CC	TC
100050943	2	8665165	T/C	NA	NA	NA	NA	NA	NA	NA	TT	TT	NN	TT	TT	NN	TT	TT	TT	TT	NN	TT	TT	TT	TT	TT	NN	TT	TT	TT	NN	TT	TT	TT	TT	TC	TT	TT	TT	TT	TT	TT	TT	TT	TT	NN	TT	TT	TT
100050987	2	9890583	A/G	NA	NA	NA	NA	NA	NA	NA	NN	AA	NN	AA	AA	NN	AA	AA	AA	AA	NN	AA	AA	AA	AA	NN	AA	AA	AA	AA	NN	AA	AA	AA	NN	AA	AA	AA	NN	AA	AA	AA	AA	AA	NN	AA	NN	AA	AA
100050991	2	26549949	G/A	NA	NA	NA	NA	NA	NA	NA	GG	GG	NN	GG	GG	NN	GG	GG	GA	GG	NN	GG	GG	GG	GG	NN	GG	GG	GG	GG	GG	GG	GG	GG	NN	NN	GG	GG	GG	GG	GG	GG	GG	GG	GG	GG	NN	GG	GG
100051009	2	18841817	G/C	NA	NA	NA	NA	NA	NA	NA	NN	NN	NN	CC	GG	GG	NN	CC	NN	CC	NN	CC	GG	GG	GG	NN	GG	GC	CC	CC	CC	CC	CC	GG	NN	NN	NN	NN	NN	CC	NN	GG	CC	NN	NN	GG	NN	CC	CC
100051019	2	41723965	A/T	NA	NA	NA	NA	NA	NA	NA	NN	AA	NN	AA	AA	AA	AA	AA	AA	AA	NN	AA	AA	AA	AA	AA	NN	AA	AA	AA	NN	AA	AA	AA	AA	AA	AA	AA	NN	AA	AA	AA	AA	AA	AA	AA	NN	AA	AA
100051042	2	21219302	A/G	NA	NA	NA	NA	NA	NA	NA	NN	AA	NN	AA	AA	NN	AA	AA	AA	AA	NN	AA	AA	AA	AA	NN	NN	AA	AA	AA	AA	AA	AA	AA	AA	AA	AA	AA	NN	AA	AA	AA	AA	AA	NN	AA	NN	AA	AA
100051129	2	23556337	G/A	NA	NA	NA	NA	NA	NA	NA	NN	GG	NN	GG	GG	NN	GG	GG	NN	NN	NN	GG	AA	GG	GG	NN	NN	GG	NN	GG	GG	GG	GG	GG	NN	NN	GG	GG	GG	GG	GG	GG	GG	GG	NN	NN	NN	GG	GG
100051136	2	42883050	C/T	NA	NA	NA	NA	NA	NA	NA	NN	CC	NN	CC	CC	NN	CC	CC	CC	CC	CT	CC	CC	CC	CC	NN	NN	CC	CC	CC	CC	CC	CC	CC	NN	CC	CC	CC	CC	CC	CC	CC	CC	CC	NN	NN	NN	CC	CC
100051186	2	908484	A/T	NA	NA	NA	NA	NA	NA	NA	AA	TT	NN	TT	AA	AA	AA	AA	NN	AA	NN	TT	AA	AT	AA	AA	AA	AA	NN	AA	NN	AA	TT	AA	AA	NN	AA	AA	AA	AA	AT	AA	AA	AA	NN	AA	NN	AA	AA
100051207	2	33003116	T/C	NA	NA	NA	NA	NA	NA	NA	NN	CC	NN	CC	TT	TT	TT	TT	TT	TT	CC	TT	TT	TC	TT	TT	CC	TT	TT	TT	NN	TC	CC	TT	NN	TT	TT	TT	NN	TT	TC	CC	TT	TT	TT	TT	NN	TT	TT
100051217	2	31819476	C/T	NA	NA	NA	NA	NA	NA	NA	NN	TT	NN	NN	NN	NN	TT	TT	TT	TT	NN	TT	TT	CC	NN	TT	NN	TT	TT	TT	NN	NN	NN	TT	NN	NN	NN	TT	NN	NN	TT	TT	TT	TT	NN	TT	NN	TT	TT
100051254	2	43491950	C/A	NA	NA	NA	NA	NA	NA	NA	AA	CA	NN	CC	AA	AA	AA	AA	AA	AA	AA	CC	AA	AA	AA	NN	AA	AA	AA	AA	AA	AA	CC	AA	NN	NN	AA	AA	AA	AA	CA	CC	AA	AA	NN	AA	NN	AA	AA
100051260	2	43979357	C/A	NA	NA	NA	NA	NA	NA	NA	NN	CC	NN	AA	AA	NN	CC	CC	CC	CC	NN	AA	AA	CA	CA	AA	NN	CC	CC	CC	NN	CC	AA	AA	NN	AA	CA	CC	CC	CC	AA	AA	CC	CC	NN	AA	NN	CC	CC
100051281	2	19154505	A/G	NA	NA	NA	NA	NA	NA	NA	NN	AA	NN	AA	AA	NN	AA	AA	AA	NN	NN	AA	AA	AA	NN	NN	NN	AA	AA	AA	AA	AA	AA	AA	NN	AA	AA	AA	NN	AA	AA	AA	AA	NN	AA	AA	NN	AA	AA
100051308	2	34424192	A/G	NA	NA	NA	NA	NA	NA	NA	AA	AA	NN	AA	AA	NN	AA	AA	AA	AA	NN	AA	AA	AA	AA	NN	NN	AA	AA	AA	NN	AA	AA	AA	AA	NN	AA	AA	NN	AA	AG	AA	AA	AA	NN	NN	NN	AA	AA
100051384	2	5209409	T/A	NA	NA	NA	NA	NA	NA	NA	NN	NN	NN	TT	TT	NN	TT	TT	TT	TT	NN	TT	TT	TT	TT	TT	NN	TT	TT	TT	NN	TT	TT	TT	NN	NN	TT	TT	NN	TT	TT	TT	TT	TT	NN	TT	TT	TT	NN
100051426	2	22999230	G/A	NA	NA	NA	NA	NA	NA	NA	NN	NN	NN	GG	GG	NN	GG	GG	GG	GG	NN	GA	GG	GG	GG	NN	GG	GG	GG	GG	NN	GG	GG	GG	NN	GG	GG	GG	NN	GG	GG	GG	GG	NN	GA	NN	NN	GG	GG
100051505	2	23714413	A/G	NA	NA	NA	NA	NA	NA	NA	NN	GG	NN	GG	AA	AA	AA	AA	AA	AA	AA	AG	AA	AG	AA	NN	AA	AA	AA	AA	NN	AA	GG	AA	AA	NN	AG	GG	NN	AA	GG	GG	AA	AA	NN	AG	NN	AA	GG
100051556	2	19265347	G/A	NA	NA	NA	NA	NA	NA	NA	GG	NN	NN	GG	AA	NN	AA	AA	AA	AA	GG	GG	AA	GA	AA	NN	AA	AA	AA	AA	AA	AA	GG	AA	AA	NN	AA	AA	AA	AA	GA	AA	AA	AA	AA	AA	AA	AA	AA
100051594	2	36216755	A/G	NA	NA	NA	NA	NA	NA	NA	NN	GG	NN	AA	NN	AA	GG	AG	GG	GG	NN	AA	GG	AA	AA	NN	NN	GG	GG	GG	NN	GG	AA	AA	NN	AA	AG	GG	GG	NN	AA	GG	GG	GG	NN	AG	NN	AG	GG
100051609	2	40643445	G/A	NA	NA	NA	NA	NA	NA	NA	NN	AA	NN	AA	AA	NN	AA	AA	AA	AA	NN	AA	GG	AA	NN	AA	NN	NN	AA	AA	AA	AA	AA	AA	NN	AA	AA	AA	AA	AA	AA	AA	AA	AA	AA	AA	NN	AA	AA
100051625	2	19681078	C/G	NA	NA	NA	NA	NA	NA	NA	NN	GG	NN	CG	NN	NN	GG	GG	GG	GG	NN	CG	GG	GG	GG	GG	GG	GG	GG	GG	GG	GG	CG	GG	GG	NN	GG	GG	NN	GG	CG	NN	GG	GG	GG	GG	NN	GG	GG
100051638	2	23402543	C/T	NA	NA	NA	NA	NA	NA	NA	NN	NN	NN	CC	CC	NN	CC	TT	CC	TT	NN	NN	CC	CC	CT	NN	NN	TT	NN	TT	NN	CC	CC	TT	NN	NN	CC	CC	NN	CT	NN	CC	TT	TT	NN	NN	NN	CC	CC
100051668	2	43915762	G/T	NA	NA	NA	NA	NA	NA	NA	NN	GG	NN	GG	GG	GG	GG	GG	GG	GG	GG	GG	GG	GG	GG	NN	NN	GG	GG	GG	GG	GG	GG	GG	NN	NN	GG	GG	GG	GG	GG	GG	GG	GG	NN	GG	NN	GG	GG
100051692	2	30947615	C/T	NA	NA	NA	NA	NA	NA	NA	CC	CC	NN	CC	TT	TT	TT	TT	TT	TT	NN	TT	TT	TT	TT	NN	NN	TT	NN	TT	TT	CT	CC	TT	NN	NN	TT	TT	NN	TT	CT	CC	TT	CT	NN	TT	NN	TT	TT
100051697	2	40069669	A/C	NA	NA	NA	NA	NA	NA	NA	NN	NN	NN	AA	NN	NN	AA	AA	AA	AA	NN	AA	AA	AA	NN	NN	AA	AA	AA	AA	NN	AA	AA	AA	NN	NN	AA	AA	AA	AA	AA	AA	AA	NN	NN	NN	NN	AA	NN
100051739	2	35087185	T/C	NA	NA	NA	NA	NA	NA	NA	NN	TT	NN	TT	TT	NN	NN	TT	TT	TT	TT	TT	TT	TT	TT	NN	NN	TT	TT	TT	NN	TT	TT	TT	TT	TC	NN	TT	NN	TT	NN	TT	TT	TT	NN	NN	NN	TT	NN
100051751	2	44944245	C/T	NA	NA	NA	NA	NA	NA	NA	NN	NN	NN	CC	NN	NN	TT	TT	TT	CC	NN	CC	CC	CC	NN	NN	NN	TT	TT	CC	NN	TT	CC	CC	NN	NN	TT	CC	NN	CC	NN	CC	CC	CC	NN	NN	NN	TT	TT
100051769	2	35089389	A/G	NA	NA	NA	NA	NA	NA	NA	NN	AA	NN	AA	AA	NN	AA	AA	NN	NN	NN	AA	AA	AA	AA	NN	NN	AA	AA	AA	AA	AA	AA	AA	AG	NN	AA	AA	NN	AA	AA	AA	AA	AA	NN	AA	NN	AA	AA
100051835	2	34464781	A/G	NA	NA	NA	NA	NA	NA	NA	GG	AA	NN	GG	NN	AA	AA	AA	AA	AA	AG	AA	AA	AG	AA	AA	NN	NN	AA	AA	AA	AA	GG	AA	NN	NN	AA	AA	NN	AA	AG	AA	AA	AA	AA	AA	AA	AA	AA
100051919	2	41188264	T/C	NA	NA	NA	NA	NA	NA	NA	TT	TT	NN	TT	TT	NN	TT	TT	TT	TT	TT	TT	TT	TT	TT	TT	NN	TT	TT	TT	TT	TT	TT	TT	TC	TT	TT	TT	TT	TT	TT	TT	TT	TT	NN	TT	TT	TT	TT
100051923	2	33910516	C/T	NA	NA	NA	NA	NA	NA	NA	NN	NN	NN	CC	NN	NN	TT	TT	TT	TT	CC	TT	TT	TT	NN	NN	NN	NN	TT	TT	NN	NN	CC	TT	NN	NN	TT	TT	NN	TT	CC	CC	TT	NN	NN	TT	NN	NN	TT
100051937	2	37548730	G/A	NA	NA	NA	NA	NA	NA	NA	NN	AA	NN	AA	NN	NN	AA	AA	AA	AA	NN	AA	AA	AA	AA	AA	NN	AA	AA	AA	AA	AA	AA	AA	AA	NN	AA	AA	AA	AA	AA	AA	AA	AA	NN	AA	NN	AA	AA
100052028	2	42961193	T/C	NA	NA	NA	NA	NA	NA	NA	CC	CC	NN	CC	CC	CC	TT	TT	TT	TT	NN	CC	CC	TC	CC	NN	NN	TT	TT	TT	NN	CC	CC	CC	NN	CC	TC	TT	TT	TT	CC	CC	TT	TT	CC	CC	NN	TT	TT
100052029	2	12199938	A/G	NA	NA	NA	NA	NA	NA	NA	NN	AA	NN	AA	AA	NN	AA	AA	AA	AA	AA	AA	AA	AA	AA	AA	NN	AA	AA	AA	AA	AA	AA	AA	NN	NN	AG	AA	NN	AA	AG	AA	AA	AA	NN	AA	NN	AA	AA
100052092	2	23088622	A/T	NA	NA	NA	NA	NA	NA	NA	NN	NN	NN	AA	NN	NN	AT	TT	NN	AA	NN	AA	AA	AA	TT	NN	NN	TT	NN	AA	NN	TT	AA	TT	NN	NN	NN	AA	NN	AA	AT	AA	AA	NN	NN	AA	NN	TT	AA
100052110	2	3991748	A/G	NA	NA	NA	NA	NA	NA	NA	NN	AA	AA	AA	AA	NN	AA	AA	AA	AA	AA	AA	AA	AA	AA	NN	AA	AA	AA	AA	NN	AA	AA	AA	AA	AA	AA	AA	NN	AA	AA	AA	AA	AA	NN	AA	NN	AA	AA
100052160	2	26400446	T/G	NA	NA	NA	NA	NA	NA	NA	NN	TT	NN	TT	TT	NN	TT	TT	TT	TT	NN	NN	GG	TT	TT	NN	TT	TT	TT	TT	TT	TT	TT	TT	NN	NN	TT	TT	TT	TT	TT	TT	TT	TT	NN	TT	NN	TT	TT
100052180	2	31010096	T/C	NA	NA	NA	NA	NA	NA	NA	CC	NN	NN	CC	TT	NN	TT	TT	TT	TT	TT	TT	TT	TT	TT	NN	NN	TT	TT	TT	TT	TT	CC	TT	TT	TT	TT	TT	NN	TT	NN	CC	TT	TT	NN	TT	NN	TT	TT
100052258	2	24065090	C/T	NA	NA	NA	NA	NA	NA	NA	NN	NN	NN	TT	CC	NN	TT	TT	TT	CC	NN	CC	TT	TT	CC	NN	NN	TT	TT	CC	NN	TT	TT	CC	NN	NN	TT	TT	TT	CC	CT	TT	CC	CC	CC	CT	CC	TT	TT
100052259	2	296953	T/C	NA	NA	NA	NA	NA	NA	NA	NN	NN	NN	TT	TT	NN	TT	TT	TT	TT	NN	TT	TT	TT	TT	NN	NN	TT	TT	TT	TT	TT	TT	TT	NN	TT	TT	TT	TT	TT	TT	TT	TT	TT	NN	TT	TT	TT	TT
100052269	2	1788795	G/A	NA	NA	NA	NA	NA	NA	NA	NN	AA	NN	NN	AA	NN	AA	AA	AA	AA	NN	AA	GG	AA	AA	NN	NN	AA	AA	AA	NN	AA	AA	AA	NN	NN	AA	AA	NN	AA	NN	AA	AA	AA	NN	AA	NN	AA	AA
100052343	2	31566499	T/C	NA	NA	NA	NA	NA	NA	NA	NN	NN	TT	TT	TT	TT	TT	TT	TT	TT	NN	TT	TT	TT	TT	NN	TT	TT	TT	TT	NN	TT	TT	TT	NN	NN	TT	TT	TT	TT	TT	TT	TT	TT	NN	TT	TT	TT	TT
100052532	2	279594	T/C	NA	NA	NA	NA	NA	NA	NA	TT	TT	NN	TT	TT	NN	NN	TT	TT	TT	NN	TT	TT	TT	NN	NN	TT	NN	TT	TT	TT	TT	TT	TT	NN	NN	TT	TT	NN	TT	TT	TT	TT	TT	NN	NN	NN	TT	TT
100052579	2	43733415	G/A	NA	NA	NA	NA	NA	NA	NA	NN	AA	NN	GG	NN	NN	AA	AA	AA	AA	NN	GG	AA	AA	GA	NN	AA	AA	AA	AA	NN	AA	GG	GG	NN	GG	AA	AA	AA	AA	GA	GG	AA	NN	NN	GG	NN	AA	AA
100052649	2	30617222	G/A	NA	NA	NA	NA	NA	NA	NA	NN	GG	NN	GG	GG	NN	GA	GG	GG	GG	NN	GG	GG	GG	GG	NN	NN	GG	GG	GG	GG	NN	GG	GG	NN	GG	GG	GG	GG	GG	GG	GG	GG	NN	NN	NN	NN	GG	GG
100052719	2	44400497	A/T	NA	NA	NA	NA	NA	NA	NA	NN	NN	NN	TT	TT	NN	AA	AA	NN	AA	NN	TT	AT	AA	TT	NN	NN	AT	AA	AA	NN	AA	TT	TT	NN	TT	AT	TT	AA	TT	TT	AA	TT	TT	NN	TT	NN	AA	AA
100052728	2	17780099	A/G	NA	NA	NA	NA	NA	NA	NA	AG	AA	NN	AA	AA	NN	AA	AA	AA	AA	NN	AA	AA	AA	AA	NN	NN	AA	AA	AA	AA	AA	AA	AA	NN	NN	AA	AA	AA	AA	AA	AA	AA	AA	NN	NN	NN	AA	AA
100052750	2	4338460	G/C	NA	NA	NA	NA	NA	NA	NA	NN	GG	NN	GG	NN	NN	CC	CC	NN	CC	NN	CC	GG	CC	CC	CC	NN	CC	NN	CC	NN	CC	GG	CC	NN	NN	CC	CC	NN	CC	GG	CC	CC	CC	NN	NN	CC	NN	CC
100052759	2	22730110	C/T	NA	NA	NA	NA	NA	NA	NA	NN	CC	NN	TT	CC	NN	CT	TT	TT	CC	NN	CC	CC	CC	CC	NN	NN	CT	TT	CC	NN	TT	TT	CC	NN	NN	CT	CC	NN	CT	CT	CC	CC	CC	NN	CC	NN	TT	CT
100052783	2	39105789	T/C	NA	NA	NA	NA	NA	NA	NA	NN	TT	NN	TT	TT	NN	TT	TT	TT	TT	NN	TT	TT	TT	TT	TT	TT	TT	TT	TT	TT	TT	TT	TT	NN	NN	TT	TT	TT	TT	TT	TT	TT	TT	TC	TT	NN	TT	TT
100052886	2	38271488	A/G	NA	NA	NA	NA	NA	NA	NA	NN	AA	NN	GG	GG	NN	AA	GG	AA	AA	NN	GG	GG	AA	GG	GG	NN	AA	AA	AA	AA	AG	GG	AA	AA	NN	AA	AA	AA	AA	AG	GG	AG	AG	NN	AA	GG	AA	AA
100052918	2	16431604	A/T	NA	NA	NA	NA	NA	NA	NA	NN	AA	NN	AA	AA	AA	AA	AA	AA	AA	NN	AA	AA	AA	AA	NN	AA	AA	AA	AA	AA	AA	AA	AA	NN	AA	AA	AA	AA	AA	AA	AA	AA	AA	AA	AA	NN	AA	AA
100052925	2	15996288	T/C	NA	NA	NA	NA	NA	NA	NA	TT	NN	NN	TT	TT	NN	TT	TT	TT	TT	NN	TT	TT	TT	NN	NN	NN	TT	TT	TT	NN	TT	TT	TT	NN	NN	TT	TT	NN	TT	TT	TT	TT	TT	NN	TT	TT	TT	TT
100052935	2	27988297	A/G	NA	NA	NA	NA	NA	NA	NA	NN	AA	NN	AA	AA	NN	AA	AA	AA	AA	NN	AA	AA	AA	NN	NN	AG	AA	AA	AA	AA	AA	AA	AA	AA	NN	AA	AA	AA	AA	AA	AA	AA	AA	NN	AA	NN	NN	AA
100052949	2	29789374	T/C	NA	NA	NA	NA	NA	NA	NA	NN	NN	NN	TT	CC	NN	TC	CC	CC	CC	NN	CC	CC	CC	CC	NN	NN	CC	NN	CC	NN	NN	TT	CC	NN	NN	CC	CC	NN	NN	CC	TT	CC	CC	NN	CC	NN	CC	CC
100052975	2	29720965	A/C	NA	NA	NA	NA	NA	NA	NA	AA	NN	NN	AA	AA	NN	AA	AA	AA	AA	NN	AA	AA	AA	AA	NN	NN	AA	AA	AA	NN	NN	AA	AA	NN	AA	AA	AA	NN	AA	AA	AA	AA	NN	NN	AA	NN	AA	AA
100053042	2	4525703	T/C	NA	NA	NA	NA	NA	NA	NA	TT	TT	TT	TT	TT	NN	TT	TT	TT	TT	TC	TT	TT	TT	TT	TT	NN	TT	TT	TT	TT	TT	TT	TT	TT	NN	TT	TT	TT	TT	TT	TT	TT	TT	TT	NN	TT	TT	TT
100053114	2	17139538	G/A	NA	NA	NA	NA	NA	NA	NA	NN	NN	NN	GG	GG	GG	GG	GG	GG	GG	NN	GG	GG	GG	NN	NN	GG	GG	GG	GG	GG	NN	GG	GG	NN	NN	GG	GG	GG	GG	GG	GG	GG	GG	NN	NN	NN	GG	GG
100053121	2	42098339	A/T	NA	NA	NA	NA	NA	NA	NA	NN	TT	NN	TT	TT	NN	TT	TT	TT	TT	TT	NN	TT	TT	TT	TT	NN	TT	TT	TT	TT	TT	TT	TT	NN	TT	TT	TT	TT	TT	TT	TT	TT	NN	TT	TT	NN	TT	NN
100053146	2	25392412	C/T	NA	NA	NA	NA	NA	NA	NA	NN	CC	NN	CC	CC	NN	CC	CC	CC	CC	NN	CC	TT	CC	CC	NN	NN	CC	CC	CC	CC	NN	CC	CC	NN	CC	CC	CC	CC	CC	CC	CC	CC	CC	CC	NN	NN	CC	CC
100053194	2	25204674	C/A	NA	NA	NA	NA	NA	NA	NA	NN	CC	CC	CC	CC	NN	CC	CC	CC	CC	CC	CC	CC	CC	CC	CC	NN	CC	CC	CC	CC	CC	CC	CC	NN	CC	CC	CC	CC	CC	CC	CC	CC	CC	NN	CC	NN	CC	CC
100053283	2	42321782	T/C	NA	NA	NA	NA	NA	NA	NA	NN	TT	NN	TT	NN	NN	TT	TT	TT	TT	NN	TT	TT	TT	TT	NN	TC	TT	TT	TT	NN	TT	TT	TT	NN	TT	TT	TT	TT	TT	TT	TT	TT	TT	TC	TT	NN	TT	TT
100053302	2	33853120	T/C	NA	NA	NA	NA	NA	NA	NA	NN	NN	TT	TT	TT	NN	TT	TT	TT	TT	NN	TT	TT	TT	TT	NN	NN	TT	TT	TT	TT	NN	TT	TT	TT	TT	TT	TT	NN	TT	TT	TT	TT	TT	NN	TT	TT	TT	NN
100053382	2	36733901	C/T	NA	NA	NA	NA	NA	NA	NA	NN	CC	NN	CC	CC	NN	TT	CC	CC	CC	NN	CC	CC	TT	NN	NN	NN	CC	CC	CC	CC	NN	CC	CC	NN	NN	NN	CC	NN	CC	CC	CC	CC	CC	NN	CC	NN	NN	CC
100053385	2	2906869	T/C	NA	NA	NA	NA	NA	NA	NA	NN	CC	NN	NN	CC	NN	CC	CC	CC	CC	NN	CC	TT	CC	CC	CC	CC	CC	CC	CC	CC	CC	NN	CC	NN	NN	CC	CC	NN	CC	CC	NN	CC	CC	NN	NN	NN	CC	CC
100053399	2	30772132	T/C	NA	NA	NA	NA	NA	NA	NA	NN	TC	CC	TT	CC	NN	TC	CC	CC	CC	TT	CC	CC	TC	CC	NN	CC	CC	CC	CC	TT	CC	TT	CC	CC	NN	CC	CC	CC	CC	TT	TT	TT	CC	NN	CC	NN	CC	CC
100053406	2	1788729	A/T	NA	NA	NA	NA	NA	NA	NA	NN	TT	NN	TT	NN	NN	TT	TT	TT	TT	NN	TT	AA	TT	NN	NN	NN	TT	NN	TT	TT	TT	TT	TT	TT	NN	TT	TT	NN	TT	TT	TT	TT	TT	NN	NN	TT	TT	TT
100053446	2	29251687	A/C	NA	NA	NA	NA	NA	NA	NA	NN	CC	NN	CC	CC	NN	CC	NN	CC	CC	NN	NN	AA	CC	NN	NN	NN	NN	CC	CC	NN	CC	CC	NN	NN	NN	CC	CC	NN	CC	NN	NN	CC	CC	NN	NN	NN	CC	NN
100053477	2	18793126	G/C	NA	NA	NA	NA	NA	NA	NA	NN	NN	NN	GG	CC	NN	GG	GG	GG	GG	NN	GG	GG	CC	CC	NN	NN	GC	GG	GG	GG	GG	GG	NN	NN	NN	CC	GG	NN	GG	GG	CC	GG	GG	NN	NN	NN	GG	GG
100053529	2	39613866	A/G	NA	NA	NA	NA	NA	NA	NA	NN	AA	NN	AA	AA	AA	AA	AA	AA	AA	NN	AA	AA	AA	NN	NN	AA	AA	AA	AA	NN	AA	AA	AA	NN	NN	AA	AA	NN	AA	AA	AA	AA	AA	NN	NN	NN	AA	NN
100053588	2	21374532	G/A	NA	NA	NA	NA	NA	NA	NA	GG	GG	NN	GG	GG	NN	GG	GG	GG	GG	NN	GG	GG	GG	GG	NN	NN	GG	GG	GG	GG	GG	GG	GG	NN	GG	GG	GG	GA	GG	GG	GG	GG	GG	NN	GG	NN	GG	GG
100053686	2	655423	G/A	NA	NA	NA	NA	NA	NA	NA	NN	NN	NN	AA	NN	NN	AA	AA	NN	AA	NN	AA	AA	AA	AA	NN	AA	NN	AA	AA	AA	AA	AA	AA	NN	NN	AA	AA	NN	AA	AA	AA	AA	AA	NN	NN	AA	AA	AA
100053724	2	7027962	A/G	NA	NA	NA	NA	NA	NA	NA	NN	NN	NN	AA	NN	AG	AA	AA	NN	NN	NN	AA	AA	AA	AA	NN	AA	AA	AG	AA	NN	AA	AA	AA	AA	AA	AA	NN	AA	AA	AA	AA	AA	AA	AA	NN	NN	AA	AA
100053794	2	30346549	T/C	NA	NA	NA	NA	NA	NA	NA	NN	NN	NN	TT	TT	NN	TT	TT	TT	NN	TC	TT	TT	TT	TT	NN	NN	TT	TT	TT	TT	NN	TT	TT	NN	NN	TT	TT	TT	TT	TT	TT	TT	TT	NN	TT	NN	TT	TT
100053839	2	32022306	T/C	NA	NA	NA	NA	NA	NA	NA	NN	CC	CC	TT	CC	CC	CC	CC	CC	CC	TT	CC	CC	CC	CC	NN	NN	CC	CC	CC	NN	CC	TT	CC	NN	NN	CC	CC	CC	CC	TC	TT	CC	CC	NN	NN	NN	CC	CC
100053857	2	24274665	G/A	NA	NA	NA	NA	NA	NA	NA	NN	GG	NN	GG	GG	GG	GG	GG	GG	GG	GG	GG	GG	GG	GG	NN	GG	GG	GG	GG	GG	GG	GG	GG	NN	NN	GG	GG	GG	GG	GG	GG	GG	GG	NN	GG	GG	GG	GG
100053858	2	35957632	A/G	NA	NA	NA	NA	NA	NA	NA	NN	NN	NN	AA	AA	NN	AA	AA	AA	AA	NN	AA	AA	AA	AA	NN	NN	AA	AA	AA	NN	AA	AA	AA	AA	AG	AA	AA	AA	AA	AA	AA	AA	AA	NN	AA	NN	AG	AA
100053859	2	43343529	T/C	NA	NA	NA	NA	NA	NA	NA	CC	CC	NN	CC	CC	CC	CC	CC	CC	CC	NN	CC	CC	CC	CC	NN	NN	CC	CC	CC	CC	CC	CC	CC	CC	NN	CC	CC	NN	CC	CC	CC	CC	CC	CC	CC	NN	CC	CC
100053862	2	44537779	G/T	NA	NA	NA	NA	NA	NA	NA	GG	NN	NN	GG	GG	NN	GG	GG	GG	GG	NN	GG	TT	GG	NN	NN	GG	GG	GT	GG	GG	GG	GG	GG	NN	GG	GG	NN	GG	GG	GG	TT	GG	GG	GG	NN	NN	GG	GG
100053975	2	43678685	C/T	NA	NA	NA	NA	NA	NA	NA	NN	NN	NN	CC	CC	NN	CC	CC	CC	CC	NN	CC	CC	CC	CC	NN	CC	CC	CC	CC	CC	CC	CC	CC	CC	NN	CC	CC	CC	CC	CC	CC	CC	CC	CC	CC	CT	CC	CC
100053990	2	7697356	C/T	NA	NA	NA	NA	NA	NA	NA	CC	NN	NN	CC	CC	NN	CC	CC	CC	CC	NN	CC	CC	CC	CC	NN	NN	CC	CC	CC	NN	CC	CC	CC	NN	NN	CC	CC	CC	CC	CC	CC	CC	CC	NN	NN	NN	CC	CC
100054082	2	27667434	C/T	NA	NA	NA	NA	NA	NA	NA	CC	NN	NN	CC	CC	NN	CC	CC	CC	CC	NN	CC	CC	CC	NN	NN	NN	CC	CC	CC	NN	NN	CC	CC	NN	CC	CC	CC	NN	CC	CC	CC	CC	NN	NN	CC	CC	CC	CC
100054184	2	43266669	A/G	NA	NA	NA	NA	NA	NA	NA	NN	NN	NN	GG	GG	NN	AG	GG	GG	GG	NN	GG	GG	GG	GG	NN	NN	GG	GG	GG	GG	GG	GG	GG	NN	GG	GG	GG	NN	GG	GG	GG	GG	GG	GG	GG	NN	GG	GG
100054190	2	208522	A/G	NA	NA	NA	NA	NA	NA	NA	AA	AA	NN	AA	AA	NN	AA	AA	AA	AA	AA	AA	AA	AA	AA	AA	AA	AA	NN	AA	AA	AA	AA	AA	NN	NN	AA	AA	AA	AA	AA	AA	AA	AA	AA	AA	NN	AA	AA
100054212	2	39643914	T/C	NA	NA	NA	NA	NA	NA	NA	NN	NN	NN	TT	NN	NN	TT	TT	TT	TT	NN	TT	TT	TT	TT	NN	NN	TT	NN	TT	NN	TT	TT	TT	NN	NN	TT	TT	TT	TT	TT	TT	TT	TT	TC	TT	NN	TT	TT
100054251	2	36103777	G/A	NA	NA	NA	NA	NA	NA	NA	GG	NN	NN	GG	GG	NN	AA	GA	AA	AA	GG	GG	AA	GA	NN	NN	AA	AA	AA	AA	AA	AA	GG	GG	NN	NN	GG	AA	AA	AA	GG	AA	AA	AA	NN	GG	NN	AA	AA
100054278	2	44403765	G/C	NA	NA	NA	NA	NA	NA	NA	CC	GG	NN	CC	CC	NN	GG	GG	GG	GG	CC	CC	GC	GC	GC	NN	GG	GC	GG	GG	CC	GG	CC	CC	NN	CC	GG	CC	GG	CC	CC	GG	CC	CC	NN	CC	NN	GG	GG
100054338	2	6006449	T/A	NA	NA	NA	NA	NA	NA	NA	NN	NN	NN	TT	TT	NN	TT	TT	TT	TT	NN	TT	TT	TT	TT	NN	NN	TT	TT	TT	NN	TT	TT	TT	NN	NN	TT	TT	TT	TT	TT	TT	TT	NN	NN	TT	NN	TT	TT
100054357	2	3824268	T/A	NA	NA	NA	NA	NA	NA	NA	NN	NN	NN	NN	NN	NN	AA	TA	TT	AA	NN	AA	TT	TA	AA	NN	NN	TT	AA	TA	NN	TA	AA	AA	NN	NN	TT	TA	NN	NN	TA	TA	TT	NN	NN	NN	NN	TT	TT
100054403	2	31479237	T/C	NA	NA	NA	NA	NA	NA	NA	NN	TT	NN	TT	NN	NN	NN	TT	NN	TT	NN	TT	TT	TT	NN	TT	TT	TT	NN	TT	TT	TT	TT	TT	NN	NN	TT	TT	NN	TT	TT	TT	TT	NN	TT	TT	NN	NN	NN
100054491	2	33049901	A/T	NA	NA	NA	NA	NA	NA	NA	NN	NN	NN	NN	AA	NN	NN	NN	AA	AA	NN	AA	AA	AA	NN	NN	NN	AA	NN	AA	NN	AT	NN	AA	NN	NN	NN	AA	NN	AA	AA	TT	AA	NN	NN	NN	AA	AA	AA
100054607	2	31113872	T/C	NA	NA	NA	NA	NA	NA	NA	TT	NN	NN	TT	TT	TT	TT	TT	TT	TT	TT	TT	TT	TT	TT	TT	TC	TT	TT	TT	TT	TT	TT	TT	NN	TT	TT	TT	TT	TT	TT	TT	TT	TT	NN	TT	NN	TT	TT
100054668	2	18506911	A/G	NA	NA	NA	NA	NA	NA	NA	NN	AA	AA	AA	AA	AA	AA	AA	AA	AA	NN	AA	AA	AA	AA	NN	NN	AA	AA	AA	NN	AA	AA	AA	NN	NN	AA	AA	AA	AA	AA	AA	AA	AA	NN	AA	NN	AA	AA
100054740	2	37395269	A/G	NA	NA	NA	NA	NA	NA	NA	NN	NN	NN	AA	AA	AA	AA	AA	AA	AA	AA	AA	AA	AA	AA	AA	NN	AA	AA	AA	NN	AA	AA	AA	NN	NN	AA	AA	AA	AA	AA	AA	AA	AA	NN	AA	NN	AA	AA
100054789	2	3327172	T/C	NA	NA	NA	NA	NA	NA	NA	NN	NN	NN	TT	TT	NN	TT	TT	TT	TT	TC	TT	TT	TT	TT	NN	NN	TT	TT	NN	TT	NN	TT	TT	NN	NN	NN	NN	NN	TT	NN	TT	TT	TT	NN	TT	TT	TT	TT
100054816	2	39789223	A/G	NA	NA	NA	NA	NA	NA	NA	NN	NN	NN	AA	AA	AA	AA	AA	NN	AA	AA	AA	AA	AA	AA	NN	AA	AG	AA	AA	AG	AA	AA	AA	AG	AA	AA	AA	AA	AA	AA	AA	AA	AA	NN	AA	NN	AA	AA
100054837	2	2096475	A/G	NA	NA	NA	NA	NA	NA	NA	NN	AA	NN	AA	AA	NN	AA	AA	AA	AA	NN	AA	GG	AA	AA	NN	AA	AA	AG	AA	AA	AA	AA	AA	NN	NN	AA	AA	AA	AA	AA	AA	AA	AA	NN	AA	NN	AA	AA
100054853	2	40406546	T/C	NA	NA	NA	NA	NA	NA	NA	NN	TT	NN	TT	TT	NN	TT	TT	TT	TT	NN	TT	TT	TT	TT	NN	TT	NN	TT	TT	NN	TT	TT	TT	TC	TT	TT	TT	NN	TT	TT	TT	TT	NN	NN	NN	NN	TT	TT
100054893	2	5143191	A/G	NA	NA	NA	NA	NA	NA	NA	AA	NN	NN	AA	AA	NN	AG	AA	GG	AA	AA	AA	AG	AG	AA	NN	NN	AG	GG	AA	NN	GG	AA	AA	AA	AA	AG	AA	AA	AA	AA	AA	AA	AA	AA	AA	NN	GG	AG
100054961	2	28789490	T/A	NA	NA	NA	NA	NA	NA	NA	NN	TT	TT	TT	TT	NN	TT	TT	TT	TT	NN	TT	TT	TT	TT	NN	NN	TT	TT	TT	TT	TT	TT	TT	NN	NN	TT	TT	NN	TT	TT	TT	TT	TT	NN	NN	NN	TT	TT
100054989	2	10383537	T/C	NA	NA	NA	NA	NA	NA	NA	NN	NN	NN	TT	NN	NN	TT	TT	TT	TT	NN	TT	TT	TT	TT	NN	TT	TT	TT	TT	NN	TT	TT	TT	NN	NN	NN	TT	NN	TT	TT	TT	TT	TT	NN	TT	NN	TT	TT
100055013	2	2234220	A/T	NA	NA	NA	NA	NA	NA	NA	TT	TT	NN	TT	TT	NN	TT	TT	TT	TT	NN	TT	AA	TT	TT	NN	TT	TT	TT	TT	NN	TT	TT	TT	TT	NN	TT	TT	NN	TT	TT	TT	TT	TT	NN	TT	NN	TT	TT
100055019	2	40398493	G/A	NA	NA	NA	NA	NA	NA	NA	GG	GG	NN	GG	GG	NN	GG	GG	GG	GG	NN	GG	AA	GG	GG	GG	NN	GG	GG	GG	GG	GG	GG	GG	NN	NN	GG	GG	GG	GG	GG	GG	GG	GG	NN	NN	NN	GG	GG
100055043	2	15320591	A/G	NA	NA	NA	NA	NA	NA	NA	NN	AA	NN	AA	AA	NN	AA	AA	AA	AA	NN	AA	AA	AA	AA	NN	AA	AA	AA	AA	AA	AA	AA	AA	NN	NN	AA	AA	AA	AG	AA	AA	AA	NN	NN	AA	NN	AA	AA
100055089	2	29753781	G/C	NA	NA	NA	NA	NA	NA	NA	NN	GG	NN	GG	CC	CC	GC	CC	CC	CC	NN	CC	CC	CC	CC	CC	NN	CC	CC	CC	NN	GG	GG	CC	CC	NN	CC	CC	NN	CC	GC	GG	CC	CC	NN	NN	NN	CC	CC
100055104	2	45166225	A/G	NA	NA	NA	NA	NA	NA	NA	AA	AA	NN	AA	AA	AA	AA	AA	AA	AA	AA	AA	AA	AA	AA	NN	NN	AA	AA	AA	AA	AA	AA	AA	AA	AA	AA	AA	AA	AA	AA	AA	AA	AA	AG	AA	NN	AA	AA
100055141	2	34131284	A/C	NA	NA	NA	NA	NA	NA	NA	NN	CC	NN	CC	AA	AA	NN	AA	NN	AA	NN	NN	AA	AA	AA	AA	NN	AA	AA	AA	NN	AC	CC	AA	NN	NN	AA	AA	NN	AA	AA	CC	AA	NN	NN	AA	AA	NN	AA
100055157	2	11084573	T/C	NA	NA	NA	NA	NA	NA	NA	TT	NN	NN	TT	TT	TT	TT	TT	TT	TT	NN	TT	TT	TT	TT	NN	NN	TT	TT	TT	NN	TT	TT	TT	NN	NN	TT	TT	NN	TT	TT	TT	TT	TT	NN	TC	TT	TT	TT
100055197	2	37855888	T/C	NA	NA	NA	NA	NA	NA	NA	NN	TT	NN	TT	TT	NN	TT	TT	TT	TT	NN	TT	TT	TT	TT	NN	TT	TT	TT	TT	NN	TT	TT	TT	TT	TT	TT	TT	NN	TT	TT	TT	TT	TT	NN	TT	NN	TT	TT
100055212	2	34018625	G/T	NA	NA	NA	NA	NA	NA	NA	NN	GG	NN	GG	TT	NN	TT	TT	TT	TT	NN	TT	TT	GT	TT	TT	NN	TT	TT	TT	TT	GT	GG	TT	NN	NN	TT	TT	NN	TT	GG	GG	TT	TT	NN	NN	NN	TT	TT
100055218	2	19624432	A/G	NA	NA	NA	NA	NA	NA	NA	NN	AA	NN	NN	AA	AA	AA	AA	AA	AA	NN	NN	AA	AA	AA	NN	NN	AA	AA	AA	AA	AA	NN	AA	NN	NN	AA	AA	NN	AA	AA	AA	AA	AA	AA	NN	NN	AA	AA
100055237	2	3266872	T/C	NA	NA	NA	NA	NA	NA	NA	NN	NN	NN	TT	TT	NN	TT	TT	NN	TT	TT	TT	TT	TT	TT	TT	NN	TT	TT	TT	NN	TT	TT	TT	NN	TT	TT	TT	TT	TT	TT	TT	TT	TT	NN	NN	NN	TT	TT
100055252	2	23222595	C/T	NA	NA	NA	NA	NA	NA	NA	NN	CC	NN	CC	CC	NN	CC	CC	CC	CC	NN	CC	CC	CC	NN	NN	NN	CC	NN	CC	NN	CC	CC	CC	NN	CT	NN	CC	CC	CC	NN	CC	CC	CC	NN	NN	NN	CC	CC
100055273	2	40989336	A/G	NA	NA	NA	NA	NA	NA	NA	NN	NN	NN	AA	AA	NN	AA	AA	AA	AA	NN	AA	AA	AA	AA	NN	NN	AA	AA	AA	NN	AA	AA	AA	NN	NN	AA	AA	NN	AA	AA	AA	AA	AA	NN	AA	AA	AA	AA
100055287	2	22778770	A/T	NA	NA	NA	NA	NA	NA	NA	NN	TT	NN	AA	TT	NN	AA	AA	AA	TT	NN	AT	TT	TT	TT	NN	TT	AA	AA	TT	NN	AA	AA	TT	NN	NN	AT	TT	NN	AA	AT	TT	TT	NN	TT	NN	NN	AA	NN
100055295	2	3125865	A/C	NA	NA	NA	NA	NA	NA	NA	NN	CC	NN	CC	AA	NN	CC	CC	CC	CC	NN	NN	AA	CC	AA	NN	CC	CC	NN	CC	CC	CC	CC	AA	NN	NN	AA	CC	CC	CC	CC	CC	CC	CC	NN	AA	NN	CC	NN
100055354	2	42442851	T/C	NA	NA	NA	NA	NA	NA	NA	NN	NN	NN	TT	NN	TT	TT	TT	NN	TT	NN	TT	TT	TT	TT	NN	NN	TT	TT	TT	TT	TT	TT	TT	TT	NN	TT	TT	NN	TT	TT	TT	TT	TT	NN	TT	NN	TT	TT
100055400	2	1765918	A/C	NA	NA	NA	NA	NA	NA	NA	NN	CC	CC	CC	CC	NN	CC	CC	CC	CC	NN	CC	AA	CC	CC	NN	NN	CC	NN	CC	NN	CC	CC	CC	NN	CC	CC	CC	NN	CC	CC	CC	CC	CC	CC	NN	NN	CC	CC
100055420	2	26220979	A/G	NA	NA	NA	NA	NA	NA	NA	NN	AA	NN	AA	AA	NN	AA	AA	AA	AA	NN	AA	NN	AA	AA	NN	AA	AA	AA	AA	NN	AA	AA	AA	NN	NN	AA	AA	AA	AA	AA	AA	AA	AA	NN	AA	AA	AA	AA
100055454	2	40052167	T/C	NA	NA	NA	NA	NA	NA	NA	TT	TT	NN	TT	TT	TT	TT	TT	TT	TT	TT	TT	TT	TT	TT	NN	NN	TT	TT	TT	TT	TT	TT	TT	TC	TT	TT	TT	NN	TT	TT	TT	TT	TT	TT	NN	NN	TT	TT
100055460	2	21273628	T/C	NA	NA	NA	NA	NA	NA	NA	NN	TT	NN	TT	TT	NN	TT	TT	TT	TT	TT	TT	TT	TT	TT	NN	TT	TT	TT	TT	TT	TT	TT	TT	NN	TT	TT	TT	TT	TT	TT	TT	TT	TT	NN	TT	TT	TT	TT
100055562	2	34984295	G/A	NA	NA	NA	NA	NA	NA	NA	NN	GG	NN	AA	GG	NN	GG	GG	GG	GG	NN	GG	GG	GG	GG	NN	GG	GG	GG	GG	GG	GG	AA	GG	GG	NN	GG	GG	NN	GG	GA	GG	GG	GG	NN	GG	GG	GG	GG
100055614	2	44656545	C/G	NA	NA	NA	NA	NA	NA	NA	NN	GG	NN	GG	GG	GG	GG	GG	NN	GG	GG	GG	CG	GG	GG	NN	GG	GG	GG	GG	NN	GG	GG	GG	NN	NN	GG	GG	NN	GG	NN	CC	GG	GG	GG	GG	GG	GG	GG
100055640	2	41379001	C/T	NA	NA	NA	NA	NA	NA	NA	CC	CC	NN	CC	CC	NN	CT	TT	TT	TT	NN	CC	TT	CT	CT	CC	NN	TT	TT	TT	NN	NN	CC	CC	NN	CC	TT	TT	NN	TT	CC	CC	CC	CC	NN	CC	NN	TT	NN
100055657	2	12130899	G/A	NA	NA	NA	NA	NA	NA	NA	NN	GG	NN	GG	GG	NN	GA	AA	GG	GG	NN	GG	GG	GA	GG	NN	NN	GG	GG	GG	NN	NN	GG	GG	NN	NN	AA	GG	GG	GG	GG	GG	GG	NN	NN	GG	GG	GG	GG
100055677	2	1708019	A/C	NA	NA	NA	NA	NA	NA	NA	NN	AC	NN	AA	AA	NN	NN	AA	AA	AA	NN	AA	AA	AA	AA	NN	NN	AA	NN	AA	NN	AA	AA	AA	AA	AA	AA	AA	AA	AA	AA	AA	AA	AA	NN	NN	NN	AA	NN
100055821	2	7697290	G/A	NA	NA	NA	NA	NA	NA	NA	NN	NN	NN	GG	GG	NN	GG	GG	GG	GG	NN	GG	GG	GG	GG	GG	GA	GG	GG	GG	GG	GG	GG	GG	NN	NN	GG	GG	GG	GG	GG	GG	GG	GG	NN	GG	NN	GG	GG
100055839	2	23878020	T/C	NA	NA	NA	NA	NA	NA	NA	TT	TT	TT	TT	TT	NN	TT	TT	TT	CC	NN	TC	TT	TC	CC	TT	TT	TT	TT	CC	CC	TT	TT	CC	NN	NN	TT	TT	NN	CC	TT	TT	CC	CC	NN	NN	NN	TT	TT
100055842	2	33844447	G/A	NA	NA	NA	NA	NA	NA	NA	NN	NN	NN	GG	GG	NN	GG	GG	GG	GG	NN	GG	GG	GG	GG	NN	NN	NN	GG	GG	NN	GG	GG	GG	NN	NN	GG	GG	NN	GG	GG	GG	GG	GG	GG	GG	NN	GG	GG
100055864	2	44597161	T/A	NA	NA	NA	NA	NA	NA	NA	NN	NN	NN	TT	AA	NN	AA	AA	NN	AA	NN	AA	AA	TA	AA	NN	NN	AA	NN	AA	NN	AA	TT	AA	NN	NN	AA	AA	NN	AA	TT	AA	AA	NN	NN	NN	AA	AA	AA
100055883	2	26780222	G/A	NA	NA	NA	NA	NA	NA	NA	NN	NN	NN	GG	AA	NN	GA	GG	AA	AA	NN	AA	AA	GA	AA	NN	NN	AA	AA	AA	AA	AA	GG	GG	NN	NN	GA	AA	AA	AA	GA	AA	AA	AA	NN	GG	AA	AA	AA
100055909	2	4498050	T/A	NA	NA	NA	NA	NA	NA	NA	NN	TT	NN	TT	TT	TT	TT	TT	TT	TT	NN	TT	TT	TT	NN	NN	NN	TT	TT	TT	NN	TT	AA	TT	NN	NN	TT	TT	TT	TT	TT	TT	TT	TT	NN	NN	NN	TT	TT
100055915	2	23084725	T/C	NA	NA	NA	NA	NA	NA	NA	NN	NN	NN	CC	CC	NN	TC	TC	TT	CC	NN	CC	CC	TC	TT	NN	CC	TT	TT	CC	CC	TT	CC	TT	NN	CC	TC	CC	TT	TC	CC	CC	CC	CC	TT	NN	NN	TT	TC
100055927	2	32921242	G/A	NA	NA	NA	NA	NA	NA	NA	NN	GG	NN	GG	GG	GG	GG	GG	GG	GG	NN	GG	GG	GG	GG	GG	GG	GG	NN	GG	GG	GG	GG	GG	NN	GG	GG	GG	NN	GG	GG	GG	GG	GG	NN	GG	GA	GG	GG
100055988	2	22646915	A/G	NA	NA	NA	NA	NA	NA	NA	GG	NN	NN	GG	GG	NN	AG	AA	AA	GG	GG	GG	GG	GG	GG	NN	GG	GG	AA	GG	GG	AA	GG	GG	NN	NN	AG	GG	NN	GG	GG	GG	GG	GG	NN	NN	NN	AA	GG
100056006	2	16441870	T/C	NA	NA	NA	NA	NA	NA	NA	NN	TC	NN	CC	CC	NN	CC	CC	CC	TT	NN	CC	CC	CC	CC	CC	CC	CC	CC	TT	TT	CC	CC	CC	CC	NN	CC	TT	TT	TT	TC	TT	TT	TT	NN	CC	NN	CC	TT
100056007	2	22942306	T/G	NA	NA	NA	NA	NA	NA	NA	NN	NN	NN	TT	TT	TG	TT	TT	TT	TT	NN	TT	TT	TT	TT	NN	NN	TT	TT	TT	TT	TT	TT	TT	NN	NN	TT	TT	NN	TT	TT	TT	TT	TT	NN	NN	NN	TT	TT
100056050	2	40371915	G/C	NA	NA	NA	NA	NA	NA	NA	NN	CC	CC	CC	CC	NN	CC	CC	CC	CC	NN	CC	GG	CC	CC	NN	NN	CC	CC	CC	CC	CC	CC	CC	NN	CC	CC	CC	CC	CC	CC	CC	CC	CC	NN	CC	NN	CC	CC
100056141	2	39220745	G/A	NA	NA	NA	NA	NA	NA	NA	NN	GG	NN	GG	GG	NN	GG	GG	GG	GG	GG	GG	GG	GG	GG	NN	NN	GG	GG	GG	GG	GG	GG	GG	NN	GG	GG	GG	NN	GG	GG	GG	GG	GG	NN	GG	GG	GG	GG
100056168	2	34223629	A/G	NA	NA	NA	NA	NA	NA	NA	AA	AA	NN	AA	AA	NN	AA	AA	AA	AA	NN	AA	AA	AA	AA	NN	AA	AA	AA	AA	NN	AA	AA	AA	NN	NN	NN	AA	AA	AA	AA	AA	AA	NN	AA	AA	NN	AA	AA
100056224	2	4973307	T/C	NA	NA	NA	NA	NA	NA	NA	NN	NN	TT	TT	TT	NN	CC	TT	CC	TT	NN	TT	CC	TC	TT	NN	NN	TC	CC	TT	TT	CC	TT	TT	NN	TT	TC	TT	TT	TT	TT	TT	TT	TT	NN	TT	NN	CC	TC
100056306	2	29991261	A/G	NA	NA	NA	NA	NA	NA	NA	NN	AA	NN	AA	GG	NN	AG	GG	GG	GG	NN	GG	GG	GG	GG	NN	GG	GG	GG	GG	GG	AA	AA	GG	NN	NN	GG	GG	NN	GG	AG	AA	GG	GG	GG	NN	NN	GG	GG
100056315	2	6222979	A/G	NA	NA	NA	NA	NA	NA	NA	AA	AA	NN	AA	AA	NN	AA	AA	AA	AA	NN	AA	AA	AA	AA	NN	NN	AA	AA	AA	NN	AA	AA	AA	NN	NN	AA	AA	NN	AA	AA	AA	AA	AA	AA	AA	NN	AA	AA
100056322	2	44733868	A/G	NA	NA	NA	NA	NA	NA	NA	NN	AA	NN	AA	AA	NN	AA	AA	AA	AA	NN	AA	AA	AA	AA	NN	NN	AA	AA	AA	NN	AA	AA	AA	NN	AA	AA	AA	NN	AA	AA	AA	AA	AA	AG	AA	NN	AA	AA
100056329	2	35187241	T/A	NA	NA	NA	NA	NA	NA	NA	NN	TT	TT	AA	TT	NN	TT	TT	TT	TT	NN	AA	TT	TT	TT	TT	TT	TT	TT	TT	TT	TT	AA	TT	NN	TT	TT	TT	TT	TT	AA	TT	TT	TT	TT	TT	NN	TT	TT
100056485	2	42899375	A/C	NA	NA	NA	NA	NA	NA	NA	NN	AC	NN	AA	AA	NN	AA	AA	AA	AA	NN	AA	AA	AA	NN	NN	NN	AA	AA	AA	AA	AA	AA	AA	NN	NN	AA	AA	AA	AA	AA	AA	AA	AA	NN	NN	NN	AA	AA
100056558	2	36128202	C/T	NA	NA	NA	NA	NA	NA	NA	NN	CC	NN	TT	TT	NN	CC	CT	CC	CC	NN	TT	CC	CT	TT	NN	NN	CC	NN	CC	NN	CC	TT	TT	CC	NN	CT	CC	NN	CC	TT	CC	CC	CC	CC	CC	NN	CC	NN
100056581	2	38905918	A/T	NA	NA	NA	NA	NA	NA	NA	NN	NN	NN	AA	AA	NN	AA	AA	AA	AA	NN	AA	AA	AA	NN	NN	NN	AA	AA	AA	NN	AA	AA	AA	NN	NN	AA	AA	AA	AA	AA	AA	AA	AA	NN	AA	NN	AA	AA
100056608	2	8963355	A/G	NA	NA	NA	NA	NA	NA	NA	NN	AA	NN	AA	AA	NN	AA	AA	AA	AA	NN	AA	AA	AA	AA	NN	AA	AA	AA	AA	AA	AA	AA	AA	NN	NN	AA	AA	AA	AA	AA	AA	AA	AA	NN	AA	NN	AA	AA
100056614	2	40257986	C/A	NA	NA	NA	NA	NA	NA	NA	NN	CA	NN	AA	AA	NN	CA	CA	AA	AA	NN	CC	CC	CC	AA	NN	CC	AA	AA	AA	CC	AA	AA	AA	NN	NN	AA	AA	NN	AA	AA	AA	AA	AA	NN	NN	NN	CC	AA
100056645	2	4096598	A/G	NA	NA	NA	NA	NA	NA	NA	NN	NN	NN	NN	AA	NN	AA	AA	AA	AA	NN	AA	GG	AA	NN	NN	NN	AA	AA	AA	NN	AA	NN	AA	NN	NN	AA	AA	NN	AA	NN	AA	AA	AA	NN	NN	NN	AA	AA
100056699	2	32664710	A/G	NA	NA	NA	NA	NA	NA	NA	NN	AG	NN	AA	NN	GG	GG	GG	GG	GG	NN	NN	GG	GG	GG	NN	NN	GG	NN	GG	GG	AG	AA	GG	NN	NN	GG	GG	NN	GG	AG	AA	GG	GG	GG	GG	GG	GG	GG
100056718	2	34361002	A/G	NA	NA	NA	NA	NA	NA	NA	NN	AA	NN	NN	AA	NN	AA	AA	AA	AA	NN	AA	AA	AA	AA	AA	AA	AA	AA	AA	NN	AA	NN	AA	AA	AA	AA	AA	AA	AA	AA	AA	AA	AA	NN	AA	NN	AA	AA
100056738	2	29665930	C/T	NA	NA	NA	NA	NA	NA	NA	NN	NN	CC	CC	CC	NN	CC	CC	CC	CC	NN	CC	CC	CC	CC	NN	CC	CC	CC	CC	NN	CC	CC	CC	CC	CT	CC	CC	CC	CC	CC	CC	CC	CC	CC	CC	NN	CC	CC
100056768	2	44038741	C/G	NA	NA	NA	NA	NA	NA	NA	NN	CC	NN	CC	CC	NN	CC	CC	CC	CC	NN	CC	CC	CC	CC	NN	NN	CC	CC	CC	CC	CC	CC	CC	NN	CC	CC	CC	CC	CC	CC	CC	CC	CC	NN	CC	NN	CC	CC
100056792	2	4723459	T/C	NA	NA	NA	NA	NA	NA	NA	NN	TT	NN	TT	TT	NN	TT	TT	TT	TT	NN	TT	CC	TT	NN	NN	TT	TT	TT	TT	NN	TT	TT	TT	NN	TT	TT	TT	NN	TT	TT	TT	TT	TT	TT	TT	TT	TT	TT
100056822	2	36474361	T/C	NA	NA	NA	NA	NA	NA	NA	NN	TC	NN	CC	CC	NN	NN	CC	TT	TT	CC	CC	CC	TT	CC	NN	NN	TT	TT	TT	CC	TT	CC	CC	NN	NN	TC	NN	TT	TT	CC	CC	TC	TC	CC	CC	CC	TT	TT
100056847	2	25458307	T/C	NA	NA	NA	NA	NA	NA	NA	NN	NN	NN	TT	TT	NN	TT	TT	TT	TT	NN	TT	NN	TT	TT	TT	NN	TT	TT	TT	NN	TT	TT	TT	NN	NN	TT	TT	NN	TT	TT	TT	TT	NN	TC	TT	TT	TT	TT
100056875	2	5491185	C/A	NA	NA	NA	NA	NA	NA	NA	NN	CC	NN	CC	CC	CC	CC	CC	CC	AA	CC	CC	AA	CC	CC	NN	CC	CC	CC	AA	AA	NN	CC	CC	CC	CC	CC	AA	AA	AA	CC	CC	AA	CA	NN	CC	NN	CC	CC
100056990	2	33474961	T/C	NA	NA	NA	NA	NA	NA	NA	TT	NN	NN	CC	NN	NN	TT	TT	NN	TT	NN	TT	TT	TT	NN	TT	NN	TT	TT	TT	NN	TT	CC	TT	NN	NN	TT	TT	NN	NN	TT	CC	TT	NN	NN	NN	NN	TT	TT
100056999	2	2436363	G/C	NA	NA	NA	NA	NA	NA	NA	NN	CC	NN	CC	CC	NN	CC	CC	CC	CC	NN	CC	GG	CC	CC	NN	CC	NN	CC	CC	NN	CC	CC	CC	NN	NN	CC	CC	NN	NN	CC	CC	CC	CC	NN	CC	CC	CC	CC
100057052	2	15807661	T/C	NA	NA	NA	NA	NA	NA	NA	NN	NN	TT	TT	TT	TT	TT	TT	TT	TT	TT	TT	TT	TT	NN	NN	TT	TT	TT	TT	TT	TT	TT	TT	NN	TT	TT	TT	TT	TT	TT	TT	TT	TT	NN	TT	TC	TT	TT
100057245	2	35873987	T/C	NA	NA	NA	NA	NA	NA	NA	NN	TC	NN	TT	TT	NN	TT	TT	TT	TT	NN	TT	TT	TT	TT	NN	TT	TT	TT	TT	TT	TT	TT	TT	TT	NN	TT	TT	NN	TC	TT	TT	TT	TT	NN	NN	TT	TT	TT
100057277	2	35592616	A/T	NA	NA	NA	NA	NA	NA	NA	NN	AA	NN	TT	AA	NN	AT	AT	TT	TT	NN	TT	AA	AT	AA	NN	NN	TT	TT	TT	AT	AT	TT	AA	NN	TT	TT	TT	NN	TT	AT	AA	AA	AA	NN	AT	NN	AA	TT
100057337	2	4843073	T/A	NA	NA	NA	NA	NA	NA	NA	NN	TT	NN	TT	TT	NN	TA	TT	AA	TT	NN	TT	AA	TT	TT	NN	TA	TA	AA	TT	TT	AA	TT	TT	NN	TT	TA	TT	NN	TT	TT	TT	TA	TA	TT	TT	NN	AA	TA
100057339	2	35094015	A/C	NA	NA	NA	NA	NA	NA	NA	NN	CC	NN	AA	CC	CC	CC	CC	CC	CC	NN	AA	CC	CC	CC	NN	NN	CC	CC	CC	CC	CC	AA	CC	NN	NN	CC	CC	CC	CC	AC	CC	CC	CC	NN	CC	CC	CC	CC
100057377	2	30437052	T/C	NA	NA	NA	NA	NA	NA	NA	NN	TT	NN	TT	CC	NN	CC	CC	CC	CC	NN	CC	CC	TT	CC	NN	NN	CC	CC	CC	CC	CC	TT	CC	TC	NN	CC	CC	NN	CC	TC	TT	CC	CC	NN	CC	CC	CC	CC
100057547	2	19422256	G/A	NA	NA	NA	NA	NA	NA	NA	NN	NN	NN	NN	GG	NN	GG	GG	GG	NN	NN	AA	GG	GG	NN	NN	NN	GG	NN	GG	NN	GG	AA	GG	NN	GG	GG	GG	NN	GG	GG	NN	GG	NN	NN	NN	NN	NN	NN
100057573	2	39765340	T/C	NA	NA	NA	NA	NA	NA	NA	TT	TT	NN	TT	NN	NN	TT	TT	TT	TT	NN	TT	TT	TT	TT	NN	TC	TT	TT	TT	TT	TT	TT	TT	TT	NN	NN	TT	NN	NN	TT	TT	TT	TT	NN	TT	NN	TT	NN
100057576	2	39988695	T/C	NA	NA	NA	NA	NA	NA	NA	TT	TT	NN	TT	TT	NN	TT	TT	TT	NN	TT	TT	TT	TT	TT	NN	TT	TT	TT	TT	NN	TT	TT	TT	TT	TT	TT	NN	TT	TT	TT	NN	TT	TT	NN	TT	NN	TT	TT
100057577	2	31441364	A/T	NA	NA	NA	NA	NA	NA	NA	NN	TT	NN	TT	AA	NN	AA	AA	AA	AA	AT	AA	AA	AA	AA	NN	AA	AA	AA	AA	AA	AA	TT	AA	NN	NN	AA	AA	AA	AA	AT	TT	AA	AA	AA	AA	AA	AA	AA
100057603	2	32951368	G/A	NA	NA	NA	NA	NA	NA	NA	NN	NN	NN	GG	AA	NN	AA	AA	AA	AA	NN	AA	AA	GA	AA	NN	GG	AA	AA	AA	AA	AA	GG	AA	NN	NN	AA	AA	AA	AA	GG	AA	AA	AA	AA	AA	NN	AA	AA
100057650	2	30384014	T/C	NA	NA	NA	NA	NA	NA	NA	TT	NN	NN	TT	TT	NN	TT	TT	TT	TT	NN	TT	TT	TT	TT	NN	NN	TT	TT	TT	TT	TT	TT	TT	NN	TT	TT	TT	NN	TT	TT	TT	TT	TT	NN	TT	NN	TT	NN
100057699	2	15722656	A/C	NA	NA	NA	NA	NA	NA	NA	NN	NN	NN	AA	AA	NN	AA	AA	AA	AA	NN	AA	AA	AA	AA	AA	NN	AA	AA	AA	NN	AA	AA	AA	NN	NN	AA	AA	NN	AA	AA	AA	AA	AA	AA	AC	NN	AA	AA
100057705	2	29345724	C/T	NA	NA	NA	NA	NA	NA	NA	NN	CC	NN	CC	CC	CC	CC	CC	CC	CC	NN	CC	TT	CC	CC	NN	NN	CC	CC	CC	CC	CC	CC	CC	NN	NN	CC	CC	CC	CC	CC	CC	CC	CC	NN	CC	NN	CC	CC
100057777	2	36308375	C/T	NA	NA	NA	NA	NA	NA	NA	NN	NN	NN	TT	NN	NN	NN	CC	TT	TT	NN	TT	CC	TT	TT	TT	NN	CT	NN	TT	NN	NN	TT	TT	TT	NN	TT	NN	NN	TT	TT	CC	CC	CC	NN	CT	NN	TT	NN
100057797	2	2250481	C/T	NA	NA	NA	NA	NA	NA	NA	NN	NN	CC	CC	CC	CC	CC	CC	CC	CC	NN	CC	TT	CC	CC	CC	CC	CC	CC	CC	CC	CC	CC	CC	CC	NN	CC	CC	CT	CC	CC	CC	CC	CC	NN	CC	NN	CC	CC
100057823	2	16723427	C/T	NA	NA	NA	NA	NA	NA	NA	NN	CC	NN	CC	CC	NN	CC	CC	CC	CC	NN	CC	CC	CC	CC	NN	CC	CC	CC	CC	NN	CC	CC	CC	CC	NN	CC	CC	CC	CC	CC	CC	CC	CC	NN	NN	NN	CC	CC
100057847	2	43876463	T/A	NA	NA	NA	NA	NA	NA	NA	TA	TT	NN	TT	TT	NN	TT	TT	TT	TT	TT	TT	TT	TT	TT	NN	TT	TT	TT	TT	TT	TT	TT	TT	NN	NN	TT	TT	NN	NN	TT	TT	TT	TT	TT	TT	NN	TT	NN
100057876	2	22935296	C/G	NA	NA	NA	NA	NA	NA	NA	NN	CC	NN	GG	CC	CC	CC	CC	CC	CC	CC	CC	CC	CG	NN	CC	NN	CC	CC	CC	CC	CC	GG	CC	NN	NN	CC	CC	CC	CC	CG	CC	CC	CC	NN	NN	NN	CC	CC
100057892	2	40311153	T/G	NA	NA	NA	NA	NA	NA	NA	NN	TT	NN	TT	TT	TT	TT	TT	TT	TT	NN	TT	TT	TT	TT	NN	GG	TT	TT	TT	TT	TT	TT	TT	NN	NN	TT	TT	TT	TT	TT	TT	TT	TT	NN	TT	NN	TT	TT
100057896	2	40416753	G/T	NA	NA	NA	NA	NA	NA	NA	NN	NN	NN	TT	TT	TT	TT	TT	TT	TT	NN	TT	GT	TT	TT	NN	NN	TT	TT	TT	TT	TT	TT	TT	NN	NN	TT	TT	TT	TT	TT	TT	TT	TT	NN	TT	NN	TT	TT
100058004	2	22536486	T/C	NA	NA	NA	NA	NA	NA	NA	TT	TT	NN	TT	TT	TT	TT	TT	TT	TT	NN	TT	TT	TT	TT	NN	TT	TT	TC	TT	TC	TT	TT	TT	NN	NN	TT	TT	TT	TT	TT	TT	TT	TT	NN	TT	NN	TT	TT
100058013	2	32548007	C/T	NA	NA	NA	NA	NA	NA	NA	TT	NN	NN	CC	TT	NN	TT	TT	TT	TT	NN	TT	TT	TT	TT	TT	NN	TT	TT	TT	NN	TT	CC	TT	NN	NN	TT	TT	NN	TT	CT	CC	TT	TT	NN	NN	NN	TT	TT
100058022	2	43125209	C/T	NA	NA	NA	NA	NA	NA	NA	NN	CC	NN	CC	CC	NN	TT	CC	CC	CC	NN	CC	CC	CC	CT	NN	NN	CC	CC	CC	NN	CC	CC	CC	TT	NN	CC	CC	CC	CC	CC	CC	CC	CC	CC	CC	CC	CC	CC
100058052	2	165193	A/G	NA	NA	NA	NA	NA	NA	NA	NN	GG	NN	GG	AA	NN	GG	GG	GG	GG	NN	GG	GG	GG	GG	NN	GG	GG	GG	GG	AA	GG	GG	GG	NN	NN	GG	GG	NN	GG	GG	GG	GG	GG	NN	GG	GG	AA	NN
100058105	2	42810046	G/C	NA	NA	NA	NA	NA	NA	NA	NN	NN	NN	GG	GG	NN	GC	CC	CC	CC	NN	GG	GG	GC	GG	NN	NN	GC	CC	CC	NN	GG	GG	GG	NN	NN	CC	CC	CC	CC	GG	GG	GC	CC	NN	GG	NN	CC	CC
100058197	2	37368145	T/C	NA	NA	NA	NA	NA	NA	NA	NN	NN	NN	TT	TT	TT	TT	TT	TT	TT	NN	TT	TT	TT	NN	TT	NN	TT	TT	TT	TT	TT	TT	TT	TT	NN	TT	TT	NN	TT	TT	TT	TT	TT	NN	TT	NN	TT	TT
100058257	2	10436673	T/C	NA	NA	NA	NA	NA	NA	NA	CC	NN	NN	CC	CC	NN	CC	TC	CC	CC	NN	CC	CC	CC	CC	NN	NN	NN	CC	CC	CC	CC	CC	CC	NN	NN	CC	CC	CC	CC	CC	CC	CC	CC	NN	NN	NN	CC	CC
100058290	2	31511095	G/A	NA	NA	NA	NA	NA	NA	NA	GG	GA	GG	AA	GG	GG	GG	GG	GG	GG	AA	GG	GG	GG	GG	NN	GG	GG	GG	GG	GG	GG	AA	GG	NN	GG	GG	GG	GG	GG	GA	AA	GG	GG	NN	GG	GG	GG	GG
100058317	2	26376655	G/T	NA	NA	NA	NA	NA	NA	NA	NN	GG	NN	GG	GG	NN	GG	GG	GG	GG	GG	GG	TT	GG	GG	NN	GG	GG	GG	GG	GG	GG	GG	GG	NN	NN	GG	GG	NN	GG	GG	GG	GG	GG	NN	GG	NN	GG	GG
100058365	2	33097651	T/C	NA	NA	NA	NA	NA	NA	NA	NN	CC	NN	CC	TT	NN	TT	TT	TT	TT	NN	TT	TT	TT	TT	NN	TT	TT	TT	TT	TT	TC	CC	TT	NN	NN	TT	TT	NN	TT	TC	CC	TT	TT	TT	NN	NN	TT	TT
100058368	2	21323515	C/T	NA	NA	NA	NA	NA	NA	NA	NN	TT	NN	TT	CC	NN	CC	CC	CC	CC	CC	CT	CC	CC	CC	CC	CC	CC	CC	CC	NN	CC	TT	CC	NN	NN	CC	CC	NN	CC	CT	TT	CC	CC	CC	CC	NN	CC	CC
100058421	2	6146147	T/C	NA	NA	NA	NA	NA	NA	NA	NN	NN	NN	TT	TT	NN	TT	TT	TT	TT	NN	TT	TT	TT	TT	TT	NN	TT	TT	TT	TT	TT	TT	TT	NN	NN	TT	TT	NN	TT	TT	TT	TT	TT	NN	TT	NN	TT	TT
100058429	2	43774267	C/T	NA	NA	NA	NA	NA	NA	NA	CC	CT	NN	CC	CC	CC	TT	TT	TT	TT	NN	CC	TT	CT	NN	NN	NN	TT	TT	TT	CC	TT	CC	CC	NN	CC	CT	TT	TT	TT	CC	CC	TT	TT	CC	CC	NN	TT	TT
100058525	2	21311938	T/C	NA	NA	NA	NA	NA	NA	NA	CC	TC	NN	TT	CC	NN	CC	CC	CC	CC	NN	TC	CC	CC	CC	CC	NN	CC	CC	CC	CC	CC	TT	CC	NN	CC	CC	CC	NN	CC	TC	TT	CC	CC	NN	NN	CC	CC	CC
100058527	2	41202077	G/A	NA	NA	NA	NA	NA	NA	NA	NN	NN	NN	GG	GG	NN	GG	GG	NN	GG	NN	GG	GG	GG	GG	GG	NN	GG	GG	GG	GG	GG	GG	GG	NN	GG	GG	GG	GG	GG	GG	GG	GG	GG	GG	GG	NN	NN	GG
100058538	2	20456926	C/T	NA	NA	NA	NA	NA	NA	NA	CT	TT	CC	CC	CC	NN	CC	CC	TT	TT	NN	CC	TT	CC	CT	NN	NN	TT	TT	TT	TT	TT	CC	CC	CC	NN	CT	TT	TT	TT	CC	TT	TT	TT	CC	CT	NN	TT	TT
100058547	2	33077455	T/C	NA	NA	NA	NA	NA	NA	NA	TT	NN	NN	CC	TT	NN	TC	TT	TT	TT	NN	TT	TT	TT	TT	NN	TT	TT	TT	TT	NN	TT	CC	TT	NN	NN	TT	TT	NN	TT	TC	TT	TT	TT	NN	TT	NN	TT	TT
100058557	2	24035721	T/C	NA	NA	NA	NA	NA	NA	NA	NN	TT	TT	TT	TT	NN	TT	TT	TT	TT	NN	TT	TT	TT	NN	NN	NN	TT	TT	TT	TT	TT	TT	TT	NN	NN	TT	TT	NN	TT	TT	TT	TT	TT	NN	NN	NN	TT	NN
100058564	2	33887646	T/C	NA	NA	NA	NA	NA	NA	NA	NN	TT	NN	TT	TT	TT	TT	TT	TT	TT	NN	TT	TT	TT	TT	TT	TT	NN	TT	TT	TT	TT	TT	TT	TT	NN	TT	TT	TT	TT	TT	TT	TT	TT	NN	TT	TT	TT	TT
100058627	2	36818235	A/G	NA	NA	NA	NA	NA	NA	NA	NN	GG	NN	AA	AA	NN	AG	AG	GG	GG	NN	AA	AA	AG	AA	NN	NN	GG	GG	GG	NN	GG	AA	AA	NN	NN	AG	GG	GG	GG	AA	GG	AG	AG	NN	AA	NN	GG	GG
100058635	2	2258402	T/C	NA	NA	NA	NA	NA	NA	NA	NN	NN	TT	TT	TT	NN	TT	TT	TT	TT	NN	TT	TT	TT	TC	NN	NN	TT	TT	TT	NN	TT	TT	TT	NN	NN	TT	TT	NN	TT	TT	TT	TT	TT	NN	NN	NN	TT	TT
100058685	2	24650399	T/C	NA	NA	NA	NA	NA	NA	NA	NN	TT	NN	CC	NN	NN	TT	TT	TT	NN	NN	TT	TT	TT	TT	NN	TT	TT	TT	TT	NN	TT	CC	TT	NN	NN	TT	NN	NN	TT	CC	TT	TT	NN	NN	NN	NN	TT	TT
100058751	2	32693659	T/C	NA	NA	NA	NA	NA	NA	NA	NN	TT	TT	CC	TT	TT	TT	TT	TT	TT	NN	TT	TT	TT	TT	NN	TT	TT	TT	TT	TT	TC	CC	TT	TT	NN	TC	TT	NN	TT	TC	CC	TT	TT	TT	TT	NN	TT	TC
100058781	2	41908220	T/C	NA	NA	NA	NA	NA	NA	NA	CC	CC	NN	CC	CC	NN	CC	CC	CC	CC	NN	CC	CC	CC	CC	NN	CC	CC	CC	CC	NN	CC	CC	CC	NN	NN	CC	CC	NN	CC	CC	CC	CC	CC	CC	NN	CC	CC	CC
100058832	2	20858459	T/C	NA	NA	NA	NA	NA	NA	NA	CC	NN	NN	TC	TC	TT	TT	TC	TC	TT	NN	TC	CC	TC	TT	NN	CC	TC	TT	TT	NN	TC	TC	TC	NN	NN	TC	TT	TT	TC	TC	TT	TC	TT	NN	CC	TT	TT	TT
100058833	2	29263840	G/C	NA	NA	NA	NA	NA	NA	NA	CC	CC	NN	CC	GG	NN	CC	GG	CC	CC	NN	CC	GG	GC	GC	NN	NN	GC	CC	CC	CC	CC	CC	GG	NN	NN	GC	CC	CC	CC	GC	CC	CC	CC	GG	GG	NN	CC	CC
100058852	2	26780288	A/G	NA	NA	NA	NA	NA	NA	NA	NN	NN	NN	GG	AA	NN	AA	AA	AA	AA	NN	AA	AA	AA	AA	NN	NN	AA	AA	AA	NN	AA	GG	AA	NN	NN	AA	AA	NN	AA	AG	AA	AA	AA	NN	AA	NN	AA	AA
100058884	2	10429828	T/C	NA	NA	NA	NA	NA	NA	NA	NN	TT	NN	TT	NN	NN	TT	TT	TT	TT	TT	TT	TT	TT	TT	TT	NN	TT	TT	TT	NN	TT	TT	TT	NN	NN	TT	TT	NN	TT	TT	TT	TT	TT	NN	NN	TT	TT	TT
100058902	2	25274764	T/G	NA	NA	NA	NA	NA	NA	NA	NN	GG	NN	GG	GG	NN	GG	GG	GG	GG	NN	GG	TT	GG	GG	NN	NN	GG	GG	GG	GG	GG	GG	GG	GG	GG	GG	GG	NN	GG	GG	GG	GG	GG	NN	NN	NN	GG	GG
100058911	2	1139671	T/C	NA	NA	NA	NA	NA	NA	NA	NN	TT	NN	TT	TT	TT	TT	TT	TT	TT	NN	TT	TT	TT	TT	NN	NN	TT	NN	TT	NN	TT	TT	TT	NN	NN	TT	TT	NN	TT	TT	TT	TT	TT	NN	TT	NN	TT	TT
100059016	2	2556866	C/T	NA	NA	NA	NA	NA	NA	NA	NN	CC	CC	CC	CC	NN	CC	CC	CC	CC	CC	CC	CC	CC	CC	CC	NN	CC	CC	CC	NN	CC	CC	CC	CC	NN	CC	CC	CT	CC	CC	CC	CC	CC	NN	CC	NN	CC	CC
100059109	2	36724152	T/A	NA	NA	NA	NA	NA	NA	NA	NN	NN	NN	TT	TT	NN	TA	TT	TT	TT	TT	TT	TT	TA	TT	TT	NN	TT	TT	TT	NN	TT	TT	TT	NN	TT	TT	TT	TT	TT	TT	TT	TT	TT	NN	TT	NN	AA	TT
100059148	2	26785848	T/C	NA	NA	NA	NA	NA	NA	NA	NN	TT	NN	TT	TT	NN	TT	TT	NN	TT	NN	TT	CC	TT	TT	TT	NN	TT	TT	TT	TT	TT	TT	TT	TT	TT	TT	TT	NN	TT	TT	TT	TT	TT	NN	TT	NN	TT	TT
100059155	2	24565925	A/G	NA	NA	NA	NA	NA	NA	NA	NN	AA	NN	AA	AA	NN	AA	AA	AA	AA	NN	AA	AA	AA	NN	NN	NN	AA	AA	AA	AA	AA	AA	AA	AA	NN	NN	AA	NN	AA	AA	AA	AA	AA	NN	AA	NN	AA	AA
100059164	2	44859843	C/T	NA	NA	NA	NA	NA	NA	NA	CC	CC	CC	CC	CC	NN	CC	CC	CC	CC	CC	CC	CC	CC	CC	CC	CC	CC	CC	CC	NN	CC	CC	CC	CC	CC	CC	CC	CC	CC	CC	CC	CC	CC	NN	CC	CC	CC	CC
100059180	2	43920218	T/C	NA	NA	NA	NA	NA	NA	NA	TT	TT	TT	TT	TT	NN	TT	TT	TT	TT	NN	TT	TT	TT	TT	NN	TT	TT	TT	TT	NN	TT	TT	TT	NN	NN	NN	TT	TT	TT	TT	TT	TT	TT	TC	TT	NN	TT	TT
100059198	2	43177458	C/T	NA	NA	NA	NA	NA	NA	NA	TT	NN	NN	TT	TT	NN	TT	TT	TT	TT	NN	TT	TT	TT	TT	NN	NN	TT	TT	TT	TT	TT	TT	TT	NN	NN	TT	TT	TT	TT	TT	TT	TT	TT	TT	TT	NN	TT	TT
100059237	2	37501278	C/T	NA	NA	NA	NA	NA	NA	NA	NN	CC	NN	CC	CC	NN	CC	CC	CC	CC	NN	CC	CC	CC	CC	NN	NN	CC	CC	CC	NN	CC	CC	CC	NN	NN	NN	CC	NN	CC	CC	CC	CC	CC	CC	NN	NN	CC	CC
100059281	2	20257485	G/T	NA	NA	NA	NA	NA	NA	NA	GG	TT	NN	GG	TT	NN	TT	TT	TT	TT	GG	GG	TT	TT	TT	NN	NN	TT	TT	TT	NN	TT	GG	TT	TT	TT	TT	TT	TT	TT	GT	TT	TT	TT	NN	TT	NN	TT	TT
100059348	2	44229246	C/A	NA	NA	NA	NA	NA	NA	NA	CC	NN	NN	CC	CC	CC	CC	CC	CC	CC	NN	CC	CC	CC	CC	NN	NN	CC	CC	CC	NN	CC	CC	CC	NN	NN	NN	CC	NN	CC	CC	CC	CC	CC	NN	NN	NN	CC	CC
100059588	2	43864306	C/A	NA	NA	NA	NA	NA	NA	NA	AA	NN	NN	AA	CC	NN	NN	NN	NN	CC	NN	CC	CC	CA	CC	NN	NN	NN	NN	CC	AA	NN	AA	CC	NN	CC	CC	CC	NN	CC	CC	CC	CC	CC	NN	CC	CC	NN	CC
100059705	2	24086443	C/T	NA	NA	NA	NA	NA	NA	NA	NN	TT	NN	TT	TT	NN	TT	TT	TT	TT	CT	TT	TT	TT	TT	NN	NN	TT	TT	TT	TT	TT	TT	TT	NN	NN	TT	TT	TT	NN	TT	TT	TT	TT	TT	TT	TT	TT	NN
100059742	2	37008866	G/A	NA	NA	NA	NA	NA	NA	NA	NN	GG	NN	GG	GG	NN	GG	GG	GG	GG	GG	AA	GG	GG	GG	NN	NN	GG	GG	GG	GG	GG	GG	GG	NN	NN	GG	GG	GG	GG	GG	GG	GG	GG	NN	GG	NN	GG	GG
100060074	2	15131864	T/C	NA	NA	NA	NA	NA	NA	NA	NN	NN	NN	CC	CC	NN	CC	CC	NN	NN	CC	CC	CC	CC	CC	NN	NN	CC	CC	CC	NN	CC	CC	CC	NN	NN	CC	CC	CC	CC	NN	CC	CC	CC	NN	NN	NN	CC	CC
100060144	2	35054534	C/A	NA	NA	NA	NA	NA	NA	NA	NN	NN	NN	CC	CC	CC	CC	CC	CC	CC	NN	CC	CC	CC	CC	NN	CA	CC	CC	CC	NN	NN	CC	CC	NN	NN	CC	CC	NN	CC	CC	CC	CC	CC	NN	CC	NN	CC	CC
100060208	2	44926554	A/G	NA	NA	NA	NA	NA	NA	NA	NN	NN	NN	AA	AA	AA	AA	AA	AA	AA	AA	AA	AA	AA	AA	NN	NN	AA	AA	AA	NN	AA	AA	AA	NN	AA	AA	AA	NN	AA	AA	AA	AA	NN	NN	NN	NN	NN	AA
100060446	2	14344940	G/A	NA	NA	NA	NA	NA	NA	NA	NN	NN	NN	AA	AA	NN	AA	AA	AA	AA	NN	AA	AA	AA	AA	GA	NN	AA	NN	AA	AA	NN	AA	AA	NN	NN	AA	AA	NN	AA	AA	AA	AA	NN	NN	AA	NN	AA	AA
100060540	2	44015552	A/G	NA	NA	NA	NA	NA	NA	NA	NN	NN	NN	AA	NN	NN	AA	AA	AA	AA	NN	AA	AA	AA	AA	NN	NN	AA	AA	AA	NN	AA	AA	AA	NN	NN	AA	AG	NN	AA	AA	AA	AA	AA	NN	AA	NN	AA	AA
100060647	2	5135384	C/T	NA	NA	NA	NA	NA	NA	NA	NN	TT	NN	TT	TT	NN	CC	TT	CC	TT	NN	NN	CC	TT	NN	TT	TT	CT	CC	TT	TT	CC	TT	TT	NN	TT	CC	TT	CC	TT	TT	TT	TT	TT	NN	TT	NN	CC	CT
100060799	2	28571872	T/C	NA	NA	NA	NA	NA	NA	NA	NN	CC	NN	CC	CC	NN	CC	CC	CC	CC	NN	CC	TT	CC	CC	NN	NN	CC	CC	CC	CC	CC	CC	CC	NN	NN	CC	CC	CC	CC	CC	CC	CC	NN	CC	TC	NN	CC	CC
100060815	2	16480782	G/A	NA	NA	NA	NA	NA	NA	NA	NN	GG	NN	GG	GG	NN	GG	GG	GG	GG	GA	GG	GG	GG	GG	NN	NN	NN	GG	GG	NN	GG	GG	GG	GG	NN	GG	GG	GG	GG	GG	GG	GG	GG	NN	GG	NN	NN	GG
100060859	2	44173540	A/G	NA	NA	NA	NA	NA	NA	NA	NN	AA	NN	AA	AA	AA	AA	AA	NN	AA	NN	AA	AA	AA	AA	NN	AA	AA	AA	AA	AA	AA	AA	AA	NN	AA	AA	AA	AA	AA	AA	NN	AA	AA	AG	NN	NN	AA	AA
100060930	2	8087891	C/T	NA	NA	NA	NA	NA	NA	NA	NN	NN	NN	CC	TT	NN	TT	TT	NN	TT	CC	TT	TT	TT	TT	NN	TT	TT	TT	NN	NN	NN	CC	TT	NN	NN	TT	TT	TT	TT	NN	TT	TT	TT	NN	NN	NN	TT	TT
100060995	2	22834413	T/C	NA	NA	NA	NA	NA	NA	NA	NN	TT	NN	CC	TT	NN	TT	NN	NN	TT	NN	TT	TT	TT	TT	NN	TT	TT	NN	TT	TT	NN	CC	TT	TT	TT	TT	TT	NN	TT	TC	TT	TT	TT	TT	TT	NN	NN	TT
100061276	2	31890854	G/A	NA	NA	NA	NA	NA	NA	NA	NN	GG	NN	AA	GG	NN	GG	GG	NN	GG	NN	GG	GG	GG	GG	NN	GG	NN	NN	NN	GG	GG	AA	GG	NN	NN	GG	GG	GG	GG	GG	AA	GG	GG	NN	GG	NN	GG	GG
100061282	2	26482995	T/A	NA	NA	NA	NA	NA	NA	NA	NN	NN	NN	TT	TT	NN	TA	AA	TT	AA	NN	AA	TA	AA	TT	NN	NN	TT	TT	AA	NN	TT	TT	AA	AA	NN	TA	TT	TT	TA	TT	TT	AA	AA	AA	AA	NN	TT	NN
100062348	2	27077176	T/A	NA	NA	NA	NA	NA	NA	NA	NN	NN	NN	AA	TT	NN	TT	TT	TT	NN	NN	TT	TT	TT	NN	NN	NN	TT	TT	TT	NN	TT	AA	TT	NN	NN	TT	NN	NN	TT	AA	TT	TT	TT	NN	NN	NN	TT	TT
100080799	2	20978482	C/A	NA	NA	NA	NA	NA	NA	NA	AA	NN	NN	AA	NN	NN	CC	CC	CC	CC	NN	CA	CC	CC	CC	NN	CC	CC	NN	CC	NN	NN	AA	NN	NN	NN	CC	CC	NN	CC	CA	CC	CC	NN	NN	NN	NN	NN	NN
100081665	2	25819048	G/A	NA	NA	NA	NA	NA	NA	NA	AA	AA	NN	AA	AA	AA	AA	AA	AA	AA	AA	AA	GG	AA	AA	AA	AA	AA	AA	AA	AA	AA	AA	AA	AA	AA	AA	AA	AA	AA	AA	AA	AA	AA	AA	AA	AA	AA	AA
100081872	2	42871845	G/C	NA	NA	NA	NA	NA	NA	NA	NN	NN	NN	CC	CC	NN	GG	GG	GG	GG	NN	CC	GC	GC	CC	NN	NN	GG	GG	GG	NN	CC	CC	CC	NN	NN	GG	GG	NN	NN	CC	NN	GG	GG	NN	NN	NN	GG	GG
100081880	2	24769334	G/C	NA	NA	NA	NA	NA	NA	NA	NN	GG	NN	CC	NN	NN	NN	NN	NN	GG	NN	CC	GG	GG	GG	NN	NN	NN	GG	GG	NN	GG	CC	GG	NN	NN	GG	GG	NN	GG	GG	GG	CC	CC	NN	NN	NN	GG	GG
100081920	2	24035787	A/T	NA	NA	NA	NA	NA	NA	NA	NN	AA	NN	TT	AA	NN	AA	AA	AA	AA	NN	AT	AA	AT	AA	AA	NN	AA	AA	AA	NN	AA	TT	AA	AA	NN	AA	AA	AA	AA	AA	AA	AA	AA	NN	AA	NN	AA	AA
100082298	2	33053940	T/C	NA	NA	NA	NA	NA	NA	NA	NN	TT	NN	TT	TT	NN	TT	TT	TT	TT	NN	TT	TT	TT	NN	NN	NN	NN	TT	TT	TC	TT	TT	TT	NN	NN	TT	TT	TT	TT	TT	TT	TT	TT	NN	NN	NN	TT	TT
100082471	2	40014431	C/T	NA	NA	NA	NA	NA	NA	NA	CC	NN	NN	CC	CC	NN	CC	CC	CC	CC	NN	CC	CC	CC	CT	NN	NN	CC	NN	CC	CC	CC	CC	CC	NN	NN	CC	CC	CC	CC	CC	CC	CC	CC	CC	CC	NN	CC	CC
100091466	2	31946584	G/C	NA	NA	NA	NA	NA	NA	NA	CC	GC	NN	CC	NN	NN	GG	GG	GG	GG	NN	GG	GG	GG	GG	NN	NN	GG	GG	GG	GG	GC	CC	GG	NN	NN	GG	GG	NN	GG	GC	CC	GG	GG	NN	NN	NN	GG	GG
100091483	2	5884398	G/A	NA	NA	NA	NA	NA	NA	NA	AA	GA	NN	AA	GG	NN	GG	GG	GG	GG	NN	GG	GG	GG	GG	NN	GG	GG	GG	GG	NN	GG	AA	GG	GG	GG	GG	GG	NN	GG	GA	AA	GG	GG	GG	GG	NN	GG	GG
100091486	2	6611823	G/T	NA	NA	NA	NA	NA	NA	NA	NN	NN	NN	NN	GG	NN	NN	TT	GG	GG	GG	GG	GG	GG	GG	NN	NN	GT	NN	GG	NN	NN	GG	GG	NN	NN	GG	GG	NN	GG	NN	GG	GG	NN	NN	NN	NN	GG	GG
100091487	2	6611823	T/C	NA	NA	NA	NA	NA	NA	NA	NN	NN	NN	NN	CC	NN	NN	NN	CC	CC	CC	CC	CC	CC	CC	NN	NN	CC	NN	CC	NN	NN	CC	CC	NN	NN	CC	CC	NN	CC	NN	CC	CC	NN	NN	NN	NN	CC	CC
100091790	2	40371423	A/T	NA	NA	NA	NA	NA	NA	NA	NN	TT	NN	TT	TT	TT	TT	TT	TT	TT	NN	TT	AA	TT	TT	NN	AA	TT	TT	TT	TT	TT	TT	TT	TT	NN	TT	TT	NN	TT	TT	TT	TT	TT	NN	NN	NN	TT	TT
100091813	2	35094802	G/A	NA	NA	NA	NA	NA	NA	NA	NN	AA	AA	GG	AA	AA	AA	AA	AA	AA	GG	GG	AA	AA	AA	AA	NN	AA	AA	AA	AA	AA	GG	AA	AA	NN	AA	AA	AA	AA	GA	AA	AA	AA	AA	AA	AA	AA	AA
100091822	2	35139046	A/G	NA	NA	NA	NA	NA	NA	NA	NN	GG	NN	AA	GG	NN	GG	GG	GG	GG	AA	AA	GG	GG	GG	NN	GG	GG	GG	GG	NN	GG	AA	GG	NN	NN	GG	GG	NN	GG	AG	GG	GG	GG	GG	GG	NN	GG	GG
100091823	2	35139046	A/G	NA	NA	NA	NA	NA	NA	NA	NN	AA	NN	NN	AA	NN	AA	AA	AA	AA	NN	NN	AA	AA	AA	NN	AA	AA	AA	AA	NN	AA	NN	AA	NN	NN	AA	AA	NN	AA	AA	AA	AA	AA	AA	AA	NN	AA	AA
100091836	2	19613263	G/A	NA	NA	NA	NA	NA	NA	NA	NN	GG	GG	AA	GG	GG	GG	GG	GG	GG	NN	GG	GG	GG	GG	GG	NN	GG	GG	GG	GG	GG	AA	GG	NN	NN	GG	GG	NN	GG	GA	GG	GG	GG	NN	GG	NN	GG	GG
100091897	2	21660122	G/A	NA	NA	NA	NA	NA	NA	NA	NN	NN	NN	AA	NN	NN	GG	GG	GG	GG	NN	GG	GG	GG	NN	NN	GG	NN	GG	GG	GG	GG	AA	GG	NN	NN	GG	GG	GG	GG	AA	NN	GG	GG	NN	NN	GG	GG	GG
100091917	2	41133702	A/G	NA	NA	NA	NA	NA	NA	NA	NN	AA	NN	AA	AA	NN	AA	AA	AA	AA	NN	AA	GG	AA	AA	AA	NN	NN	AA	AA	AA	AA	AA	AA	NN	NN	AA	AA	AA	AA	AA	AA	AA	AA	AA	AA	NN	AA	AA
100092044	2	22104022	G/A	NA	NA	NA	NA	NA	NA	NA	NN	NN	NN	NN	GG	NN	GG	GG	GG	GG	NN	GG	GG	GG	NN	AA	GG	GG	GG	GG	GG	GG	NN	GG	GG	NN	GG	GG	GG	GG	GG	NN	GG	GG	NN	GG	GG	GG	GG
100092137	2	23222183	C/A	NA	NA	NA	NA	NA	NA	NA	NN	CC	CC	CC	CC	NN	CA	CA	AA	AA	NN	AA	CA	CA	AA	NN	NN	AA	AA	AA	AA	AA	CC	AA	NN	NN	AA	CC	CC	AA	CC	CC	AA	AA	CA	NN	CC	AA	CC
100092191	2	29956873	C/T	NA	NA	NA	NA	NA	NA	NA	NN	CC	NN	TT	CC	NN	CT	CC	CC	CC	NN	CC	CC	CC	CC	NN	NN	CC	CC	CC	CC	TT	TT	CC	NN	NN	CT	CC	NN	CC	CT	TT	CC	CC	NN	NN	CC	CC	CC
100092201	2	1782587	T/C	NA	NA	NA	NA	NA	NA	NA	NN	TT	NN	TT	TT	NN	TT	TT	TT	TT	NN	TT	TT	TT	TT	TT	TT	TT	TT	TT	NN	TT	TT	TT	NN	TT	TT	TT	TT	TT	TT	TT	TT	TT	NN	TT	NN	TT	TT
100092332	2	40252689	T/A	NA	NA	NA	NA	NA	NA	NA	NN	TA	AA	AA	AA	NN	TA	TA	AA	AA	NN	TT	TT	TT	AA	AA	TT	TA	AA	AA	NN	AA	AA	AA	NN	NN	AA	AA	AA	AA	AA	AA	AA	AA	NN	AA	AA	TT	AA
100092357	2	18680344	T/C	NA	NA	NA	NA	NA	NA	NA	NN	CC	NN	TC	CC	NN	TC	TC	TC	TC	NN	TT	TT	TC	CC	NN	NN	TC	TC	TC	NN	TC	TC	CC	NN	NN	TC	TC	NN	TC	TT	CC	TT	CC	NN	NN	NN	TC	TT
100092361	2	40334907	C/A	NA	NA	NA	NA	NA	NA	NA	NN	AA	AA	AA	AA	NN	AA	AA	AA	AA	AA	AA	AA	AA	NN	NN	CC	AA	AA	AA	AA	AA	AA	AA	NN	AA	AA	AA	AA	AA	AA	AA	AA	AA	AA	AA	AA	AA	AA
100092501	2	23642241	A/G	NA	NA	NA	NA	NA	NA	NA	NN	AA	NN	AA	AA	AA	AA	AA	NN	AA	NN	AA	AA	AA	AA	NN	AA	AA	AA	AA	NN	AA	AA	AA	NN	GG	AG	AA	NN	AA	AA	AA	AA	AA	AA	NN	NN	AA	AA
100092511	2	34327189	A/G	NA	NA	NA	NA	NA	NA	NA	NN	NN	NN	GG	AA	NN	AA	AA	AA	AA	NN	AA	AA	AA	AA	NN	AA	AA	AA	AA	AA	AA	GG	AA	NN	NN	AA	AA	AA	AA	AG	GG	AA	AA	NN	AA	AA	AA	AA
100092604	2	11394207	T/G	NA	NA	NA	NA	NA	NA	NA	NN	NN	NN	TT	NN	NN	NN	TT	NN	TT	NN	NN	TT	TT	TT	NN	NN	GG	NN	TT	NN	TT	TT	TT	NN	NN	NN	TT	TT	TT	TT	TT	TT	NN	NN	NN	NN	TT	TT
100092695	2	32921176	T/C	NA	NA	NA	NA	NA	NA	NA	NN	NN	NN	CC	TT	NN	TT	TT	TT	TT	NN	TT	TT	TT	NN	NN	NN	TT	TT	TT	NN	TT	CC	TT	NN	NN	TT	NN	NN	TT	CC	NN	TT	TT	TT	TT	TT	TT	TT
100092695	2	32921176	C/T	NA	NA	NA	NA	NA	NA	NA	NN	TT	NN	NN	CC	NN	CC	CC	CC	CC	NN	CC	CC	CC	NN	NN	NN	CC	CC	CC	NN	CC	NN	CC	NN	NN	CC	NN	NN	CC	NN	TT	CC	CC	CC	CC	CC	CC	CC
100092804	2	23813395	C/T	NA	NA	NA	NA	NA	NA	NA	NN	CC	NN	CC	CC	NN	CC	CC	CC	CC	NN	CC	CC	CC	CC	NN	NN	CC	NN	CC	CC	CC	CC	CC	NN	NN	CC	CC	NN	CC	CC	CC	CC	CC	NN	CC	CC	CC	CC
100092972	2	3774485	C/T	NA	NA	NA	NA	NA	NA	NA	NN	CC	NN	CC	CC	NN	CC	CC	CC	CC	NN	CC	TT	CC	CC	CC	NN	CC	CC	CC	NN	CC	CC	CC	CC	CC	CC	CC	NN	CC	CC	TT	CC	CC	NN	NN	NN	CC	CC
100093046	2	32777595	C/G	NA	NA	NA	NA	NA	NA	NA	NN	CG	NN	CC	GG	NN	GG	GG	GG	GG	NN	GG	GG	GG	GG	GG	NN	NN	GG	GG	GG	CG	CC	GG	NN	GG	NN	GG	NN	GG	CG	CC	GG	GG	NN	GG	NN	GG	NN
100093047	2	32777595	G/A	NA	NA	NA	NA	NA	NA	NA	NN	AA	GG	GG	GA	GG	GA	GA	AA	GA	NN	GA	GA	GA	GA	AA	NN	NN	GA	GA	GA	GA	GG	AA	NN	AA	GG	GA	NN	GA	GA	GG	GA	GA	GG	AA	NN	GA	GG
100093149	2	16895933	G/A	NA	NA	NA	NA	NA	NA	NA	AA	GG	AA	GG	AA	NN	GA	AA	GG	AA	NN	GG	GA	GA	AA	NN	AA	GA	GG	AA	AA	GG	GG	AA	AA	AA	AA	GG	GG	AA	GA	GG	AA	AA	AA	AA	NN	GG	GG
100093246	2	40175386	A/G	NA	NA	NA	NA	NA	NA	NA	GG	GG	GG	GG	GG	NN	GG	GG	GG	GG	GG	GG	AA	GG	GG	GG	NN	GG	GG	GG	GG	GG	GG	GG	NN	GG	GG	GG	NN	GG	GG	GG	GG	GG	GG	GG	GG	GG	GG
100093253	2	45108644	T/C	NA	NA	NA	NA	NA	NA	NA	TT	TT	NN	TT	TT	TT	TT	TT	TT	TT	TT	TT	TT	TT	TT	TT	TT	TT	TT	TT	TT	TT	TT	TT	NN	TT	TT	TT	NN	TT	TT	TT	TT	TT	TT	TT	TT	TT	TT
100093316	2	30446740	G/A	NA	NA	NA	NA	NA	NA	NA	NN	NN	NN	NN	GG	NN	GG	GG	GG	GG	NN	GG	GG	GG	GG	GG	NN	GG	GG	GG	GG	GG	NN	GG	AA	NN	GG	GG	NN	GG	GG	NN	GG	GG	GG	GG	GG	GG	GG
100093352	2	40314719	A/G	NA	NA	NA	NA	NA	NA	NA	NN	AA	NN	AA	AA	NN	GG	AG	AA	AA	NN	GG	GG	AG	AA	NN	NN	AG	AA	AA	GG	AA	AG	AA	NN	NN	AA	AA	NN	AA	NN	AA	AA	AA	NN	AA	NN	GG	AA
100093386	2	37907906	G/A	NA	NA	NA	NA	NA	NA	NA	NN	GG	NN	AA	GG	NN	GG	GG	GG	GG	NN	GG	GG	GA	GG	GG	NN	GG	GG	GG	GG	GG	AA	GG	GG	GG	GG	GG	NN	GG	GG	GG	GG	GG	GG	NN	NN	GG	GG
100093565	2	31734095	A/T	NA	NA	NA	NA	NA	NA	NA	NN	AA	NN	TT	AA	NN	AA	AA	AA	AA	NN	AA	AA	AT	AA	NN	NN	AA	AA	AA	AA	AA	TT	AA	AA	NN	AA	AA	AA	AA	AA	TT	AA	AA	AA	AA	NN	AA	AA
100093754	2	22097879	G/A	NA	NA	NA	NA	NA	NA	NA	NN	AA	NN	AA	GG	NN	GG	GG	GG	GG	NN	GG	GG	GA	AA	NN	GG	GG	GG	GG	GG	GG	AA	GG	NN	NN	GG	GG	NN	GG	GA	AA	GG	GG	NN	NN	NN	GG	GG
100093832	2	5882561	C/T	NA	NA	NA	NA	NA	NA	NA	CT	NN	NN	CC	CC	NN	NN	CC	CC	CC	NN	CC	CC	CC	CC	NN	CC	CC	CC	CC	CC	CC	CC	CC	NN	NN	CC	CC	CC	CC	CC	CC	CC	CC	CC	CC	NN	CC	CC
100093939	2	32788251	C/A	NA	NA	NA	NA	NA	NA	NA	NN	NN	CC	AA	CC	NN	CC	CC	CC	CC	NN	CC	CC	CA	CC	NN	CC	CC	CC	CC	CC	CC	AA	CC	CC	NN	CC	CC	NN	CC	CA	AA	CC	CC	NN	NN	NN	CC	CC
100093958	2	44033406	T/C	NA	NA	NA	NA	NA	NA	NA	NN	TT	TT	CC	CC	NN	TT	TT	TT	TT	NN	CC	CC	TC	TC	NN	TT	TT	TT	TT	TT	TT	CC	CC	NN	NN	TT	CC	TT	CC	CC	CC	CC	CC	NN	NN	NN	TT	TC
100094046	2	36547678	C/T	NA	NA	NA	NA	NA	NA	NA	CC	CC	NN	CC	CC	CC	CC	CC	CC	CC	CC	CC	CC	CC	CC	NN	NN	CC	CC	CC	NN	CC	CC	CC	NN	NN	CC	CC	NN	CC	NN	CC	CC	NN	NN	NN	NN	CC	CC
100094106	2	37766272	G/T	NA	NA	NA	NA	NA	NA	NA	NN	GG	NN	GG	GG	NN	GG	GG	GG	GG	TT	GG	GG	GG	GG	NN	GG	GG	GG	GG	GG	GG	GG	GG	GG	GG	NN	GG	NN	GG	GG	GG	GG	GG	NN	GG	NN	GG	GG
100094133	2	2525676	C/A	NA	NA	NA	NA	NA	NA	NA	AA	NN	NN	CC	AA	NN	AA	AA	AA	AA	CC	AA	AA	AA	AA	NN	AA	AA	AA	AA	NN	AA	CC	AA	NN	NN	AA	AA	NN	AA	CA	AA	AA	AA	NN	NN	NN	AA	AA
100094167	2	38310520	T/A	NA	NA	NA	NA	NA	NA	NA	NN	TT	NN	TT	TT	NN	AA	TT	AA	AA	NN	TT	TT	NN	TT	NN	AA	AA	AA	AA	NN	TA	TT	AA	NN	NN	TA	AA	NN	AA	TA	TT	TT	AA	NN	NN	NN	NN	AA
100094178	2	41752104	G/C	NA	NA	NA	NA	NA	NA	NA	GG	GG	GG	GG	GG	GG	GG	GG	GG	GG	NN	GG	CC	GG	GG	GG	NN	GG	GG	GG	GG	GG	GG	GG	NN	NN	GG	GG	GG	GG	GG	GG	GG	GG	GG	GG	GG	GG	GG
100094179	2	40807876	T/C	NA	NA	NA	NA	NA	NA	NA	TT	TT	NN	TT	TT	TT	TT	TT	TT	TT	NN	TT	TT	TT	TT	NN	NN	TT	TT	TT	TT	TT	TT	TT	TT	TT	TT	TT	TT	TT	TT	TT	TT	TT	NN	TC	TT	TT	TT
100094292	2	43889840	G/A	NA	NA	NA	NA	NA	NA	NA	NN	NN	NN	GG	GG	NN	GA	AA	NN	GG	NN	GG	AA	AA	GG	NN	AA	AA	AA	GG	GG	AA	GG	GG	AA	NN	AA	GG	GG	GG	GG	GG	GG	NN	NN	GG	GG	AA	GG
100094343	2	22836714	T/C	NA	NA	NA	NA	NA	NA	NA	NN	NN	NN	TT	CC	NN	CC	CC	CC	NN	NN	CC	CC	CC	CC	NN	NN	CC	NN	CC	CC	CC	TT	NN	NN	NN	CC	NN	NN	CC	TT	NN	NN	NN	NN	NN	NN	CC	NN
100094499	2	36647192	C/T	NA	NA	NA	NA	NA	NA	NA	NN	CC	CC	CC	CC	NN	CC	CC	CC	CC	NN	CC	CC	CC	CC	NN	CT	CC	CC	CC	CC	CC	CC	CC	NN	NN	CC	CC	NN	CC	CC	CC	CC	CC	NN	NN	NN	CC	CC
100094523	2	33054583	A/G	NA	NA	NA	NA	NA	NA	NA	NN	NN	GG	AA	GG	NN	GG	GG	GG	GG	NN	GG	GG	GG	GG	NN	NN	GG	GG	GG	NN	AG	AA	GG	NN	NN	GG	GG	NN	GG	AG	AA	GG	GG	NN	GG	NN	GG	GG
100094551	2	44014391	T/C	NA	NA	NA	NA	NA	NA	NA	NN	NN	CC	CC	CC	NN	CC	CC	CC	CC	CC	CC	CC	CC	CC	CC	NN	CC	CC	CC	CC	CC	CC	CC	NN	CC	CC	CC	CC	CC	CC	CC	CC	CC	NN	CC	NN	CC	CC
100094553	2	28631473	T/C	NA	NA	NA	NA	NA	NA	NA	TT	NN	NN	NN	TT	NN	TT	TT	TT	TT	TC	TT	TT	TT	TT	NN	NN	TT	TT	TT	NN	TT	TT	TT	NN	NN	TT	TT	NN	TT	TT	TT	TT	TT	TT	TT	NN	TT	TT
100094603	2	42119370	A/C	NA	NA	NA	NA	NA	NA	NA	NN	AA	NN	AA	AA	NN	AA	AA	AA	AA	AA	AA	AA	AA	AA	NN	NN	AA	AA	AA	AA	AA	AA	AA	NN	AA	AA	AA	NN	AA	AA	AA	AA	AA	NN	NN	NN	AA	AA
100094652	2	21481700	G/T	NA	NA	NA	NA	NA	NA	NA	NN	NN	NN	GG	GG	NN	GG	GG	NN	GG	GG	GG	GG	NN	GG	NN	NN	TT	NN	GG	NN	GG	GG	GG	NN	NN	GG	GG	NN	GG	NN	GG	GG	NN	NN	NN	NN	NN	GG
100094679	2	40584803	T/A	NA	NA	NA	NA	NA	NA	NA	TT	TT	NN	TT	TT	NN	TT	TT	TT	TT	NN	TT	AA	TT	NN	NN	NN	TT	TT	TT	NN	TT	TT	TT	NN	NN	TT	TT	TT	TT	TT	TT	TT	TT	NN	TT	NN	TT	TT
100094739	2	4843478	T/A	NA	NA	NA	NA	NA	NA	NA	NN	NN	NN	TT	NN	TT	NN	TT	AA	TT	NN	TT	AA	TT	TT	NN	NN	TA	AA	TT	TT	AA	TT	TT	NN	NN	TA	TT	TT	TT	TT	TT	TA	AA	NN	NN	NN	AA	AA
100094805	2	27813420	T/A	NA	NA	NA	NA	NA	NA	NA	NN	NN	NN	TT	AA	AA	AA	AA	AA	AA	NN	AA	AA	TA	AA	NN	NN	AA	AA	AA	AA	AA	TT	AA	NN	AA	AA	AA	AA	AA	TA	AA	AA	AA	AA	AA	AA	AA	AA
100095177	2	32879763	G/C	NA	NA	NA	NA	NA	NA	NA	NN	NN	NN	CC	GG	NN	NN	GG	NN	GG	NN	GG	GG	GG	GG	NN	NN	GG	GG	GG	NN	NN	CC	GG	NN	NN	GG	GG	NN	GG	CC	GG	GG	GG	NN	GG	NN	GG	GG
100095318	2	44237217	G/A	NA	NA	NA	NA	NA	NA	NA	NN	GG	GG	GG	AA	NN	GG	GG	GG	GG	GG	GG	GG	GG	AA	NN	GG	GG	GG	GG	NN	GG	GG	AA	GG	NN	GA	GG	GG	GG	GA	GG	GG	GG	NN	AA	AA	GG	GG
100095371	2	42438386	T/C	NA	NA	NA	NA	NA	NA	NA	NN	NN	NN	TT	TT	NN	NN	NN	TT	NN	TT	TT	TT	TT	TT	NN	TC	TT	NN	TT	TC	TT	TT	NN	NN	NN	TT	CC	TT	TT	TT	TT	TT	NN	NN	NN	NN	TT	NN
100095390	2	8604278	A/G	NA	NA	NA	NA	NA	NA	NA	NN	AA	NN	AA	AA	NN	AA	AA	AA	AA	NN	AA	AA	AA	AA	NN	NN	AA	AA	AA	NN	AA	AA	AA	AA	NN	AA	AA	AA	AA	AA	AA	AA	AA	NN	NN	NN	AA	AA
100095400	2	16336336	C/T	NA	NA	NA	NA	NA	NA	NA	NN	CC	NN	TT	TT	NN	CC	TT	TT	TT	NN	TT	TT	TT	TT	NN	NN	TT	TT	TT	NN	TT	TT	TT	NN	NN	TT	TT	NN	NN	NN	NN	TT	TT	NN	TT	NN	NN	TT
100095447	2	20416820	T/C	NA	NA	NA	NA	NA	NA	NA	NN	NN	NN	TT	NN	NN	TT	TT	TT	TT	NN	TT	TT	TT	TT	NN	NN	TT	TT	TT	NN	NN	TT	TT	NN	TC	TT	TT	NN	TT	TT	TT	TT	TT	TT	NN	NN	TT	NN
100095447	2	20416820	C/T	NA	NA	NA	NA	NA	NA	NA	NN	NN	NN	CC	NN	NN	CC	CC	CC	CC	NN	CC	CC	CC	CC	NN	NN	CC	CC	CC	NN	NN	CC	CC	NN	CT	CC	CC	NN	CC	CC	CC	CC	CC	CC	NN	NN	CC	NN
100095467	2	34725521	C/G	NA	NA	NA	NA	NA	NA	NA	NN	NN	NN	GG	CC	CC	CC	CC	CC	CC	NN	CC	CC	CC	CC	NN	NN	CC	CC	CC	CC	CC	GG	CC	NN	CC	CC	CC	NN	CC	CG	CC	CC	CC	NN	CC	NN	CC	CC
100095550	2	44265908	C/A	NA	NA	NA	NA	NA	NA	NA	CC	CC	CC	CC	CC	CC	CC	CC	CC	CC	NN	CC	CC	CC	CC	NN	CC	CC	CC	CC	CC	CC	CC	CC	CC	NN	CC	CC	CC	CC	CC	CC	CC	CC	NN	CC	NN	CC	CC
100095577	2	23922440	T/A	NA	NA	NA	NA	NA	NA	NA	NN	TT	NN	TT	TT	TT	TT	TT	NN	TT	NN	TT	TT	TT	TT	TT	NN	NN	TT	TT	TT	TT	TT	TT	NN	TT	TT	TT	NN	TT	TT	TT	TT	TT	NN	TT	NN	TT	TT
100095608	2	34790594	T/A	NA	NA	NA	NA	NA	NA	NA	NN	TT	NN	AA	TT	TT	TT	TT	TT	TT	TT	TT	TT	TT	TT	NN	NN	TT	TT	TT	TT	TT	AA	TT	TT	NN	TT	TT	NN	TT	TA	TT	TT	TT	NN	TT	TT	TT	TT
100095738	2	41255826	A/G	NA	NA	NA	NA	NA	NA	NA	NN	AA	NN	AA	AA	NN	AA	AA	AA	AA	NN	AA	GG	AA	AA	NN	NN	AA	NN	AA	NN	AA	AA	AA	NN	NN	AA	AA	AA	AA	AA	AA	AA	NN	AA	AA	NN	AA	AA
100095767	2	22897244	A/G	NA	NA	NA	NA	NA	NA	NA	NN	NN	NN	AA	GG	NN	GG	GG	GG	GG	AA	GG	GG	GG	GG	NN	NN	GG	GG	GG	NN	GG	AA	GG	NN	NN	GG	GG	GG	GG	GG	GG	GG	GG	NN	NN	NN	GG	GG
100095801	2	19323009	C/G	NA	NA	NA	NA	NA	NA	NA	NN	NN	NN	CC	GG	GG	GG	GG	GG	GG	NN	CC	GG	GG	GG	NN	NN	GG	GG	GG	NN	GG	CC	GG	GG	GG	GG	GG	NN	GG	NN	GG	GG	GG	GG	GG	NN	GG	GG
100095802	2	19323009	G/A	NA	NA	NA	NA	NA	NA	NA	NN	NN	NN	NN	GG	GG	GG	GG	GG	GG	NN	NN	GG	GG	GG	NN	NN	GG	GG	GG	NN	GG	NN	GG	GG	GG	GG	GG	NN	GG	NN	GG	GG	GG	GA	GG	NN	GG	GG
100095882	2	29355574	C/T	NA	NA	NA	NA	NA	NA	NA	NN	CC	NN	CC	TT	TT	CC	CT	CC	CC	TT	CC	NN	CC	TT	TT	NN	CT	CC	CC	CC	CC	CC	TT	CC	NN	CT	CC	NN	CC	CT	CC	CC	CC	NN	TT	NN	CC	CC
100095963	2	44734235	A/G	NA	NA	NA	NA	NA	NA	NA	NN	NN	NN	AA	AA	NN	AA	AA	AA	AA	NN	AA	AA	AA	AA	AA	NN	AA	AA	AA	NN	AA	AA	AA	NN	NN	AA	AA	NN	AA	AA	AA	AA	AA	AA	AA	NN	AA	AA
100095963	2	44734235	C/T	NA	NA	NA	NA	NA	NA	NA	NN	NN	NN	CC	CC	NN	CC	CC	CC	CC	NN	CC	CT	CC	CC	CC	NN	CC	CC	CC	NN	CC	CC	CC	NN	NN	CC	CC	NN	CC	CC	CC	CC	CC	CC	CC	NN	CC	CC
100096126	2	19693300	A/T	NA	NA	NA	NA	NA	NA	NA	NN	AA	NN	NN	AA	NN	AA	AA	TT	AA	NN	NN	AA	AA	NN	NN	AA	AT	TT	AA	NN	TT	NN	AA	NN	AA	AA	AA	AA	NN	AA	AA	AA	AA	NN	AA	NN	TT	AT
100096220	2	40554219	A/T	NA	NA	NA	NA	NA	NA	NA	NN	AA	NN	AT	AA	NN	AA	AA	AA	AA	NN	AA	AT	AA	AA	NN	NN	AT	AA	AA	NN	AA	AA	AA	NN	AA	AT	AA	NN	AT	AA	AA	AA	AA	AA	AA	AA	AA	AA
100096227	2	41012436	A/G	NA	NA	NA	NA	NA	NA	NA	NN	NN	NN	AA	AA	NN	AA	AA	AA	AA	NN	AA	GG	AA	AA	AA	AA	AA	AA	AA	AA	AA	AA	AA	AA	AA	AA	AA	NN	AA	AA	AA	AA	AA	NN	AA	NN	AA	AA
100096328	2	28160327	A/T	NA	NA	NA	NA	NA	NA	NA	NN	AA	NN	TT	NN	NN	NN	NN	TT	TT	NN	NN	AA	AA	AA	NN	AA	TT	TT	TT	NN	AA	NN	AA	NN	NN	AT	TT	NN	TT	AA	AA	TT	TT	AA	NN	AA	TT	TT
100096352	2	20326099	C/A	NA	NA	NA	NA	NA	NA	NA	CC	AA	NN	CC	CC	NN	CC	CC	AA	AA	NN	CC	AA	CC	CA	CC	NN	CA	AA	AA	AA	AA	CC	CC	CC	NN	CA	AA	NN	AA	CC	AA	AA	AA	NN	NN	NN	AA	AA
100096548	2	40659149	A/C	NA	NA	NA	NA	NA	NA	NA	CC	CC	CC	AA	CC	CC	CC	CC	CC	CC	NN	CC	CC	CC	CC	NN	NN	CC	CC	CC	CC	CC	AA	CC	NN	NN	CC	CC	CC	CC	CC	CC	CC	CC	NN	NN	NN	CC	CC
100096558	2	35657068	A/G	NA	NA	NA	NA	NA	NA	NA	NN	NN	NN	GG	AA	NN	AA	AA	AA	AA	NN	GG	AA	AA	AA	AA	AA	AA	AA	AA	AA	AA	GG	AA	NN	AA	AG	AA	AA	AA	AG	AA	AA	AA	NN	AA	NN	AA	AA
100096572	2	9019818	C/A	NA	NA	NA	NA	NA	NA	NA	NN	AA	NN	AA	AA	NN	AA	AA	AA	AA	NN	AA	AA	AA	AA	NN	AA	AA	AA	AA	AA	AA	AA	AA	NN	NN	AA	AA	AA	AA	AA	AA	AA	AA	AA	AA	NN	AA	AA
100096579	2	41154355	A/T	NA	NA	NA	NA	NA	NA	NA	AA	AA	NN	AA	AA	AA	AA	AA	AA	AA	AA	AA	AA	AA	AA	NN	AA	AA	AA	AA	AA	AA	AA	AA	NN	AA	AA	AA	AA	AA	AA	AA	AA	NN	NN	AA	AA	AA	AA
100096625	2	24636859	A/G	NA	NA	NA	NA	NA	NA	NA	NN	GG	NN	AA	GG	NN	GG	GG	GG	GG	NN	AA	GG	GG	GG	GG	NN	GG	GG	GG	NN	GG	AA	GG	NN	GG	GG	GG	GG	GG	AG	GG	AA	AA	NN	GG	NN	GG	GG
100096669	2	23524399	C/T	NA	NA	NA	NA	NA	NA	NA	NN	TT	NN	TT	TT	NN	TT	CC	TT	CC	TT	CT	CT	TT	CC	NN	CC	CT	TT	CC	CC	TT	TT	CC	NN	NN	TT	TT	NN	CC	TT	TT	CC	CC	CC	TT	NN	TT	TT
100096746	2	21186456	A/T	NA	NA	NA	NA	NA	NA	NA	NN	NN	NN	AA	AA	NN	AA	AA	AA	AA	NN	AA	AA	AA	AA	NN	AA	AA	AA	AA	NN	AA	AA	AA	AA	AA	AA	AA	AA	AA	AA	AA	AA	AA	NN	AA	AA	AA	AA
100096833	2	22646009	A/G	NA	NA	NA	NA	NA	NA	NA	NN	NN	NN	GG	GG	GG	NN	NN	NN	GG	GG	GG	GG	GG	NN	NN	NN	NN	NN	GG	GG	NN	GG	GG	NN	NN	NN	GG	NN	GG	GG	AA	GG	GG	AA	AA	NN	NN	GG
100096834	2	22646009	G/A	NA	NA	NA	NA	NA	NA	NA	NN	NN	NN	GG	GG	GG	NN	AA	AA	GG	GG	GG	GG	GG	NN	NN	NN	AA	AA	GG	GG	AA	GG	GG	NN	NN	AA	GG	NN	GG	GG	NN	GG	GG	NN	NN	NN	AA	GA
100096851	2	658260	T/C	NA	NA	NA	NA	NA	NA	NA	NN	TT	NN	TT	TT	NN	TC	TC	TC	TC	TT	TC	TC	TC	TC	TT	NN	CC	TC	TC	TC	TC	TT	TC	NN	CC	TC	TT	TT	TT	TT	TT	TC	CC	NN	TT	NN	TT	TT
100096852	2	32740538	T/A	NA	NA	NA	NA	NA	NA	NA	NN	NN	NN	NN	NN	NN	AA	AA	AA	AA	NN	AA	AA	AA	AA	NN	NN	AA	AA	AA	AA	AA	TT	AA	NN	AA	AA	NN	NN	NN	NN	TT	AA	AA	NN	NN	NN	NN	NN
100096872	2	39392574	C/T	NA	NA	NA	NA	NA	NA	NA	NN	CC	NN	CT	CC	NN	CC	CC	CC	CC	NN	CC	TT	CC	CC	NN	NN	CC	CC	CC	NN	CC	CC	CC	NN	NN	CC	CC	CC	CC	CC	CC	CC	CC	CC	CC	NN	CC	CC
100096968	2	5803234	G/A	NA	NA	NA	NA	NA	NA	NA	NN	GG	NN	GG	GG	GG	GG	GG	GG	GG	NN	GG	GG	GG	GG	NN	NN	GG	GG	GG	GG	GG	GG	GG	NN	NN	GG	GG	NN	GG	GG	GG	GG	GG	GG	NN	NN	GG	GG
100097016	2	34018691	A/T	NA	NA	NA	NA	NA	NA	NA	NN	AA	NN	AA	AA	NN	AA	AA	AA	AA	AT	AA	AA	AA	AA	NN	AA	AA	AA	AA	AA	AA	AA	AA	NN	NN	AA	AA	AA	AA	AA	AA	AA	AA	NN	NN	NN	AA	AA
100097031	2	649414	C/T	NA	NA	NA	NA	NA	NA	NA	NN	CC	NN	CC	TT	NN	TT	TT	TT	TT	NN	CC	TT	TT	TT	NN	TT	TT	TT	TT	NN	TT	CC	TT	NN	NN	TT	TT	TT	TT	CT	TT	TT	TT	TT	TT	NN	TT	TT
100097039	2	2247121	A/G	NA	NA	NA	NA	NA	NA	NA	NN	NN	NN	AA	AA	AA	AA	AA	AA	AA	AA	AA	NN	AA	AA	AA	AA	AA	AA	AA	AA	AA	AA	AA	AA	NN	AA	AA	AA	AA	AA	AA	AA	AA	NN	NN	NN	AA	AA
100097040	2	2247121	T/C	NA	NA	NA	NA	NA	NA	NA	NN	NN	NN	CC	CC	CC	CC	CC	CC	CC	CC	CC	TT	CC	CC	CC	CC	CC	CC	CC	CC	CC	CC	CC	CC	NN	CC	CC	CC	CC	CC	CC	CC	CC	NN	NN	NN	CC	CC
100097101	2	21721839	T/A	NA	NA	NA	NA	NA	NA	NA	NN	NN	NN	TT	NN	NN	TA	TT	TT	TT	NN	TT	TT	TT	NN	NN	NN	TT	NN	TT	TT	TT	TT	AA	NN	NN	NN	TT	TT	TT	TT	NN	TT	TT	NN	NN	NN	TT	TT
100097154	2	37509793	A/C	NA	NA	NA	NA	NA	NA	NA	NN	AA	NN	AA	AA	AA	AA	AA	AA	AA	AA	AA	AA	AA	AA	NN	NN	AA	AA	AA	NN	AA	AA	AA	NN	AA	AA	AA	AA	AA	AA	AA	AA	AA	NN	AA	NN	AA	AA
100097174	2	21827320	A/G	NA	NA	NA	NA	NA	NA	NA	NN	NN	NN	AA	NN	NN	AG	GG	GG	GG	NN	GG	GG	AG	AA	NN	GG	GG	GG	GG	GG	GG	AA	AA	NN	NN	AA	GG	NN	GG	AG	NN	GG	GG	NN	NN	NN	GG	GG
100097175	2	21827320	A/G	NA	NA	NA	NA	NA	NA	NA	NN	AA	NN	NN	AA	AA	GG	GG	GG	GG	NN	GG	GG	GG	NN	AA	GG	GG	GG	GG	GG	GG	NN	NN	NN	NN	NN	GG	NN	GG	GG	AA	GG	GG	NN	AA	NN	GG	GG
100097209	2	23758904	A/G	NA	NA	NA	NA	NA	NA	NA	NN	AA	NN	GG	AA	NN	AA	AA	AA	AA	AA	AA	AA	AA	AA	NN	NN	AA	AA	AA	NN	AA	GG	AA	NN	NN	AA	GG	GG	AA	GG	AA	AA	AA	AA	AA	AA	AA	AG
100097274	2	44347534	G/T	NA	NA	NA	NA	NA	NA	NA	GG	TT	NN	GG	GG	GG	TT	NN	TT	NN	GG	GG	TT	NN	GG	GG	TT	GT	TT	TT	NN	TT	GG	GG	NN	GG	TT	GG	TT	GG	GG	TT	GG	NN	GG	GG	NN	TT	NN
100097302	2	6246786	T/A	NA	NA	NA	NA	NA	NA	NA	TT	NN	NN	TT	AA	NN	TT	AA	TT	TT	NN	TT	TT	TA	TA	TT	NN	TT	TT	TT	NN	TT	TT	AA	NN	NN	TA	TT	NN	TT	TA	TT	TT	TT	NN	NN	NN	TT	TT
100097314	2	8657069	G/A	NA	NA	NA	NA	NA	NA	NA	NN	NN	NN	GG	GG	NN	GG	GG	GG	GG	NN	GG	GG	GG	GG	NN	GG	GG	GG	GG	GG	GG	GG	GG	NN	GA	GG	GG	NN	GG	GG	GG	GG	GG	GG	GG	NN	GG	GG
100097478	2	34537528	T/A	NA	NA	NA	NA	NA	NA	NA	TA	NN	NN	TT	AA	NN	AA	AA	AA	AA	NN	AA	AA	AA	AA	NN	AA	AA	AA	AA	AA	AA	TT	AA	NN	AA	AA	AA	NN	AA	TT	AA	AA	NN	NN	AA	NN	AA	AA
100097515	2	2044383	G/T	NA	NA	NA	NA	NA	NA	NA	NN	TT	NN	TT	TT	NN	TT	TT	TT	TT	NN	TT	GG	TT	TT	NN	NN	TT	TT	TT	NN	TT	TT	TT	NN	TT	TT	TT	TT	TT	NN	TT	TT	TT	NN	NN	NN	TT	TT
100097607	2	30204218	T/C	NA	NA	NA	NA	NA	NA	NA	TT	NN	NN	CC	TT	TT	TT	TT	TT	TT	NN	TT	TC	TC	TT	NN	TT	TT	TT	TT	TT	TC	CC	TT	NN	TT	TC	TT	TT	TT	TC	CC	TT	TT	TT	TT	TT	TT	TT
100097612	2	29204296	C/T	NA	NA	NA	NA	NA	NA	NA	NN	TT	NN	TT	CC	NN	TT	CC	TT	TT	NN	TT	NN	TT	CT	CC	TT	TT	TT	TT	TT	TT	TT	CC	NN	NN	CT	TT	NN	TT	CT	TT	TT	TT	CC	NN	CC	TT	TT
100097613	2	29204296	A/G	NA	NA	NA	NA	NA	NA	NA	NN	AA	NN	AA	NN	NN	AA	AA	AA	AA	NN	AA	GG	AA	AA	NN	AA	AA	AA	AA	AA	AA	AA	NN	NN	NN	AA	AA	NN	AA	AA	AA	AA	AA	NN	NN	NN	AA	AA
100097739	2	40175320	A/G	NA	NA	NA	NA	NA	NA	NA	NN	NN	NN	GG	GG	NN	GG	GG	GG	GG	GG	GG	AG	GG	GG	NN	GG	GG	GG	GG	NN	GG	GG	GG	NN	NN	GG	GG	GG	GG	GG	GG	GG	NN	NN	NN	NN	GG	GG
100097837	2	8267181	T/C	NA	NA	NA	NA	NA	NA	NA	NN	NN	NN	TT	TC	NN	TT	TT	TT	TT	NN	TT	TT	TT	TT	NN	NN	TT	TT	TT	NN	TT	TT	TT	NN	NN	TT	TT	NN	TT	TT	TT	TT	TT	NN	TT	NN	TT	NN
100097880	2	2353480	C/G	NA	NA	NA	NA	NA	NA	NA	CC	CC	CC	CC	CC	NN	CC	CC	CC	CC	CC	CC	GG	CC	CC	NN	CC	CC	CC	CC	CC	CC	CC	CC	NN	NN	CC	CC	CC	CC	CC	CC	CC	CC	CC	CC	NN	CC	CC
100097947	2	42820995	T/A	NA	NA	NA	NA	NA	NA	NA	NN	TA	AA	TT	TT	TT	TA	AA	AA	AA	NN	TT	TT	TA	TT	TT	AA	TA	AA	AA	AA	TT	TT	TT	NN	TT	TA	AA	AA	AA	TT	TT	TA	TA	NN	TT	NN	AA	AA
100097961	2	36757379	C/A	NA	NA	NA	NA	NA	NA	NA	NN	CC	NN	CC	CC	NN	CC	CC	CC	CC	NN	CC	CC	CC	CC	NN	CC	CC	CC	CC	CC	CC	CC	CC	NN	NN	CC	CC	CC	CC	CC	CC	CC	CC	NN	CC	CC	CC	CC
100097999	2	32675723	T/C	NA	NA	NA	NA	NA	NA	NA	TT	NN	NN	TT	CC	NN	CC	CC	CC	CC	CC	CC	CC	CC	CC	CC	NN	CC	CC	CC	NN	TC	TT	CC	NN	CC	CC	NN	NN	CC	TT	TT	CC	CC	CC	CC	NN	CC	CC
100098021	2	37045578	C/T	NA	NA	NA	NA	NA	NA	NA	CC	CC	NN	CC	CC	NN	CC	CC	CC	CC	NN	TT	CC	CC	CC	CC	CC	CC	CC	CC	CC	CC	CC	CC	NN	NN	CC	CC	CC	CC	CC	CC	CC	CC	NN	CC	NN	CC	CC
100098230	2	2405732	C/A	NA	NA	NA	NA	NA	NA	NA	NN	NN	CC	CC	CC	NN	CC	CC	CC	CC	CA	CC	CC	CC	CC	CC	NN	CC	CC	CC	NN	CC	CC	CC	NN	NN	CC	CC	CC	CC	CC	NN	CC	CC	NN	CC	NN	CC	CC
100098246	2	20679591	A/C	NA	NA	NA	NA	NA	NA	NA	AA	CC	NN	AA	CC	NN	CC	CC	CC	CC	AA	AC	CC	CC	CC	NN	CC	CC	CC	CC	CC	CC	AA	CC	CC	CC	CC	CC	CC	CC	AC	CC	CC	CC	NN	CC	NN	CC	CC
100098271	2	33473865	G/A	NA	NA	NA	NA	NA	NA	NA	NN	GA	GG	AA	GG	NN	GG	GG	GG	GG	AA	GG	GG	GA	GG	NN	NN	GG	GG	GG	NN	GA	AA	GG	NN	NN	GG	GG	GG	GG	AA	AA	GG	GG	NN	NN	NN	GG	GG
100098282	2	6657528	A/G	NA	NA	NA	NA	NA	NA	NA	NN	NN	NN	AA	AA	AG	AA	AA	AA	AA	NN	AA	AA	AA	AA	NN	NN	AA	AA	AA	NN	AA	AA	AA	NN	NN	AA	AA	NN	NN	NN	AA	AA	AA	NN	AA	NN	AA	AA
100098349	2	38261563	G/T	NA	NA	NA	NA	NA	NA	NA	GG	GG	NN	GG	GG	NN	GT	GG	GG	GG	GG	GG	GG	GT	GG	GG	GG	GT	GG	GG	GG	GG	GG	GG	NN	GG	GG	GG	GG	GG	GG	GG	GG	GG	NN	GG	NN	GT	GG
100098376	2	32899289	T/G	NA	NA	NA	NA	NA	NA	NA	NN	NN	NN	GG	TT	NN	TT	TT	TT	TT	NN	TT	TT	TG	TT	NN	TT	TT	TT	TT	NN	TT	GG	TT	NN	TT	TT	TT	NN	TT	TG	NN	TT	TT	TT	TT	NN	TT	TT
100098398	2	16501993	T/A	NA	NA	NA	NA	NA	NA	NA	NN	NN	TT	TT	TT	NN	TT	TT	AA	TT	TT	TT	TT	TT	TT	NN	NN	TA	AA	TT	NN	AA	TT	TT	NN	NN	TT	TT	TA	TT	TT	AA	TT	TT	TT	TT	NN	AA	TA
100098534	2	35663842	G/T	NA	NA	NA	NA	NA	NA	NA	NN	NN	NN	GG	TT	NN	TT	GT	TT	TT	GG	GG	TT	GT	NN	NN	NN	TT	TT	TT	NN	TT	GG	TT	NN	NN	TT	TT	NN	TT	GT	TT	TT	TT	NN	NN	NN	TT	TT
100098624	2	38280117	C/G	NA	NA	NA	NA	NA	NA	NA	NN	GG	NN	NN	NN	NN	CC	NN	CC	CC	NN	NN	CC	CC	NN	NN	CC	CG	CC	CC	NN	CC	NN	CC	CC	NN	CC	CC	CC	CC	CC	NN	CC	CC	CC	CC	NN	GG	CC
100098804	2	42321848	T/C	NA	NA	NA	NA	NA	NA	NA	NN	NN	NN	TT	TT	TT	TT	TT	TT	TT	NN	TT	TT	TT	TT	TT	NN	TT	TT	TT	NN	TT	TT	TT	TT	TT	TT	TT	NN	TT	TT	TT	TT	NN	TT	TT	NN	NN	TT
100098804	2	42321848	A/G	NA	NA	NA	NA	NA	NA	NA	NN	NN	NN	AA	AA	AA	AA	AA	AA	AA	NN	AA	AA	AA	AA	AA	NN	AA	AA	AA	NN	AA	AA	AA	AA	AA	AA	AA	NN	AA	AA	AA	AA	NN	AA	AA	NN	NN	AA
100098818	2	33280128	G/T	NA	NA	NA	NA	NA	NA	NA	NN	GG	NN	GG	TT	NN	TT	TT	TT	TT	NN	TT	TT	TT	TT	TT	NN	TT	TT	TT	TT	GT	GG	TT	NN	NN	TT	TT	TT	TT	GG	GG	TT	TT	TT	TT	NN	TT	TT
100098918	2	42119436	A/T	NA	NA	NA	NA	NA	NA	NA	AA	AA	NN	AA	AA	AA	AA	AA	AA	AA	NN	AA	AA	AA	AA	NN	NN	AA	AA	AA	NN	TT	AA	AA	AA	NN	AA	AA	AA	AA	AA	TT	AA	AA	AA	AA	NN	AA	AA
100098967	2	16928115	G/C	NA	NA	NA	NA	NA	NA	NA	NN	GG	NN	GG	GG	GG	GG	GG	GG	GG	GG	GG	GG	GG	GG	NN	GG	GG	GG	GG	NN	CC	GG	GG	GG	GG	GG	GG	NN	GG	GG	GG	GG	GG	NN	NN	NN	GG	GG
100099074	2	25534969	A/T	NA	NA	NA	NA	NA	NA	NA	NN	AA	NN	AA	AA	AA	AA	AA	AA	AA	NN	AA	AT	AA	AA	NN	AA	AA	AA	AA	AA	AA	AA	AA	NN	AA	AA	AA	AA	AA	AA	AA	AA	AA	NN	AA	NN	AA	AA
100099119	2	5378245	C/T	NA	NA	NA	NA	NA	NA	NA	NN	CC	NN	CC	CC	NN	CC	CC	CC	CC	NN	CC	TT	CC	CC	NN	CC	CC	CC	CC	CC	CC	CC	CC	NN	NN	CC	CC	CC	CC	CC	CC	CC	CC	NN	NN	NN	CC	CC
100099129	2	2441999	G/A	NA	NA	NA	NA	NA	NA	NA	NN	NN	NN	GG	GG	GG	GG	GG	GG	GG	NN	GG	AA	GG	GG	GG	GG	GG	GG	GG	GG	GG	GG	GG	GG	GG	GG	GG	NN	GG	GG	GG	GG	GG	NN	GG	NN	GG	GG
100099198	2	45185910	C/A	NA	NA	NA	NA	NA	NA	NA	NN	AA	AA	NN	CC	CC	AA	AA	CC	CC	NN	NN	CC	CC	CC	NN	CC	CA	CC	CC	NN	AA	NN	CC	CC	NN	CA	CC	NN	CC	NN	NN	CC	NN	CC	CC	NN	AA	AA
100099201	2	40298674	T/C	NA	NA	NA	NA	NA	NA	NA	TT	TT	NN	TT	TT	TT	NN	TT	TT	TT	NN	NN	TT	TT	TT	TT	CC	TT	TT	TT	NN	TT	TT	TT	NN	NN	TT	TT	NN	TT	TT	TT	TT	TT	TT	TT	TT	NN	TT
100099240	2	29345790	G/T	NA	NA	NA	NA	NA	NA	NA	NN	TT	NN	TT	GG	GG	TT	GG	TT	TT	NN	TT	TT	TT	GG	NN	NN	GT	TT	TT	TT	TT	TT	GG	NN	NN	GT	TT	NN	TT	GT	TT	TT	TT	NN	GG	NN	TT	TT
100099296	2	43864240	C/T	NA	NA	NA	NA	NA	NA	NA	CC	TT	NN	CC	CC	NN	CC	NN	NN	CC	CC	CC	CC	NN	CC	NN	NN	NN	NN	CC	NN	NN	CC	CC	CC	CC	CC	CC	NN	CC	CT	TT	CC	CC	CC	CC	NN	NN	CC
100099588	2	29076208	T/A	NA	NA	NA	NA	NA	NA	NA	NN	AA	NN	NN	NN	NN	AA	NN	AA	AA	NN	AA	TT	AA	TT	NN	NN	AA	AA	AA	AA	AA	NN	TT	AA	NN	AA	AA	AA	AA	NN	AA	AA	AA	TT	TT	NN	AA	NN
100099751	2	19368687	G/T	NA	NA	NA	NA	NA	NA	NA	NN	NN	NN	GG	TT	NN	TT	TT	NN	TT	GG	GG	TT	TT	TT	TT	TT	TT	NN	TT	NN	TT	GG	TT	TT	NN	TT	TT	NN	TT	GT	TT	TT	TT	NN	TT	TT	NN	NN
100100420	2	23631598	T/C	NA	NA	NA	NA	NA	NA	NA	NN	CC	TT	CC	TT	NN	TT	TC	NN	TT	NN	TT	TT	TC	TT	NN	NN	TT	NN	TT	TT	NN	CC	TT	NN	NN	TT	CC	NN	TT	TC	CC	TT	TT	TT	NN	NN	NN	CC
100103871	2	15483552	A/T	NA	NA	NA	NA	NA	NA	NA	NN	NN	NN	AA	AA	NN	AA	NN	AA	AA	NN	AA	AA	AA	AA	NN	NN	AA	AA	AA	NN	NN	AA	AA	NN	NN	AA	AA	NN	AA	AA	AA	AA	AA	NN	NN	NN	AA	AA
100104040	2	32635764	T/G	NA	NA	NA	NA	NA	NA	NA	NN	TG	TT	GG	TT	NN	TT	TT	TT	TT	NN	TT	TT	TG	TT	TT	TT	TT	TT	TT	NN	TG	GG	TT	TT	NN	TT	TT	NN	TT	TG	GG	TT	NN	NN	TT	TT	TT	TT
100104202	2	2676232	A/G	NA	NA	NA	NA	NA	NA	NA	NN	NN	NN	AA	AA	NN	AA	AA	AA	AA	NN	NN	AA	AA	AA	NN	AA	AA	AA	AA	NN	NN	AA	AA	AA	AA	AA	AA	AA	AA	NN	AA	AA	NN	NN	AA	NN	AA	AA
100104251	2	25166325	T/C	NA	NA	NA	NA	NA	NA	NA	NN	CC	TT	CC	TT	NN	TT	TT	TT	CC	NN	CC	TC	TC	TT	NN	TT	TT	TT	CC	CC	TT	CC	TT	TT	TT	TT	TT	NN	TC	TC	CC	CC	CC	NN	TC	NN	TT	TT
100104445	2	27058030	C/T	NA	NA	NA	NA	NA	NA	NA	TT	NN	NN	TT	CC	CC	CC	CC	CC	CC	NN	CC	CC	CT	CC	NN	NN	CC	CC	CC	NN	CC	TT	CC	NN	NN	NN	CC	NN	CC	CT	CC	CC	CC	CC	CC	NN	CC	CC
100104707	2	41713280	G/A	NA	NA	NA	NA	NA	NA	NA	NN	NN	NN	GG	GG	NN	NN	NN	GG	NN	NN	GG	NN	GG	GG	NN	NN	GG	GG	GG	GG	NN	GG	GG	GG	NN	NN	GG	NN	GG	GG	GG	GG	GG	NN	NN	NN	NN	GG
100104890	2	38294682	T/C	NA	NA	NA	NA	NA	NA	NA	NN	NN	TC	TT	TT	NN	TC	TC	TT	TT	TT	TT	TT	TC	TT	NN	NN	TC	TT	TT	TT	TT	TT	TT	NN	NN	TT	TT	NN	TT	TT	TT	TT	TT	NN	TT	NN	CC	TT
100105044	2	5889111	T/C	NA	NA	NA	NA	NA	NA	NA	NN	TC	NN	CC	TT	TT	TT	TT	TT	TT	NN	TT	TT	TT	TT	TT	TT	TC	TT	TT	NN	TT	CC	TT	NN	NN	TT	TT	NN	TT	TC	CC	TT	TT	NN	TT	NN	TT	TT
100105318	2	20474938	T/A	NA	NA	NA	NA	NA	NA	NA	NN	TT	NN	TT	NN	NN	TT	TT	NN	TT	NN	TT	TT	TT	TT	NN	NN	TT	TT	TT	NN	TT	TT	TT	NN	NN	TT	TT	NN	TT	TT	TT	TT	TT	TT	TT	NN	TT	TT
100105369	2	38404262	T/C	NA	NA	NA	NA	NA	NA	NA	TC	NN	NN	NN	NN	NN	TT	TT	TT	NN	NN	TT	TT	TT	NN	NN	NN	TT	TT	TT	NN	NN	TT	TT	NN	NN	NN	NN	NN	TT	NN	TC	TT	TT	NN	TT	NN	TT	TT
100105778	2	1782653	G/A	NA	NA	NA	NA	NA	NA	NA	GG	NN	NN	GG	GG	NN	GG	GG	GG	GG	NN	GG	GA	GG	GG	NN	GG	GG	GG	GG	GG	GG	GG	GA	GG	GG	GG	GG	GG	GG	GG	GG	GG	GG	GG	GG	NN	GG	GG
100106129	2	24871491	G/A	NA	NA	NA	NA	NA	NA	NA	NN	GG	NN	AA	NN	NN	AA	GG	NN	NN	AA	NN	GG	AA	NN	NN	NN	GG	AA	AA	NN	AA	NN	NN	NN	NN	AA	AA	NN	AA	AA	GG	AA	NN	AA	NN	NN	AA	AA
100106194	2	14001363	G/A	NA	NA	NA	NA	NA	NA	NA	NN	GG	GG	GG	GG	NN	GG	GG	GG	GG	NN	GG	GG	GG	GG	GG	NN	GG	GG	GG	GG	GG	GG	GG	NN	NN	GG	GG	NN	GG	GG	GG	GG	GG	NN	GG	NN	GG	GG
100106503	2	24200336	A/T	NA	NA	NA	NA	NA	NA	NA	NN	AA	NN	AA	AA	NN	AA	AA	AA	AA	NN	AA	AA	AA	AA	NN	NN	AA	AA	AA	AA	AA	AA	AA	NN	AA	AA	AA	NN	AA	NN	AA	AA	AA	AT	NN	NN	AA	AA
100108102	2	21825413	T/C	NA	NA	NA	NA	NA	NA	NA	NN	TT	TT	NN	TT	NN	TT	TT	TT	TT	NN	TT	TT	TT	TT	NN	TT	TT	TT	TT	TT	TT	TT	NN	TT	NN	NN	TT	NN	TT	NN	TT	TT	TT	NN	NN	NN	TT	TT
100108103	2	21825413	T/C	NA	NA	NA	NA	NA	NA	NA	TT	CC	CC	NN	CC	NN	TC	CC	CC	CC	NN	CC	CC	CC	CC	NN	CC	TC	CC	CC	CC	CC	CC	TT	CC	NN	TT	CC	NN	CC	NN	CC	CC	CC	NN	NN	NN	CC	CC
100108147	2	32599481	G/C	NA	NA	NA	NA	NA	NA	NA	NN	NN	GG	NN	GG	NN	GG	GG	GG	GG	NN	GG	GG	GG	GG	NN	GG	GG	GG	GG	NN	GG	NN	GG	NN	NN	GG	GG	GG	GG	GG	NN	GG	GG	NN	GG	NN	GG	GG
100108157	2	36319438	G/A	NA	NA	NA	NA	NA	NA	NA	GG	AA	NN	GG	GG	NN	AA	GA	AA	AA	GG	GG	AA	GA	GG	NN	NN	AA	AA	AA	AA	AA	GG	GG	NN	NN	GA	AA	NN	AA	GG	AA	AA	AA	NN	AA	NN	AA	AA
100108200	2	25272925	C/A	NA	NA	NA	NA	NA	NA	NA	NN	AA	NN	AA	AA	NN	AA	AA	AA	AA	NN	AA	CC	AA	AA	AA	NN	AA	AA	AA	AA	AA	AA	AA	NN	NN	AA	AA	AA	AA	AA	AA	AA	AA	NN	AA	NN	AA	AA
100108259	2	3379481	C/T	NA	NA	NA	NA	NA	NA	NA	NN	CC	NN	CC	CC	CC	CC	CC	CC	TT	NN	TT	CC	CT	CC	CC	CC	CC	CC	TT	TT	CC	CC	CC	TT	CC	CT	TT	CC	TT	CT	CC	TT	TT	CC	CC	CC	CC	CT
100108455	2	44067956	G/A	NA	NA	NA	NA	NA	NA	NA	NN	AA	NN	GG	GG	NN	AA	AA	AA	AA	NN	GG	GG	GA	GG	GG	NN	GA	AA	AA	NN	AA	GG	GG	GA	GG	GA	GG	NN	GG	GG	GG	GG	GG	NN	GG	NN	AA	GG
100108582	2	29277572	G/T	NA	NA	NA	NA	NA	NA	NA	NN	TT	NN	TT	GG	NN	TT	GT	TT	TT	GG	TT	TT	TT	GG	NN	NN	GT	TT	TT	NN	TT	TT	GG	NN	GG	GT	TT	NN	TT	GT	TT	TT	TT	NN	GG	NN	TT	TT
100108723	2	22718301	C/T	NA	NA	NA	NA	NA	NA	NA	NN	CC	CC	CC	CC	NN	CC	CC	CC	CC	NN	CC	CC	CC	CC	CC	CC	CC	CC	CC	NN	CC	CC	CC	CC	CC	CC	CC	NN	CC	CC	CC	CC	CC	NN	CC	NN	CC	CC
100108798	2	4243807	C/G	NA	NA	NA	NA	NA	NA	NA	NN	GG	CC	GG	CC	NN	CC	CC	CC	CC	CC	CC	GG	CC	CC	NN	CC	CC	CC	CC	CC	CC	GG	CC	NN	NN	CC	CC	CC	CC	CG	CC	CC	CC	NN	CC	NN	CC	CC
100108960	2	23215207	A/C	NA	NA	NA	NA	NA	NA	NA	NN	NN	NN	AA	AA	NN	AC	CC	CC	CC	NN	CC	AA	AA	CC	NN	NN	CC	CC	CC	CC	CC	AA	CC	CC	AA	AC	AA	AA	CC	AA	AA	CC	CC	CC	AA	AA	CC	AC
100109047	2	31529842	G/C	NA	NA	NA	NA	NA	NA	NA	NN	CC	GG	CC	GG	NN	GG	GG	GG	GG	NN	GG	GG	GG	GG	NN	NN	GG	GG	GG	GG	GG	CC	GG	NN	NN	GG	GG	NN	GG	CC	CC	GG	GG	NN	GG	NN	GG	GG
100109104	2	25734541	C/A	NA	NA	NA	NA	NA	NA	NA	AA	NN	NN	AA	AA	NN	AA	AA	AA	AA	AA	AA	CC	AA	AA	AA	AA	AA	AA	AA	AA	AA	AA	AA	AA	AA	AA	AA	AA	AA	AA	AA	AA	AA	AA	NN	NN	AA	AA
100109137	2	24043459	C/T	NA	NA	NA	NA	NA	NA	NA	NN	CC	NN	TT	TT	NN	CC	CC	CC	TT	NN	TT	CC	CT	TT	CC	CC	CC	CC	TT	CC	CC	TT	TT	NN	NN	CC	CC	CC	CT	TT	CC	TT	TT	NN	NN	CC	CC	CC
100109247	2	31399955	C/G	NA	NA	NA	NA	NA	NA	NA	GG	CG	NN	GG	CC	NN	CC	CC	CC	CC	GG	CC	CC	CG	CC	CC	CC	CC	CC	CC	CC	CG	GG	CC	NN	NN	CC	CC	CC	CC	CG	GG	CC	CC	NN	CC	CC	CC	CC
100109264	2	21865244	A/T	NA	NA	NA	NA	NA	NA	NA	NN	TT	NN	AA	AT	NN	AT	AT	AT	AT	NN	AT	AT	AT	AT	NN	AA	AT	AT	AT	TT	AT	AA	AA	NN	TT	AA	AT	TT	AT	AT	AT	AT	AT	TT	AT	AA	AT	AT
100109278	2	35457574	T/C	NA	NA	NA	NA	NA	NA	NA	NN	TT	NN	CC	CC	CC	TC	TT	CC	CC	NN	CC	TT	TC	CC	NN	TT	CC	CC	CC	NN	CC	CC	CC	TT	NN	CC	CC	NN	CC	CC	TT	TT	TT	NN	CC	NN	TT	CC
100109290	2	29206884	C/A	NA	NA	NA	NA	NA	NA	NA	NN	AA	AA	AA	NN	CC	AA	CC	AA	AA	NN	AA	AA	AA	NN	NN	NN	AA	AA	AA	AA	AA	AA	CC	AA	NN	CC	AA	NN	AA	AA	AA	AA	AA	NN	CC	NN	AA	NN
100109296	2	19560940	G/A	NA	NA	NA	NA	NA	NA	NA	AA	AA	NN	AA	NN	NN	AA	AA	NN	AA	NN	AA	AA	AA	AA	NN	NN	AA	AA	AA	NN	AA	NN	NN	NN	AA	NN	NN	NN	AA	AA	NN	AA	NN	NN	AA	NN	AA	AA
100109347	2	4086863	G/T	NA	NA	NA	NA	NA	NA	NA	NN	NN	NN	TT	TT	NN	TT	TT	NN	TT	NN	TT	TT	TT	TT	NN	NN	TT	TT	TT	NN	TT	TT	TT	NN	NN	TT	TT	NN	TT	GT	TT	TT	TT	NN	NN	NN	TT	TT
100109527	2	4190490	G/T	NA	NA	NA	NA	NA	NA	NA	GG	GG	NN	GG	GG	NN	GG	GG	GG	GG	NN	GG	GG	GG	GG	GG	GG	GG	GG	GG	NN	GG	GG	GG	GG	NN	GG	GG	GG	GG	GG	GG	GG	GG	NN	GG	GG	GG	GG
100109540	2	3019490	A/G	NA	NA	NA	NA	NA	NA	NA	AA	GG	NN	GG	GG	NN	GG	GG	GG	GG	NN	AA	AA	GG	NN	NN	NN	GG	GG	GG	AA	GG	GG	GG	GG	GG	GG	AA	AA	GG	NN	GG	AA	AA	GG	GG	NN	GG	AG
100109541	2	3019490	G/T	NA	NA	NA	NA	NA	NA	NA	NN	GG	NN	GG	GG	NN	GG	GG	GG	GG	NN	NN	TT	GG	NN	NN	NN	GG	GG	GG	NN	GG	GG	GG	GG	GG	GG	NN	NN	GG	NN	GG	NN	NN	GG	GG	NN	GG	GG
100109782	2	32951302	G/A	NA	NA	NA	NA	NA	NA	NA	NN	AA	GG	GG	NN	GG	GG	GG	GG	GG	NN	GG	GG	GG	GG	NN	NN	GG	GG	GG	GG	GG	GG	GG	NN	NN	GG	GG	NN	GG	GG	AA	GG	GG	NN	GG	NN	GG	GG
100109784	2	21799622	G/T	NA	NA	NA	NA	NA	NA	NA	NN	NN	NN	GG	GG	NN	TT	NN	GG	GG	NN	GG	GG	GG	GG	NN	NN	GT	GG	GG	GG	GG	GG	TT	NN	NN	TT	GG	GG	GG	GG	GG	GG	GG	NN	NN	NN	GG	GG
100109790	2	16441804	A/T	NA	NA	NA	NA	NA	NA	NA	NN	TT	AA	AA	AA	NN	AA	AA	AA	TT	NN	AA	AT	AA	AA	NN	NN	AA	AA	TT	TT	AA	AA	AA	NN	AA	AA	TT	AT	TT	AA	TT	TT	TT	NN	AA	NN	AA	AT
100109832	2	1569622	T/C	NA	NA	NA	NA	NA	NA	NA	CC	CC	CC	CC	CC	NN	CC	CC	CC	CC	NN	CC	CC	CC	CC	CC	NN	CC	CC	CC	TT	CC	CC	CC	NN	NN	CC	CC	CC	CC	CC	CC	CC	CC	CC	NN	NN	CC	CC
100110013	2	21912797	C/G	NA	NA	NA	NA	NA	NA	NA	NN	GG	NN	CC	GG	NN	GG	GG	GG	GG	CG	GG	GG	CG	GG	GG	GG	GG	GG	GG	NN	GG	CC	GG	NN	GG	GG	GG	GG	GG	CG	GG	GG	GG	GG	GG	GG	GG	GG
100110084	2	22953228	G/C	NA	NA	NA	NA	NA	NA	NA	GG	NN	CC	GG	CC	NN	GC	CC	GG	CC	GC	CC	CC	CC	CC	NN	CC	GC	GG	CC	CC	GG	GG	CC	GG	NN	GC	CC	NN	GC	GC	CC	CC	CC	CC	NN	NN	GG	GC
100110084	2	22953228	G/A	NA	NA	NA	NA	NA	NA	NA	GG	NN	NN	GG	NN	NN	GG	NN	GG	NN	GG	GG	NN	NN	NN	NN	NN	GG	GG	NN	NN	GG	GG	NN	GG	NN	GG	NN	NN	GG	GG	NN	NN	NN	AA	NN	NN	GG	GG
100110182	2	32728759	G/A	NA	NA	NA	NA	NA	NA	NA	NN	AA	NN	AA	GG	NN	GG	GG	GG	GG	NN	GG	GG	GA	GG	NN	NN	GG	GG	GG	GG	GA	AA	GG	GG	NN	GG	GG	GG	GG	AA	AA	GG	GG	NN	GG	NN	GG	GG
100110340	2	29162561	C/T	NA	NA	NA	NA	NA	NA	NA	NN	CC	NN	CC	CC	CC	CC	CC	CC	CC	NN	CC	CC	CC	CC	NN	CC	CC	CC	CC	CC	CC	CC	CC	NN	NN	CC	CC	NN	CC	CC	CC	CC	CC	NN	NN	CC	CC	CC
100110406	2	42899309	G/A	NA	NA	NA	NA	NA	NA	NA	NN	GA	AA	GG	GG	GG	AA	AA	AA	AA	NN	GG	GG	GA	GG	NN	AA	AA	AA	AA	AA	GG	GG	GG	NN	GG	GA	AA	AA	AA	GG	GG	AA	AA	NN	NN	NN	AA	AA
100110550	2	9278809	C/G	NA	NA	NA	NA	NA	NA	NA	NN	CC	NN	CC	CC	NN	CC	CC	CC	CC	NN	CC	CC	CC	CC	NN	NN	CC	CC	CC	NN	CC	CC	CC	CC	CC	CC	CC	NN	CC	CC	CC	CC	CC	NN	CC	NN	CC	CC
100110605	2	38322426	C/T	NA	NA	NA	NA	NA	NA	NA	NN	CC	TT	CC	CC	NN	CT	CC	TT	TT	CC	CC	CT	CT	CC	NN	TT	TT	TT	TT	TT	CT	CC	TT	NN	TT	TT	TT	NN	TT	CT	CC	CT	CT	NN	TT	CC	CT	TT
100110625	2	32409336	C/T	NA	NA	NA	NA	NA	NA	NA	NN	CT	NN	TT	CC	NN	CC	CC	CC	CC	NN	CC	CC	CC	CC	NN	NN	CC	CC	CC	CC	CT	TT	CC	NN	CC	CC	CC	CC	CC	CT	TT	CC	NN	CC	NN	CC	CC	CC
100110697	2	43962832	G/C	NA	NA	NA	NA	NA	NA	NA	NN	CC	NN	CC	GG	NN	GG	GG	GG	GG	NN	CC	GC	GC	GG	NN	GG	GG	GG	GG	NN	GG	CC	GG	GG	NN	GG	GG	GG	GG	GC	CC	GG	GG	NN	NN	NN	GG	GG
100110754	2	23616202	T/C	NA	NA	NA	NA	NA	NA	NA	NN	NN	NN	NN	NN	NN	CC	CC	CC	CC	NN	CC	NN	CC	CC	NN	CC	CC	CC	CC	CC	CC	NN	CC	NN	NN	CC	TT	TT	CC	NN	TT	CC	NN	NN	NN	NN	CC	TT
100110775	2	41275919	G/A	NA	NA	NA	NA	NA	NA	NA	NN	GG	NN	GG	GG	NN	GG	GG	GG	GG	NN	GG	GG	GG	GG	GG	GG	GG	GG	GG	NN	GG	GG	GG	NN	NN	GG	GG	NN	GG	GG	GG	GG	GG	GG	NN	NN	GG	GG
100111117	2	5028216	T/A	NA	NA	NA	NA	NA	NA	NA	NN	TT	NN	TT	NN	TT	AA	TA	AA	TT	NN	TT	AA	AA	NN	NN	AA	TA	AA	NN	TT	NN	TT	TT	NN	TT	AA	TT	TT	TT	NN	TT	TT	NN	TT	NN	NN	AA	NN
100111116	2	5036058	A/G	NA	NA	NA	NA	NA	NA	NA	NN	NN	NN	AA	AA	NN	NN	AA	GG	AA	NN	AA	GG	AG	AA	AA	NN	GG	GG	AA	NN	GG	AA	AA	NN	AA	GG	AA	NN	AA	AA	AA	AA	NN	NN	NN	NN	NN	GG
100111189	2	38346692	A/T	NA	NA	NA	NA	NA	NA	NA	NN	NN	AA	NN	NN	TT	AA	AA	AA	AA	NN	NN	NN	AA	AA	NN	NN	AA	AA	AA	AA	AA	NN	AA	NN	NN	AA	AA	AA	AA	AA	NN	AA	NN	NN	AA	NN	AA	AA
100111224	2	40841363	T/C	NA	NA	NA	NA	NA	NA	NA	NN	NN	NN	TT	TT	NN	TT	TT	TT	TT	NN	TT	CC	TT	TT	NN	TT	TT	TT	TT	NN	TT	TT	TT	NN	NN	NN	TT	NN	TT	TT	TT	TT	TT	NN	NN	NN	TT	TT
100111299	2	34464847	C/G	NA	NA	NA	NA	NA	NA	NA	NN	CC	CC	NN	CC	NN	CC	CC	CC	CC	NN	CC	GG	CC	CC	NN	NN	CC	CC	CC	CC	CC	NN	CC	NN	CC	CC	CC	CC	CC	CC	CC	CC	CC	CC	CC	NN	CC	CC
100111299	2	34464847	T/C	NA	NA	NA	NA	NA	NA	NA	NN	TT	TT	CC	TT	NN	TT	TT	TT	TT	NN	TT	NN	TT	TT	NN	NN	TT	TC	TT	TT	TT	CC	TT	NN	TT	TT	TT	TT	TT	TC	TT	TT	TT	TT	TT	NN	TT	TT
100111345	2	4503255	T/A	NA	NA	NA	NA	NA	NA	NA	NN	NN	NN	AA	TT	NN	TT	TT	TT	TT	NN	TT	TT	TA	TT	NN	NN	TT	TT	TT	TT	TT	AA	TT	NN	NN	TT	TT	NN	TT	AA	TT	TT	TT	TT	TT	NN	TT	TT
100111356	2	29906848	T/A	NA	NA	NA	NA	NA	NA	NA	NN	NN	NN	NN	TT	NN	TT	NN	NN	TT	NN	TT	TT	TT	TT	NN	NN	TT	NN	TT	NN	NN	NN	TT	NN	NN	TT	TT	NN	TT	TT	NN	TT	TT	NN	TT	NN	NN	NN
100111486	2	22292917	T/G	NA	NA	NA	NA	NA	NA	NA	TG	TG	NN	TT	TT	NN	TG	TG	TG	TT	TT	TT	TG	TT	TG	GG	TT	TG	TG	TT	TT	TG	TT	TT	GG	TT	TT	TT	TG	TT	TT	TG	TT	TT	GG	TT	TT	TG	TT
100111487	2	22261873	A/G	NA	NA	NA	NA	NA	NA	NA	AG	AG	NN	AA	AA	NN	GG	GG	GG	AA	NN	AA	AG	AA	AG	GG	AA	GG	GG	AA	NN	GG	AA	AA	GG	AA	AA	AA	AG	AA	AA	AG	AA	AA	AG	AA	NN	GG	AA
100111488	2	22178602	A/G	NA	NA	NA	NA	NA	NA	NA	AA	AA	NN	NN	GG	NN	AG	AG	AA	GG	NN	GG	AA	GG	AG	AG	GG	AA	AA	GG	NN	AA	NN	GG	AG	NN	GG	GG	AA	GG	NN	AA	GG	GG	AA	GG	NN	AA	NN
100111609	2	24542438	C/T	NA	NA	NA	NA	NA	NA	NA	NN	NN	NN	CC	CC	NN	CC	CC	CC	CC	CC	CC	CC	CC	NN	NN	CC	CC	CC	CC	CC	CC	CC	CC	NN	NN	CC	CC	CC	CC	NN	CC	CC	CC	CC	CC	CC	CC	CC
100111624	2	41143034	A/T	NA	NA	NA	NA	NA	NA	NA	AA	AA	NN	AA	AA	NN	AA	AA	AA	AA	NN	AA	AA	AA	AA	AA	AA	AA	AA	AA	NN	AA	AA	AA	AT	AA	AT	AA	AA	AA	AA	AA	AA	AA	NN	AA	NN	AA	AA
100111680	2	2685007	T/C	NA	NA	NA	NA	NA	NA	NA	NN	NN	TT	TT	TT	NN	TC	TT	TT	TT	NN	TT	CC	TC	TT	NN	NN	TT	TT	TT	NN	TT	TT	CC	CC	TT	TT	TT	NN	TT	TT	TT	TT	TT	NN	TT	NN	TT	TT
100111742	2	30677575	C/T	NA	NA	NA	NA	NA	NA	NA	NN	CC	NN	CT	CC	NN	CC	CC	CC	CC	NN	CC	CC	CC	CC	CC	CC	CC	CC	CC	CC	CC	CC	CC	NN	CC	CC	CC	CC	CC	CC	CC	CC	CC	NN	NN	NN	CC	CC
100111859	2	40708485	G/A	NA	NA	NA	NA	NA	NA	NA	NN	GG	NN	GG	GG	NN	GG	GG	GG	GG	NN	GG	AA	GG	GG	GG	NN	GG	GG	GG	NN	GG	GG	GG	NN	GG	GG	GG	GG	GG	GG	GG	GG	GG	NN	GG	NN	GG	GG
100111875	2	44688311	G/C	NA	NA	NA	NA	NA	NA	NA	NN	GG	NN	GG	GG	NN	GG	GG	GG	GG	NN	GG	CC	GG	GG	NN	GG	GG	GG	GG	GG	GG	GG	GG	GG	NN	GG	GG	NN	GG	GG	CC	GG	GG	GG	NN	GG	GG	GG
100111930	2	40407411	T/C	NA	NA	NA	NA	NA	NA	NA	NN	TT	TT	TT	TT	NN	TT	TT	TT	TT	NN	TT	TT	TT	TT	NN	TT	TT	TT	TT	TT	TT	TT	TT	NN	TT	TT	TT	NN	TT	TT	TT	TT	TT	NN	TT	NN	TT	TT
100112012	2	3317341	A/T	NA	NA	NA	NA	NA	NA	NA	AT	TT	TT	TT	TT	NN	AT	TT	TT	AA	TT	AA	AA	AT	AT	AA	TT	TT	TT	AA	AA	TT	TT	TT	NN	TT	AT	AA	AA	AA	AT	TT	AA	AA	NN	TT	TT	TT	AT
100112013	2	3317341	G/A	NA	NA	NA	NA	NA	NA	NA	GG	GG	GG	GG	GG	NN	GG	GG	GG	NN	GG	NN	NN	GG	GG	NN	GG	GG	GG	NN	NN	GG	GG	GG	NN	GG	GG	NN	NN	NN	GG	GG	NN	NN	NN	GG	GG	GG	GG
100112031	2	24164582	G/A	NA	NA	NA	NA	NA	NA	NA	NN	AA	NN	GG	GG	NN	AA	GA	AA	GG	GG	GG	GA	GA	GA	NN	AA	AA	AA	GG	NN	AA	GG	GG	NN	NN	GA	AA	AA	GA	GA	AA	GG	GG	GG	AA	NN	AA	AA
100112105	2	42907084	A/T	NA	NA	NA	NA	NA	NA	NA	AA	AT	NN	AA	AA	AA	TT	TT	TT	TT	AA	AA	AA	TT	AA	AA	NN	TT	TT	TT	NN	AA	AA	AA	NN	AA	TT	TT	TT	TT	AT	AA	TT	TT	AA	AA	AA	TT	TT
100112106	2	42907084	G/A	NA	NA	NA	NA	NA	NA	NA	NN	GG	NN	NN	NN	NN	GG	GG	GG	GG	NN	NN	NN	GG	NN	NN	NN	GG	GG	GG	NN	NN	NN	NN	NN	AA	GG	GG	GG	GG	GG	NN	GG	GG	NN	NN	NN	GG	GG
100112267	2	14897418	T/C	NA	NA	NA	NA	NA	NA	NA	NN	NN	NN	TT	TT	CC	TT	TT	NN	TT	NN	TT	TT	TT	NN	NN	NN	NN	TT	TT	NN	NN	TT	TT	NN	NN	TT	TT	TT	TT	TT	TT	TT	TT	NN	NN	NN	TT	TT
100112323	2	23339536	A/C	NA	NA	NA	NA	NA	NA	NA	NN	AA	NN	AA	AA	NN	AA	NN	AA	NN	NN	NN	CC	AA	AA	NN	AA	AA	AA	NN	NN	AA	AA	NN	NN	NN	AA	AA	NN	AA	AA	AA	NN	NN	NN	NN	NN	AA	AA
100112347	2	36319504	A/T	NA	NA	NA	NA	NA	NA	NA	NN	TT	TT	AA	AA	NN	TT	TT	TT	TT	AA	AA	TT	AT	AA	NN	NN	TT	TT	TT	TT	TT	AA	AA	TT	NN	AT	TT	TT	TT	AT	TT	TT	TT	NN	TT	NN	TT	TT
100112418	2	37674493	T/C	NA	NA	NA	NA	NA	NA	NA	NN	TT	NN	TT	TT	NN	TT	TT	TT	TT	NN	TT	TT	TT	TT	TT	TT	TT	TT	TT	TT	TT	TT	TT	NN	TT	TT	TT	TT	TT	TT	TT	TT	TT	TT	TC	NN	TT	TT
100112439	2	36292553	T/A	NA	NA	NA	NA	NA	NA	NA	NN	TT	NN	AA	AA	AA	TT	TA	TT	TT	AA	AA	TT	TA	TA	AA	TT	TT	TT	TT	TT	TT	AA	AA	TT	AA	TA	TT	TT	TT	TA	TT	TT	TT	AA	TA	NN	TT	TT
100112465	2	27695094	G/A	NA	NA	NA	NA	NA	NA	NA	NN	NN	NN	AA	GG	NN	NN	GA	NN	GG	NN	GG	GG	GG	NN	NN	NN	GG	GG	NN	NN	GG	AA	GG	NN	NN	GG	GG	NN	GG	NN	GG	GG	GG	NN	GG	GG	GG	GG
100112486	2	22993972	T/C	NA	NA	NA	NA	NA	NA	NA	NN	NN	TT	CC	TT	NN	TT	TT	NN	TT	NN	TT	TT	TT	TT	NN	NN	TT	NN	TT	NN	NN	CC	TT	NN	TT	TT	TT	NN	TT	CC	TT	TT	TT	NN	NN	TT	NN	TT
100112508	2	6872627	T/C	NA	NA	NA	NA	NA	NA	NA	NN	TT	NN	TT	TT	NN	TT	TT	TT	TT	TT	TT	TT	TT	TT	NN	NN	TT	TT	TT	TT	TT	TT	TT	NN	TT	TT	TT	NN	TT	TT	TT	TT	TT	NN	TT	NN	TT	TT
100112508	2	6872627	T/C	NA	NA	NA	NA	NA	NA	NA	NN	TT	NN	TT	TT	NN	TT	TT	TT	TT	TT	TT	TT	TT	TT	NN	NN	TT	TT	TT	TT	TT	TT	TT	NN	TT	TT	TT	NN	TT	TT	TT	TT	TT	NN	TT	NN	TT	TT
100112524	2	30194503	G/A	NA	NA	NA	NA	NA	NA	NA	GG	NN	NN	GG	GG	GG	GA	GG	GG	GG	NN	GG	AA	GG	GG	NN	NN	GG	NN	GG	NN	GG	GG	GG	GG	GG	GA	GG	NN	GG	GG	GG	GG	GG	GG	GG	NN	GG	GG
100112604	2	24242057	C/T	NA	NA	NA	NA	NA	NA	NA	CC	TT	NN	CC	TT	NN	CC	TT	CC	CC	NN	CC	TT	CT	TT	TT	CC	CT	CC	CC	CC	CC	CC	TT	CC	TT	CT	CC	CC	CC	CC	TT	CC	CC	TT	NN	NN	CC	CC
100112615	2	42331182	C/T	NA	NA	NA	NA	NA	NA	NA	CC	CT	TT	CC	CC	NN	CT	CT	TT	CC	NN	CC	CC	CT	CC	NN	CC	CT	TT	CC	NN	CC	CC	CC	CC	CC	CT	CC	NN	CC	CC	CC	CC	CC	CC	CC	NN	TT	CT
100112625	2	5559695	T/G	NA	NA	NA	NA	NA	NA	NA	NN	TT	GG	TT	GG	GG	GG	GG	GG	GG	TT	GG	GG	TG	GG	GG	GG	GG	GG	GG	GG	GG	TT	GG	GG	GG	GG	GG	GG	GG	TG	GG	GG	GG	NN	GG	NN	GG	GG
100112716	2	44884540	T/C	NA	NA	NA	NA	NA	NA	NA	CC	NN	NN	CC	TT	NN	CC	CC	CC	CC	NN	CC	CC	CC	CC	NN	NN	CC	CC	CC	NN	CC	CC	CC	NN	NN	CC	CC	NN	CC	CC	CC	CC	CC	CC	NN	NN	CC	CC
100112812	2	2813949	T/A	NA	NA	NA	NA	NA	NA	NA	NN	AA	NN	AA	AA	AA	AA	AA	AA	AA	AA	AA	TA	AA	AA	AA	NN	AA	AA	AA	AA	AA	AA	AA	AA	NN	AA	AA	AA	AA	AA	AA	AA	AA	NN	AA	AA	AA	AA
100112888	2	26548770	T/A	NA	NA	NA	NA	NA	NA	NA	NN	NN	NN	AA	AA	NN	AA	NN	NN	AA	NN	AA	AA	AA	AA	NN	NN	AA	AA	AA	AA	AA	AA	NN	NN	NN	NN	AA	NN	AA	AA	AA	AA	AA	NN	NN	NN	AA	AA
100112911	2	34972159	G/T	NA	NA	NA	NA	NA	NA	NA	NN	TT	TT	GG	TT	NN	TT	TT	TT	TT	NN	TT	TT	GT	TT	NN	TT	TT	TT	TT	TT	TT	GG	TT	NN	NN	TT	TT	NN	TT	GT	TT	TT	NN	NN	TT	NN	TT	TT
100113080	2	32777661	G/A	NA	NA	NA	NA	NA	NA	NA	GG	GG	GG	GG	GG	NN	GG	GG	GG	GG	NN	GG	GG	GG	GG	GG	GG	GG	GG	GG	GG	GG	GG	GG	NN	NN	GG	GG	NN	GG	GG	GG	GG	GG	GG	GG	NN	GG	GG
100113367	2	32822693	C/G	NA	NA	NA	NA	NA	NA	NA	NN	GG	NN	CC	GG	NN	GG	GG	GG	GG	NN	GG	GG	GG	GG	GG	NN	GG	GG	GG	NN	GG	CC	GG	GG	NN	GG	GG	NN	GG	CG	GG	GG	NN	NN	GG	GG	GG	GG
100113461	2	3161100	A/G	NA	NA	NA	NA	NA	NA	NA	NN	NN	GG	AA	GG	NN	GG	GG	GG	GG	AA	GG	GG	GG	GG	NN	GG	GG	GG	GG	NN	GG	AA	GG	NN	NN	GG	GG	NN	GG	AG	AA	GG	GG	NN	GG	NN	GG	GG
100113472	2	5907475	G/A	NA	NA	NA	NA	NA	NA	NA	NN	GG	NN	GG	AA	NN	AA	AA	AA	AA	NN	AA	AA	AA	GA	NN	AA	AA	AA	AA	AA	AA	GG	AA	NN	NN	AA	AA	AA	AA	GA	GG	AA	AA	NN	AA	AA	AA	AA
100113473	2	5907475	T/C	NA	NA	NA	NA	NA	NA	NA	NN	NN	NN	NN	TT	NN	TT	TT	TT	TT	NN	TT	TT	TT	TT	NN	TT	TT	TT	TT	TT	TT	NN	TT	NN	NN	TT	TT	TT	TT	TT	NN	TT	TT	NN	TT	TT	TT	TT
100113482	2	38519389	C/G	NA	NA	NA	NA	NA	NA	NA	NN	NN	NN	CC	CC	NN	CG	CC	NN	NN	CC	CC	CC	CC	CC	NN	NN	GG	CC	CC	CC	CC	CC	CC	NN	NN	CC	CC	CC	CC	CC	CC	CC	CC	NN	NN	CC	GG	CC
100113520	2	21864933	C/A	NA	NA	NA	NA	NA	NA	NA	NN	CC	NN	AA	CC	NN	CC	CC	CC	CC	AA	CC	CC	CC	CC	CC	CC	CA	CC	CC	CC	CC	AA	AA	NN	CC	CA	CC	CC	CC	CC	CC	CC	CC	NN	CC	NN	CC	CC
100113786	2	43445127	T/C	NA	NA	NA	NA	NA	NA	NA	NN	NN	NN	TT	TT	NN	TT	TT	TT	TT	NN	TT	TT	TT	TT	NN	NN	TT	TT	TT	NN	TT	TT	TT	NN	NN	TT	TT	NN	TT	TT	TT	TT	TT	NN	NN	CC	TT	NN
100115637	2	19951097	A/T	NA	NA	NA	NA	NA	NA	NA	AA	NN	NN	AA	AA	NN	NN	AA	AA	AA	NN	AA	AA	AA	AA	NN	NN	AA	AA	AA	AA	AA	AA	AA	NN	NN	AA	AA	AA	AA	AA	AA	AA	NN	NN	AA	NN	AA	AA
100115856	2	14049648	C/T	NA	NA	NA	NA	NA	NA	NA	NN	CC	NN	CC	CC	CC	CC	CC	CC	CC	NN	CC	CC	CC	NN	NN	NN	CC	NN	CC	CC	CC	CC	CC	NN	CC	CC	NN	NN	CC	CC	CC	CC	CC	NN	NN	NN	CC	CC
100116217	2	7285942	C/T	NA	NA	NA	NA	NA	NA	NA	CC	CC	NN	CC	NN	NN	CC	CC	CC	CC	NN	CC	CC	CC	CC	NN	NN	CC	CC	CC	CC	CC	CC	CC	NN	NN	CC	CC	CC	CC	CC	CC	CC	CC	NN	CC	NN	CC	CC
100116331	2	37671406	C/T	NA	NA	NA	NA	NA	NA	NA	CC	CC	CC	CC	CC	CC	CC	NN	CC	CC	CC	CC	CC	CC	CC	CC	NN	CC	CC	CC	CC	CC	CC	CC	NN	CC	NN	CC	NN	CC	CC	CC	CC	CC	NN	CC	NN	CC	CC
100116396	2	5116291	T/A	NA	NA	NA	NA	NA	NA	NA	NN	NN	NN	TT	TT	NN	TA	TT	AA	TT	NN	TT	AA	TT	NN	TT	NN	TA	AA	TT	TT	AA	TT	TT	NN	NN	AA	TT	NN	TT	TT	TT	TT	TT	NN	TT	NN	AA	TA
100116621	2	34572427	T/G	NA	NA	NA	NA	NA	NA	NA	NN	TT	NN	TT	NN	NN	TT	TT	TT	TT	TT	TT	TT	TT	NN	NN	TT	TT	TT	TT	TT	TT	TT	TT	NN	TT	TT	TT	NN	TT	TT	TT	TT	TT	TT	TT	NN	TT	TT
100117075	2	1561610	T/A	NA	NA	NA	NA	NA	NA	NA	NN	TT	NN	TT	TT	NN	TT	TT	TT	TT	NN	TT	TT	TT	TT	NN	TT	TT	NN	TT	NN	TT	TT	TT	NN	NN	TT	TT	TT	TT	TT	TT	TT	TT	NN	TT	NN	TT	TT
100117123	2	43746240	C/A	NA	NA	NA	NA	NA	NA	NA	NN	AA	NN	CC	CC	NN	AA	AA	AA	AA	NN	CC	AA	CA	CA	NN	AA	AA	AA	AA	AA	AA	CC	CC	NN	NN	AA	AA	AA	AA	CC	CC	AA	AA	CC	CC	NN	AA	AA
100117284	2	5137202	G/A	NA	NA	NA	NA	NA	NA	NA	NN	GG	GG	GG	GG	GG	NN	GG	NN	GG	NN	GG	GG	GG	GG	NN	NN	GG	NN	GG	GG	NN	GG	GG	GG	NN	GG	GG	NN	GG	GG	GG	GG	GG	GG	GG	NN	NN	GG
100117288	2	44534401	T/G	NA	NA	NA	NA	NA	NA	NA	TT	NN	NN	TT	TT	TT	TT	TT	TT	TT	NN	TT	TG	TT	TT	NN	NN	TT	TT	TT	NN	TT	TT	TT	NN	TT	TT	TT	NN	TT	TT	GG	TT	TT	NN	TT	TT	TT	TT
100117554	2	32675789	T/G	NA	NA	NA	NA	NA	NA	NA	GG	NN	NN	GG	TT	NN	TT	TT	TT	TT	NN	TT	TT	TG	TT	TT	NN	TT	TT	TT	TT	TG	GG	TT	NN	NN	TT	TT	NN	TT	TG	GG	TT	TT	NN	TT	NN	TT	TT
100117736	2	19271952	A/G	NA	NA	NA	NA	NA	NA	NA	NN	NN	NN	AA	NN	NN	GG	GG	GG	GG	NN	GG	GG	GG	GG	NN	NN	GG	NN	GG	NN	GG	AA	NN	NN	NN	GG	GG	NN	GG	GG	GG	GG	GG	NN	NN	NN	NN	GG
100117817	2	39852387	T/C	NA	NA	NA	NA	NA	NA	NA	NN	TC	NN	CC	CC	NN	NN	CC	CC	CC	CC	CC	CC	CC	CC	NN	NN	CC	CC	CC	CC	CC	CC	CC	NN	NN	CC	CC	TC	CC	CC	CC	CC	CC	NN	NN	NN	CC	CC
100117899	2	35386949	G/T	NA	NA	NA	NA	NA	NA	NA	NN	NN	GG	TT	NN	NN	GG	GT	GG	GG	NN	TT	GG	GT	GG	NN	GG	GG	GG	GG	NN	GG	TT	GG	NN	NN	GG	GG	GG	GG	GT	GG	GG	GG	NN	GG	NN	GG	GG
100117909	2	36757445	G/A	NA	NA	NA	NA	NA	NA	NA	NN	NN	NN	GG	GG	GG	GA	GG	GG	GG	NN	GG	GG	GA	GG	GG	NN	GG	GG	GG	GG	GG	GG	GG	NN	NN	GG	GG	NN	GG	GG	GG	GG	GG	NN	GG	NN	GA	GG
100118914	2	40358885	A/T	NA	NA	NA	NA	NA	NA	NA	NN	AA	NN	AA	AA	NN	AA	AA	AA	AA	NN	AA	TT	AA	AA	NN	NN	AA	AA	AA	AA	AA	AA	AA	NN	NN	AA	AA	AA	AA	AA	AA	AA	AA	NN	AA	AA	AA	AA
100119019	2	31673857	C/T	NA	NA	NA	NA	NA	NA	NA	CC	NN	CC	TT	CC	NN	CC	CC	CC	CC	NN	CC	CC	CC	CC	NN	CC	CC	CC	CC	CC	CC	TT	CC	NN	NN	CC	CC	CC	CC	CT	TT	CC	CC	NN	NN	NN	CC	CC
100119111	2	38292550	A/T	NA	NA	NA	NA	NA	NA	NA	TT	AA	NN	NN	NN	NN	AT	NN	TT	TT	NN	NN	TT	AA	NN	NN	NN	AT	TT	TT	TT	TT	NN	TT	AA	NN	TT	TT	TT	TT	TT	NN	TT	TT	TT	TT	NN	AA	TT
100119112	2	38292550	C/T	NA	NA	NA	NA	NA	NA	NA	TT	CC	NN	CC	CC	NN	TT	CC	TT	TT	NN	CC	CC	NN	CC	NN	NN	CT	TT	TT	TT	CT	CC	TT	NN	CC	TT	TT	TT	TT	CT	CC	CT	TT	TT	TT	NN	NN	TT
100119149	2	22856386	A/C	NA	NA	NA	NA	NA	NA	NA	NN	CC	NN	AC	CC	NN	CC	CC	CC	CC	NN	CC	CC	CC	CC	NN	NN	CC	CC	CC	CC	CC	AC	CC	NN	NN	CC	CC	CC	CC	AC	CC	CC	NN	NN	CC	NN	CC	CC
100119150	2	22856386	C/T	NA	NA	NA	NA	NA	NA	NA	NN	CC	NN	TT	CC	NN	CC	CC	CC	CC	NN	CC	CC	CC	CC	CC	NN	CC	CC	CC	CC	CC	TT	CC	CC	NN	CC	CC	NN	CC	CT	CC	CC	CC	NN	CC	NN	CC	CC
100119162	2	1686180	A/T	NA	NA	NA	NA	NA	NA	NA	NN	TT	NN	TT	TT	NN	TT	TT	NN	AA	TT	AA	TT	TT	TT	NN	NN	TT	TT	AA	NN	TT	TT	TT	TT	TT	TT	AA	NN	TT	TT	TT	AA	AA	NN	TT	NN	TT	AT
100119217	2	24189385	A/G	NA	NA	NA	NA	NA	NA	NA	GG	NN	NN	GG	AA	NN	AA	AG	AA	AA	GG	AG	AA	AG	AA	AA	AA	AA	AA	AA	AA	AA	GG	AA	NN	AA	AA	AA	AA	AG	AG	AA	AA	AA	NN	AA	AA	AA	AA
100119217	2	24189385	T/C	NA	NA	NA	NA	NA	NA	NA	NN	NN	NN	NN	TT	NN	TT	TT	TT	TT	CC	TT	TT	TT	TT	TT	TT	TT	TT	TT	TT	TT	NN	TT	NN	TT	TT	TT	TT	TT	TT	TT	TT	TT	NN	TT	TT	TT	TT
100119386	2	40314609	A/C	NA	NA	NA	NA	NA	NA	NA	NN	NN	NN	AA	AA	NN	AA	AA	NN	AA	AA	AA	AA	AA	AA	NN	NN	AA	AA	AA	AA	AA	AA	AA	NN	NN	AA	AA	NN	AA	AA	AA	AA	AA	AA	AA	AA	AA	AA
100119443	2	44033472	C/T	NA	NA	NA	NA	NA	NA	NA	NN	NN	TT	CC	CC	CC	TT	TT	TT	TT	CC	CC	CC	CT	CC	NN	TT	CT	TT	TT	NN	TT	CC	CC	CT	NN	TT	CC	NN	CC	CC	CC	CC	CC	NN	CC	NN	TT	CT
100119709	2	26036432	C/A	NA	NA	NA	NA	NA	NA	NA	NN	NN	CC	CC	CC	NN	CC	CC	CC	CC	NN	CC	AA	CC	CC	NN	NN	CC	CC	CC	NN	CC	CC	CC	NN	NN	CC	CC	NN	CC	CC	CC	CC	NN	NN	NN	NN	CC	CC
100119821	2	40412364	A/G	NA	NA	NA	NA	NA	NA	NA	NN	AG	NN	AA	AA	NN	AA	AA	AA	AA	NN	AA	GG	AA	AA	NN	AA	AG	AA	AA	AA	AA	AA	AA	AA	NN	AA	AA	AA	AG	AA	AA	AA	AA	NN	AA	NN	AA	AA
100119897	2	38409029	C/T	NA	NA	NA	NA	NA	NA	NA	NN	NN	NN	NN	NN	CC	CC	NN	CC	CC	TT	NN	CC	NN	NN	NN	NN	CC	CC	CC	CC	CC	NN	CC	NN	NN	CC	CC	CC	CC	CC	NN	CC	CC	NN	CC	NN	CC	CC
100119898	2	38409029	G/A	NA	NA	NA	NA	NA	NA	NA	NN	GG	NN	GG	GG	AA	AA	GG	AA	AA	GG	GG	GG	GG	GG	GG	NN	GA	AA	AA	AA	GA	GG	AA	NN	NN	AA	AA	AA	AA	GA	GG	GA	AA	NN	AA	NN	AA	AA
100119927	2	31172973	T/C	NA	NA	NA	NA	NA	NA	NA	NN	NN	NN	NN	NN	NN	TT	TT	TT	TT	NN	TT	TT	TT	TT	NN	TT	TT	TT	TT	NN	TT	NN	TT	NN	NN	TT	TT	NN	TT	TT	NN	TT	TT	TT	NN	NN	TT	TT
100119936	2	21436494	T/C	NA	NA	NA	NA	NA	NA	NA	NN	TT	NN	TT	CC	NN	CC	CC	CC	CC	TT	TC	CC	TC	CC	NN	CC	TC	CC	CC	NN	CC	TT	CC	NN	CC	CC	CC	NN	CC	TC	TT	CC	CC	NN	NN	NN	CC	CC
100119935	2	21436494	A/G	NA	NA	NA	NA	NA	NA	NA	NN	NN	NN	NN	AA	NN	AA	AA	AA	AA	NN	AA	AA	AA	AA	NN	AA	AA	AA	AA	NN	AA	NN	AA	NN	AA	AA	AA	NN	AA	AA	NN	AA	AA	NN	NN	NN	AA	AA
100119943	2	9016964	G/A	NA	NA	NA	NA	NA	NA	NA	NN	NN	NN	NN	NN	NN	AA	AA	NN	AA	GG	AA	AA	AA	NN	NN	NN	AA	AA	AA	AA	AA	GG	AA	NN	NN	NN	AA	NN	AA	NN	AA	AA	AA	NN	NN	AA	AA	AA
100119997	2	44538091	A/T	NA	NA	NA	NA	NA	NA	NA	AA	NN	AA	AA	AA	NN	AA	AA	AA	AA	AA	AA	TT	AA	AA	NN	NN	AA	AA	AA	NN	AA	AA	AA	NN	NN	AA	AA	AA	AA	AA	TT	AA	AA	NN	AA	NN	AA	AA
100120023	2	16173757	T/C	NA	NA	NA	NA	NA	NA	NA	TT	NN	NN	CC	TT	TT	TT	TT	TT	TT	NN	TT	TT	TT	TT	NN	TT	TT	TT	TT	NN	TT	CC	TT	NN	NN	TT	TT	TT	TT	TT	TT	TT	TT	TT	TT	NN	TT	TT
100120071	2	36456739	A/G	NA	NA	NA	NA	NA	NA	NA	NN	NN	NN	AA	AA	AA	GG	GG	GG	GG	NN	AA	AA	AG	AA	AA	NN	GG	GG	GG	GG	GG	AA	AA	NN	AA	AG	GG	GG	GG	AA	GG	GG	GG	AA	AG	NN	GG	GG
100120072	2	36456739	A/G	NA	NA	NA	NA	NA	NA	NA	NN	NN	NN	NN	NN	GG	AA	AA	AA	AA	NN	NN	AA	AA	NN	GG	NN	AA	AA	AA	AA	AA	NN	NN	NN	NN	AA	AA	AA	AA	NN	AA	AA	AA	NN	AA	NN	AA	AA
100120072	2	36456739	A/G	NA	NA	NA	NA	NA	NA	NA	NN	NN	NN	NN	NN	NN	AA	AA	AA	AA	NN	NN	AA	AA	NN	GG	NN	AA	AA	AA	AA	AA	NN	NN	NN	NN	AA	AA	AA	AA	NN	AA	AA	AA	NN	AA	NN	AA	AA
100120129	2	38512045	C/T	NA	NA	NA	NA	NA	NA	NA	CC	CC	CC	CC	CC	CC	CT	CC	CC	CC	NN	CC	CC	CC	CC	NN	NN	CT	CC	CC	CC	CC	CC	CC	NN	NN	CC	CC	CC	CC	CC	CC	CC	CC	NN	CC	NN	TT	CC
100120140	2	5125641	T/A	NA	NA	NA	NA	NA	NA	NA	NN	TT	NN	TT	TT	NN	TA	TT	AA	TT	NN	TT	AA	TT	TT	NN	NN	TA	AA	TT	TT	AA	TT	TT	TT	NN	TA	TT	NN	TT	TT	TT	TT	TT	NN	TT	NN	AA	TA
100120244	2	33786450	A/G	NA	NA	NA	NA	NA	NA	NA	NN	AA	NN	AA	NN	NN	AA	AA	AA	AA	NN	AA	AA	AA	AA	AA	AA	AA	AA	AA	NN	AA	AA	AA	NN	NN	AA	AA	AA	AA	AA	AA	AA	AA	NN	AA	NN	AA	AA
100120244	2	33786450	T/C	NA	NA	NA	NA	NA	NA	NA	NN	TT	NN	TT	NN	NN	TT	TT	TT	TT	NN	TT	TT	TT	TT	TT	TT	TT	TT	TT	NN	TT	TT	TT	NN	NN	TT	TT	TT	TT	TT	TT	TT	TT	NN	TT	NN	TT	TT
100120254	2	17685561	T/C	NA	NA	NA	NA	NA	NA	NA	NN	TT	NN	TT	TT	TT	TT	TT	TT	TT	TT	TC	TT	TT	TT	NN	TT	TT	TT	TT	TT	TT	TT	TT	NN	TT	TT	TT	NN	TT	TT	TT	TT	TT	TT	TT	NN	TT	TT
100120254	2	17685561	T/G	NA	NA	NA	NA	NA	NA	NA	NN	TT	NN	TT	TT	TT	TT	TT	TT	TT	TT	TT	TT	TT	TT	NN	TT	TT	TT	TT	TT	TT	TT	TT	NN	TT	TT	TT	NN	TT	TT	TT	TT	TT	TT	TT	NN	TT	TT
100120309	2	36865053	C/T	NA	NA	NA	NA	NA	NA	NA	NN	NN	NN	CC	TT	NN	CC	CC	NN	CC	NN	NN	CC	CC	NN	NN	NN	CC	CC	CC	NN	CC	CC	TT	NN	NN	CC	CC	NN	CC	CT	CC	CC	NN	NN	NN	NN	CC	CC
100120359	2	36879177	C/G	NA	NA	NA	NA	NA	NA	NA	CC	CC	NN	CC	CC	NN	CC	CG	CC	CC	NN	GG	CC	CC	CC	NN	CC	CC	CC	CC	NN	CC	CC	CC	NN	CC	CG	CC	NN	CC	CC	CC	CC	CC	CC	CC	CC	CC	CC
100120461	2	32375433	C/G	NA	NA	NA	NA	NA	NA	NA	CC	CC	NN	CC	GG	NN	GG	GG	NN	GG	NN	GG	GG	CG	GG	NN	NN	GG	GG	GG	NN	CG	CC	GG	NN	GG	GG	GG	NN	GG	CC	CC	GG	GG	GG	GG	NN	GG	GG
100120462	2	32375433	A/G	NA	NA	NA	NA	NA	NA	NA	GG	NN	NN	NN	AA	NN	AA	AA	NN	AA	NN	AA	AA	AA	AA	NN	NN	AA	AA	AA	NN	AA	NN	AA	NN	AA	AA	AA	NN	AA	NN	NN	AA	AA	AA	AA	NN	AA	AA
100120520	2	3589761	G/A	NA	NA	NA	NA	NA	NA	NA	GG	AA	NN	AA	GG	NN	GG	GG	GG	AA	NN	AA	GA	GA	GG	GG	NN	GG	GG	AA	NN	GG	AA	GG	NN	GG	GA	AA	NN	AA	GA	GG	AA	AA	NN	GG	GG	GG	GA
100120548	2	410161	T/C	NA	NA	NA	NA	NA	NA	NA	NN	NN	NN	CC	CC	CC	CC	CC	TC	NN	CC	CC	CC	CC	NN	NN	CC	CC	CC	CC	CC	NN	CC	CC	NN	NN	NN	CC	CC	CC	CC	CC	CC	CC	NN	CC	NN	NN	NN
100120587	2	41275853	T/G	NA	NA	NA	NA	NA	NA	NA	NN	TT	NN	TT	TT	NN	TT	TT	TT	TT	NN	TT	TT	TT	NN	NN	NN	TT	TT	TT	TT	TT	TT	TT	NN	NN	TT	TT	NN	TT	TT	TT	TT	TT	TT	TT	NN	TT	TT
100120592	2	23109120	T/A	NA	NA	NA	NA	NA	NA	NA	NN	TT	NN	NN	TT	NN	AA	AA	AA	TT	NN	TT	TT	TT	AA	NN	TT	AA	AA	TT	NN	AA	NN	AA	NN	NN	TA	TT	NN	TA	TT	TT	TT	TT	NN	TT	NN	AA	TT
100120688	2	2310940	T/C	NA	NA	NA	NA	NA	NA	NA	NN	TT	NN	TT	TT	NN	TT	TT	TT	TT	NN	TT	TT	TT	TT	NN	NN	NN	TT	TT	NN	TT	TT	TT	TT	NN	TT	TT	TT	TT	TT	NN	TT	TT	NN	TT	CC	TT	TT
100120688	2	2310940	G/A	NA	NA	NA	NA	NA	NA	NA	NN	GG	NN	GG	GG	NN	GG	GG	GG	GG	NN	GG	GG	GG	GG	NN	NN	AA	GG	GG	AA	GG	GG	GG	GG	NN	GG	GG	GG	GG	GG	NN	GG	GG	NN	GG	AA	GG	GG
100120740	2	7085893	A/C	NA	NA	NA	NA	NA	NA	NA	NN	NN	NN	CC	CC	NN	NN	NN	CC	CC	NN	CC	CC	CC	CC	NN	NN	CC	CC	CC	NN	CC	CC	NN	CC	CC	CC	CC	CC	AC	CC	CC	CC	CC	NN	CC	CC	NN	CC
100120912	2	18117849	T/G	NA	NA	NA	NA	NA	NA	NA	TT	GG	NN	TT	TT	TT	TT	TT	TT	TT	TT	TT	TT	TT	TT	NN	NN	TT	TT	TT	NN	TT	TT	TT	TT	NN	TT	TT	NN	TT	TT	GG	TT	TT	NN	TT	TT	TT	TT
100120951	2	22447903	G/A	NA	NA	NA	NA	NA	NA	NA	NN	NN	GG	NN	GG	NN	GA	AA	AA	GG	NN	GG	GG	GG	NN	NN	GG	AA	AA	GG	NN	AA	NN	GG	AA	GG	GA	GG	NN	GA	GG	NN	GG	GG	NN	NN	NN	AA	GA
100120979	2	43609118	C/T	NA	NA	NA	NA	NA	NA	NA	NN	NN	NN	TT	CC	NN	CC	CC	CC	CC	NN	TT	CC	CT	CC	NN	CC	CC	CC	CC	CC	CC	TT	CC	CC	CC	CC	CC	NN	CC	CT	CC	CC	CC	NN	CC	NN	CC	CC
100121011	2	31403366	A/G	NA	NA	NA	NA	NA	NA	NA	AA	AG	AA	GG	AA	AA	AA	AA	AA	AA	GG	AA	AA	AG	AA	AA	AA	AA	AA	AA	AA	AA	GG	AA	NN	NN	AA	AA	AA	AA	AG	GG	AA	AA	NN	AA	NN	AA	AA
100121031	2	30705482	T/C	NA	NA	NA	NA	NA	NA	NA	NN	TC	CC	TT	CC	NN	TC	CC	TT	TT	NN	CC	CC	CC	CC	CC	CC	TT	TT	TT	TT	TT	TT	CC	TT	CC	CC	TT	TT	TT	TC	TT	TT	TC	NN	CC	CC	TT	TT
100121216	2	36959477	T/C	NA	NA	NA	NA	NA	NA	NA	TT	TT	NN	TT	TT	TT	TT	TC	TT	TT	TT	CC	TT	TT	TT	TT	TT	TT	TT	TT	NN	TT	TT	TT	NN	NN	TT	TT	NN	TT	TT	TT	TT	TT	TT	TT	TT	TT	TT
100121308	2	24275596	G/A	NA	NA	NA	NA	NA	NA	NA	NN	GG	NN	AA	GG	GG	GG	GG	GG	GG	NN	GA	GG	GA	GG	GG	NN	GG	GG	GG	NN	GG	AA	GG	NN	GG	GG	GG	NN	GG	GA	GG	GG	GG	GG	GG	NN	GG	GG
100121407	2	2577911	T/G	NA	NA	NA	NA	NA	NA	NA	NN	TT	NN	GG	GG	NN	TT	TT	TT	TT	NN	TT	TT	TG	TG	NN	NN	TT	TT	TT	TT	TT	GG	TG	NN	GG	TT	TT	TT	TT	TG	TT	TT	TT	GG	GG	TT	TT	TT
100121407	2	2577911	G/A	NA	NA	NA	NA	NA	NA	NA	NN	GG	NN	NN	NN	NN	GG	GG	GG	GG	NN	GG	GG	GG	GG	NN	NN	GG	GG	GG	GG	GG	NN	GG	NN	NN	GG	GG	GG	GG	GG	GG	GG	GG	AA	NN	GG	GG	GG
100121407	2	2577911	T/C	NA	NA	NA	NA	NA	NA	NA	NN	TT	NN	NN	NN	NN	TT	TT	TT	TT	NN	TT	TT	TT	TT	NN	NN	TT	TT	TT	TT	TT	NN	TT	NN	NN	TT	TT	TT	TT	TT	TT	TT	TT	NN	NN	TT	TT	TT
100121432	2	8634621	T/C	NA	NA	NA	NA	NA	NA	NA	NN	TT	NN	TT	TT	NN	TT	TT	TT	TT	NN	TT	TT	TT	TT	TT	TT	TT	TT	TT	TT	TT	TT	TT	TT	TT	TT	TT	NN	TT	TT	TT	TT	TT	TT	TT	TT	TT	TT
100121438	2	14991034	A/G	NA	NA	NA	NA	NA	NA	NA	NN	AA	NN	AA	AA	NN	AA	AA	AA	AA	NN	AA	AA	AA	AA	AA	NN	AA	AA	AA	AG	AA	AA	AG	NN	NN	AA	AA	NN	NN	AG	AA	AA	AA	NN	AA	NN	AA	AA
100121484	2	24406201	A/G	NA	NA	NA	NA	NA	NA	NA	NN	NN	NN	NN	GG	NN	GG	GG	NN	GG	NN	AG	GG	GG	NN	NN	NN	NN	NN	GG	NN	GG	NN	GG	NN	NN	NN	GG	GG	GG	GG	NN	GG	NN	NN	NN	NN	GG	NN
100121593	2	27272532	C/T	NA	NA	NA	NA	NA	NA	NA	CC	NN	NN	CC	CC	TT	CC	CC	CC	CC	CC	CC	CC	CC	CC	CC	CC	CC	CC	CC	CC	CC	CC	CC	NN	CC	CC	CC	CC	CC	CC	CC	CC	CC	CC	CC	NN	CC	CC
100121646	2	23105861	G/T	NA	NA	NA	NA	NA	NA	NA	NN	TT	NN	TT	NN	NN	GT	GG	GG	TT	NN	TT	TT	TT	TT	NN	TT	GG	GG	TT	TT	GG	TT	GG	NN	NN	TT	TT	TT	TT	TT	TT	TT	NN	NN	NN	NN	GG	GT
100121851	2	32833089	T/C	NA	NA	NA	NA	NA	NA	NA	NN	NN	NN	CC	TT	NN	TT	TT	TT	TT	NN	TT	TT	TC	TT	NN	TT	TT	TT	TT	NN	TC	CC	TT	NN	TT	TT	TT	TT	TT	CC	CC	TT	TT	NN	TT	TT	TT	TT
100121856	2	32456807	C/T	NA	NA	NA	NA	NA	NA	NA	NN	CC	CC	TT	NN	CC	CC	CC	CC	CC	NN	CC	CC	CC	CC	NN	CC	CC	NN	CC	NN	CC	TT	CC	CC	NN	CC	CC	NN	CC	CT	TT	CC	CC	NN	NN	NN	CC	CC
100121908	2	32637296	T/A	NA	NA	NA	NA	NA	NA	NA	NN	TA	NN	AA	TT	NN	TT	TT	NN	TT	AA	TT	TT	TT	TT	NN	NN	TT	TT	TT	NN	TA	AA	TT	NN	NN	TT	TT	NN	TT	TA	AA	TT	TT	TT	TT	NN	TT	TT
100121928	2	41133636	C/T	NA	NA	NA	NA	NA	NA	NA	NN	CC	NN	CC	CC	NN	CC	CC	CC	CC	NN	CC	NN	CC	CC	NN	NN	CC	CC	CC	NN	NN	CC	CC	NN	NN	CC	CC	NN	CC	CC	CC	CC	CC	NN	CC	NN	CC	CC
100121929	2	41133636	G/T	NA	NA	NA	NA	NA	NA	NA	NN	TT	NN	TT	TT	NN	TT	TT	TT	TT	NN	TT	GG	TT	TT	NN	NN	TT	TT	TT	NN	NN	TT	TT	NN	NN	TT	TT	NN	TT	TT	TT	TT	TT	NN	TT	NN	TT	TT
100122007	2	24438522	T/C	NA	NA	NA	NA	NA	NA	NA	NN	NN	TT	NN	TT	NN	TT	TT	TT	NN	NN	NN	TT	TT	TT	TT	NN	TT	TT	NN	CC	TT	NN	TT	NN	NN	TT	TT	TT	TT	TT	TT	NN	NN	NN	NN	NN	TT	TT
100122008	2	24438522	A/G	NA	NA	NA	NA	NA	NA	NA	NN	NN	GG	AA	GG	NN	GG	GG	GG	AA	NN	AA	GG	GG	GG	GG	NN	GG	GG	AA	AA	GG	AA	GG	NN	NN	GG	GG	GG	AG	AG	GG	AA	NN	NN	NN	NN	GG	GG
100122042	2	2500099	C/T	NA	NA	NA	NA	NA	NA	NA	CT	CC	CC	TT	CC	NN	CC	CC	CC	CC	NN	CC	CC	CT	CC	NN	CC	CC	CC	CC	CC	CC	TT	CC	CT	NN	CC	CC	NN	CC	CT	CC	CC	CC	CC	CC	NN	CC	CC
100122077	2	401232	G/A	NA	NA	NA	NA	NA	NA	NA	NN	GG	NN	GG	GG	NN	GG	GG	GG	AA	NN	GG	GG	GG	GG	GG	GG	GG	GG	AA	NN	GG	GG	GG	NN	NN	GG	GG	GG	GG	GG	GG	GG	GG	GG	GG	GG	GA	GG
100122216	2	22700326	T/A	NA	NA	NA	NA	NA	NA	NA	TT	TT	NN	TT	TT	NN	TA	AA	AA	TT	NN	TT	TT	TT	TT	TT	TT	TA	AA	TT	TT	AA	TT	TT	NN	NN	TA	TT	NN	TT	TT	TT	TT	TT	TT	TT	NN	AA	TA
100122278	2	23110852	C/A	NA	NA	NA	NA	NA	NA	NA	AA	AA	NN	CC	AA	AA	CC	CC	CC	AA	CC	CA	AA	CA	CC	NN	AA	CC	CC	AA	AA	CC	CC	CC	NN	NN	CA	AA	AA	CA	CA	AA	AA	AA	NN	CC	NN	CC	CA
100122372	2	38321421	T/C	NA	NA	NA	NA	NA	NA	NA	NN	TT	NN	TT	TT	CC	TC	TT	CC	CC	NN	TT	TT	TT	TC	NN	CC	TC	CC	CC	CC	TC	TT	CC	NN	NN	CC	CC	CC	CC	TC	TT	TT	TC	NN	NN	NN	TT	CC
100122453	2	41657141	G/C	NA	NA	NA	NA	NA	NA	NA	NN	CC	NN	GG	GG	NN	GC	CC	CC	CC	NN	GG	CC	GC	GC	GG	NN	CC	CC	CC	GG	GG	GG	GG	NN	GG	GC	CC	NN	CC	GC	GG	GG	GC	NN	GG	NN	CC	CC
100122489	2	11676655	C/T	NA	NA	NA	NA	NA	NA	NA	CC	CT	NN	CC	TT	CT	CC	CC	CC	CC	NN	CC	CT	CT	CT	NN	NN	CC	CC	CC	CC	CC	CC	CT	CC	NN	CC	CC	CC	CC	CT	CC	CC	CC	CC	CT	TT	CC	CC
100122570	2	1146995	A/G	NA	NA	NA	NA	NA	NA	NA	NN	GG	NN	AA	AA	NN	AA	AA	AA	NN	NN	NN	AA	AA	AA	NN	NN	NN	AA	AA	AA	AA	AA	AA	NN	NN	AA	AA	NN	AA	NN	AA	AA	AA	NN	AA	NN	AA	AA
100122602	2	24020369	T/G	NA	NA	NA	NA	NA	NA	NA	TT	NN	GG	TT	GG	NN	GG	GG	GG	GG	NN	GG	GG	GG	GG	NN	GG	GG	GG	GG	NN	GG	TT	GG	NN	GG	NN	GG	NN	GG	TG	GG	GG	GG	GG	GG	NN	GG	GG
100122735	2	2274881	A/C	NA	NA	NA	NA	NA	NA	NA	AA	NN	NN	AA	AA	NN	AA	AA	AA	AA	NN	AA	CC	AA	AA	NN	NN	AA	AA	AA	NN	AA	AA	AA	NN	AA	AA	AA	NN	AA	AA	AA	AA	AA	NN	AA	NN	AA	AA
100122897	2	6144397	C/T	NA	NA	NA	NA	NA	NA	NA	NN	CC	NN	CC	CC	NN	CC	CC	NN	CC	CC	CC	CC	CC	CC	NN	NN	CC	CC	CC	CC	CC	CC	CC	NN	NN	CC	CC	NN	CC	CC	CC	CC	NN	NN	CC	NN	CC	CC
100122926	2	5231350	C/G	NA	NA	NA	NA	NA	NA	NA	NN	CC	NN	CC	CC	CC	CG	CC	GG	CC	NN	CC	CG	CG	CC	NN	CC	CG	GG	CC	CC	GG	CC	CC	CC	CC	CG	CC	NN	CC	CC	CC	CC	CC	CC	CC	CC	GG	CG
100122941	2	5718553	T/C	NA	NA	NA	NA	NA	NA	NA	NN	NN	NN	CC	TT	NN	TT	TT	TT	TT	NN	TT	TT	TT	NN	NN	NN	TT	NN	TT	NN	TT	CC	NN	NN	NN	TT	TT	NN	TT	CC	CC	TT	NN	CC	NN	NN	NN	TT
100122958	2	19726905	G/A	NA	NA	NA	NA	NA	NA	NA	NN	NN	NN	AA	GG	NN	NN	GG	NN	GG	NN	AA	GG	GG	NN	NN	NN	NN	GG	GG	GG	GG	AA	NN	NN	NN	NN	GG	NN	GG	GG	NN	GG	NN	GG	NN	NN	GG	GG
100123019	2	3836916	C/G	NA	NA	NA	NA	NA	NA	NA	NN	CC	CC	CC	CC	NN	CC	CC	CC	NN	CC	NN	GG	CC	CC	CC	CC	CC	CC	NN	NN	CC	CC	CC	NN	NN	CG	NN	CC	NN	CC	CC	NN	NN	NN	CC	NN	CC	CG
100123025	2	23889897	C/T	NA	NA	NA	NA	NA	NA	NA	CC	CC	NN	CC	CC	NN	CC	CC	CC	TT	NN	CT	CC	CT	TT	NN	NN	CC	CC	TT	NN	CC	CC	TT	NN	CC	CC	CC	NN	CT	CT	CC	TT	TT	NN	CC	CC	CC	CC
100123065	2	42902703	C/T	NA	NA	NA	NA	NA	NA	NA	NN	NN	NN	CC	CC	NN	TT	TT	NN	TT	NN	CC	CC	CT	CT	CC	NN	TT	TT	TT	NN	CC	CC	CC	NN	NN	CT	TT	TT	TT	CC	CC	TT	TT	NN	CC	NN	TT	TT
100123066	2	42902703	A/C	NA	NA	NA	NA	NA	NA	NA	NN	NN	NN	NN	NN	NN	AA	AA	NN	AA	NN	NN	AA	AA	AA	CC	NN	AA	AA	AA	NN	NN	NN	NN	NN	NN	AA	AA	AA	AA	NN	NN	AA	AA	NN	NN	NN	AA	AA
100123113	2	23824815	A/C	NA	NA	NA	NA	NA	NA	NA	NN	NN	NN	AA	NN	NN	AA	AA	AA	AA	NN	AA	AA	AA	NN	NN	NN	AA	AA	AA	NN	AA	AA	AA	NN	NN	AA	AA	AA	AC	AA	AA	AA	AA	NN	AA	NN	AA	AA
100124592	2	37035729	G/A	NA	NA	NA	NA	NA	NA	NA	NN	NN	NN	AA	AA	NN	AA	AA	NN	AA	NN	AA	AA	AA	NN	NN	NN	NN	AA	NN	AA	AA	AA	AA	NN	NN	AA	AA	NN	AA	AA	AA	AA	AA	NN	AA	NN	AA	AA
100124666	2	20680056	T/C	NA	NA	NA	NA	NA	NA	NA	TT	TT	NN	CC	TT	NN	TT	TT	TT	TT	NN	TC	TT	TC	TT	NN	TT	TT	TT	TT	NN	TT	CC	TT	TT	NN	TT	TT	NN	TT	TC	TT	TT	TT	NN	TT	NN	TT	TT
100124700	2	3128952	T/A	NA	NA	NA	NA	NA	NA	NA	TA	TT	NN	TT	TT	NN	TT	TT	TT	TT	NN	TT	TT	TT	TT	NN	NN	TT	TT	TT	TT	TT	TT	TT	NN	TT	TT	TT	NN	TT	TT	TT	TT	TT	TT	TT	NN	TT	TT
100124785	2	30263905	A/T	NA	NA	NA	NA	NA	NA	NA	NN	NN	NN	AA	AA	NN	AA	AA	AA	AT	AA	AA	AA	AA	NN	AA	NN	AA	AA	AA	NN	AA	AA	AA	AA	AA	AA	AA	AA	AA	AA	AA	AA	AA	NN	NN	AA	AA	AA
100124833	2	3854476	C/T	NA	NA	NA	NA	NA	NA	NA	NN	CT	NN	CC	CT	CC	CC	CC	CC	CT	CC	CC	CC	CC	CC	NN	CC	CC	CC	CC	CC	CC	CT	CC	CC	CT	CC	CT	NN	CC	CC	CC	CC	CC	NN	CC	NN	CT	CC
100124839	2	3109771	A/C	NA	NA	NA	NA	NA	NA	NA	CC	CC	CC	CC	CC	NN	CC	CC	CC	CC	NN	CC	AA	CC	CC	NN	NN	CC	CC	CC	CC	CC	CC	CC	NN	CC	CC	CC	CC	CC	CC	CC	CC	CC	NN	CC	NN	CC	CC
100124873	2	21041663	C/T	NA	NA	NA	NA	NA	NA	NA	NN	NN	NN	TT	CC	NN	NN	CC	NN	CC	NN	CT	CC	CC	CC	NN	NN	CC	CC	CC	CC	CC	TT	CC	NN	NN	NN	CC	NN	CC	CT	CC	CC	NN	CC	NN	NN	CC	CC
100124879	2	16414825	C/T	NA	NA	NA	NA	NA	NA	NA	NN	CT	NN	CC	CC	NN	CC	CC	CC	CC	CC	CC	CC	CC	CC	CC	CC	CT	CC	CC	NN	CT	CC	CC	CC	NN	CC	CC	NN	CC	CC	CC	CC	CC	CC	NN	NN	CC	CC
100124948	2	8055948	C/T	NA	NA	NA	NA	NA	NA	NA	NN	CC	NN	CC	NN	NN	CC	CC	CC	CC	NN	CC	CC	CC	NN	NN	NN	CC	CC	CC	CT	CC	NN	NN	NN	CC	CC	CC	NN	CC	CC	CC	CC	NN	NN	NN	NN	CC	CC
100125423	2	44833299	C/T	NA	NA	NA	NA	NA	NA	NA	NN	CC	NN	CC	CC	NN	CC	CC	CC	CC	NN	NN	CC	CC	CC	NN	NN	CC	CC	CC	NN	CC	CC	CC	CC	NN	CC	CC	CC	NN	CC	CC	CC	NN	CC	CC	NN	CC	CC
100125466	2	31973137	A/G	NA	NA	NA	NA	NA	NA	NA	GG	AA	AA	GG	AA	AA	AA	AA	AA	AA	NN	AA	AA	AA	AA	NN	AA	AA	AA	AA	AA	AG	GG	AA	NN	NN	AA	AA	AA	AA	AG	GG	AA	AA	NN	AA	AA	AA	AA
100125634	2	26543001	C/T	NA	NA	NA	NA	NA	NA	NA	NN	NN	NN	CC	CC	NN	CT	CC	CC	CC	NN	CC	CC	CC	CC	NN	CC	CC	CC	CC	CC	CC	CC	CC	CC	NN	CC	CC	NN	CC	CC	CC	CT	CC	CC	CC	NN	CC	CC
100125720	2	24028193	T/C	NA	NA	NA	NA	NA	NA	NA	NN	TC	NN	CC	CC	NN	CC	CC	CC	CC	NN	CC	CC	CC	CC	NN	CC	CC	CC	CC	NN	CC	CC	CC	CC	NN	CC	CC	CC	CC	CC	CC	CC	CC	NN	CC	CC	CC	CC
100125833	2	37680705	C/T	NA	NA	NA	NA	NA	NA	NA	NN	CC	NN	CC	CC	NN	CC	NN	CC	CC	NN	CC	NN	CC	CC	CC	NN	CC	CC	CC	NN	CC	CC	CC	NN	CT	CC	CC	CT	CC	CC	CC	CC	CC	CC	CC	NN	TT	CC
100125845	2	40371489	A/G	NA	NA	NA	NA	NA	NA	NA	AA	NN	NN	AA	AA	NN	AA	AA	AA	AA	NN	AA	GG	AA	AA	NN	GG	AA	AA	AA	AA	AA	AA	AA	NN	NN	AA	AA	NN	AA	AA	AA	AA	AA	NN	AA	AA	AA	AA
100126086	2	24538528	C/T	NA	NA	NA	NA	NA	NA	NA	NN	CC	NN	CC	CC	CC	CC	CC	CC	CC	NN	CC	CC	CC	CC	NN	CC	CC	CC	CC	NN	CT	CC	CC	NN	NN	CC	CC	NN	CC	CC	CC	CC	CC	CC	CC	NN	CC	CC
100126095	2	32839046	C/T	NA	NA	NA	NA	NA	NA	NA	NN	CC	NN	NN	CC	CC	CC	CC	CC	CC	NN	CC	CC	CC	CC	NN	CC	CC	CC	CC	NN	CC	NN	CC	CC	CC	CC	CC	NN	CC	NN	NN	CC	CC	CC	NN	CC	CC	CT
100126280	2	3546417	C/T	NA	NA	NA	NA	NA	NA	NA	NN	TT	NN	TT	CC	CC	CC	CC	CC	CC	NN	CC	TT	CT	CC	CC	NN	CC	CC	CC	NN	CC	TT	CC	CC	CC	CC	CC	NN	CC	CT	TT	CC	CC	NN	NN	NN	CC	CC
100126553	2	31113199	G/C	NA	NA	NA	NA	NA	NA	NA	NN	GG	NN	GG	GG	NN	GG	GG	GG	GG	NN	GG	GG	GG	GG	GG	NN	GG	GG	GG	NN	GG	GG	GG	NN	NN	GG	GG	NN	GG	GG	GG	GG	GG	NN	GG	GG	GG	GG
100126617	2	44418884	A/C	NA	NA	NA	NA	NA	NA	NA	NN	NN	NN	AA	AA	NN	NN	NN	NN	NN	AA	AA	AA	NN	CC	AA	NN	AA	NN	NN	AA	NN	AA	AA	NN	NN	NN	AA	NN	AA	AA	NN	AA	AA	NN	AA	NN	NN	NN
100127202	2	35185700	T/A	NA	NA	NA	NA	NA	NA	NA	NN	TT	TT	AA	TT	NN	TT	TT	TT	TT	TA	AA	TT	TA	TT	NN	NN	TT	TT	TT	TT	TT	AA	TT	TT	TT	TT	TT	NN	TT	TA	TT	TT	TT	NN	TT	NN	TT	TT
100127223	2	21489295	A/G	NA	NA	NA	NA	NA	NA	NA	NN	AA	NN	AA	AA	NN	AA	AA	AA	AA	NN	AA	AA	AA	NN	NN	AA	AA	AA	AA	NN	AA	AA	AA	AA	NN	AA	AA	AA	AA	AA	AA	AA	AA	NN	AA	NN	AA	AA
100127375	2	16726994	A/C	NA	NA	NA	NA	NA	NA	NA	NN	CC	NN	AA	AA	AA	AA	AA	AA	AA	AA	AA	AA	AA	AA	NN	AA	AA	AA	AA	AA	AA	AA	AA	AA	AA	AA	AA	AA	AA	AA	CC	AA	AA	NN	AA	NN	AA	AA
100127412	2	43228677	C/A	NA	NA	NA	NA	NA	NA	NA	CC	NN	CC	CC	CC	NN	CC	CC	CC	CC	NN	CC	CC	CC	CA	CC	CC	CC	CC	CC	CC	CC	CC	CC	NN	CC	CC	CC	CC	CC	CC	CC	CC	CC	NN	CC	NN	CC	CC
100127634	2	12958967	T/G	NA	NA	NA	NA	NA	NA	NA	TT	NN	NN	TT	TT	NN	TT	TT	TT	TT	NN	TT	TT	TT	TT	NN	NN	TT	TT	TT	NN	TT	TT	TT	NN	TT	TT	TT	TT	TT	TT	TT	TT	TT	TT	NN	NN	TT	TT
100127635	2	45123773	C/T	NA	NA	NA	NA	NA	NA	NA	NN	NN	NN	CC	CC	NN	CC	NN	CC	CC	NN	CC	CC	CC	CC	NN	NN	CC	CC	NN	NN	CC	CC	CC	CC	NN	CC	CC	CC	CC	CC	CC	CC	CC	CC	CC	NN	CC	CC
100127818	2	37685195	A/T	NA	NA	NA	NA	NA	NA	NA	NN	AA	NN	AA	NN	NN	AA	AA	AA	AA	NN	AA	AA	AA	AA	NN	TT	AA	NN	AA	AA	AA	AA	AA	AA	NN	AA	AA	NN	NN	AA	NN	AA	AA	NN	AA	NN	AA	AA
100128024	2	24323685	C/T	NA	NA	NA	NA	NA	NA	NA	CC	CC	CC	CC	CC	CC	CC	CC	CC	CC	CC	CC	CC	CC	CC	CC	CC	CC	CC	CC	CC	CC	CC	CC	NN	NN	CC	CC	CC	CC	CC	CC	CC	CC	CC	CC	NN	CC	CC
100128025	2	24404924	A/G	NA	NA	NA	NA	NA	NA	NA	NN	AA	NN	NN	AA	NN	AA	AA	AA	GG	NN	GG	AA	AA	NN	AA	NN	AA	AA	GG	GG	AA	NN	AA	NN	AA	AA	AA	NN	GG	NN	AA	GG	GG	NN	AA	NN	AA	AA
100128156	2	29355640	A/G	NA	NA	NA	NA	NA	NA	NA	NN	NN	NN	GG	AA	NN	GG	AA	GG	GG	NN	GG	NN	GG	AA	NN	NN	GG	NN	GG	NN	GG	GG	AA	NN	NN	AA	GG	NN	GG	GG	GG	GG	GG	AA	AA	NN	GG	GG
100128175	2	38262371	T/C	NA	NA	NA	NA	NA	NA	NA	NN	NN	NN	NN	NN	NN	TT	NN	TT	TT	NN	NN	NN	TT	NN	NN	NN	TT	NN	TT	NN	TT	TT	TT	NN	CC	TT	TT	TT	TT	TT	NN	TT	TT	NN	TT	NN	TT	TT
100128175	2	38262371	A/G	NA	NA	NA	NA	NA	NA	NA	NN	NN	NN	NN	NN	NN	AA	NN	AA	AA	NN	NN	NN	AA	NN	NN	NN	AA	NN	AA	NN	AA	AA	AA	NN	NN	AA	AA	AA	AA	AA	NN	AA	AA	NN	AA	NN	AA	AA
100128176	2	38262371	T/C	NA	NA	NA	NA	NA	NA	NA	NN	NN	NN	NN	NN	NN	CC	NN	CC	CC	NN	NN	NN	CC	NN	NN	NN	CC	NN	CC	NN	CC	CC	CC	NN	NN	CC	CC	CC	CC	CC	NN	CC	CC	NN	CC	NN	CC	CC
100128217	2	2247187	C/T	NA	NA	NA	NA	NA	NA	NA	NN	NN	NN	TT	TT	TT	TT	TT	TT	TT	NN	TT	CC	TT	TT	NN	NN	TT	TT	TT	TT	TT	TT	TT	NN	NN	TT	TT	NN	TT	TT	TT	TT	TT	NN	TT	TT	TT	TT
100128297	2	34407629	G/A	NA	NA	NA	NA	NA	NA	NA	NN	AA	NN	GG	AA	NN	AA	AA	AA	AA	GG	AA	AA	AA	AA	AA	NN	AA	AA	AA	NN	AA	GG	AA	NN	NN	AA	AA	AA	AA	GA	AA	AA	AA	AA	AA	NN	AA	AA
100128336	2	44233054	T/C	NA	NA	NA	NA	NA	NA	NA	TT	NN	NN	TT	TT	NN	TT	TT	TT	TT	NN	TT	TT	TT	TT	NN	NN	TT	TT	TT	NN	TT	TT	TT	NN	TT	TT	TT	NN	TT	TT	TT	TT	TT	NN	TT	NN	TT	TT
100128404	2	24237025	T/G	NA	NA	NA	NA	NA	NA	NA	GG	TT	NN	GG	TT	TT	TT	TT	TT	NN	NN	GG	TT	TG	TT	TT	NN	TT	TT	NN	NN	TT	GG	TT	TT	NN	TT	TT	NN	TT	TG	TT	NN	NN	TT	TT	NN	TT	TT
100128456	2	34945720	C/T	NA	NA	NA	NA	NA	NA	NA	NN	CC	NN	CC	CC	CC	CC	CC	CC	CC	NN	CC	CC	CC	CC	NN	CC	CC	CC	CC	NN	CC	CC	CC	NN	CC	CC	CC	NN	CC	CC	CC	CC	CC	CC	CC	NN	CC	CC
100128671	2	41651089	C/T	NA	NA	NA	NA	NA	NA	NA	CC	CC	NN	CC	CC	NN	CC	CC	CC	CC	NN	CC	CT	CC	CC	CC	NN	CC	CC	CC	NN	CC	CC	CC	CC	NN	CC	CC	CC	CC	CC	CC	CC	CC	CC	CC	NN	CC	CC
100128767	2	22159734	T/C	NA	NA	NA	NA	NA	NA	NA	NN	CC	NN	CC	TT	NN	CC	TC	CC	TT	NN	TT	CC	TT	TC	NN	TT	CC	CC	TT	NN	CC	CC	TT	CC	NN	TC	TT	TT	TT	CC	CC	TT	TT	NN	NN	NN	CC	TC
100128769	2	22262668	A/G	NA	NA	NA	NA	NA	NA	NA	NN	AG	NN	GG	AA	NN	AG	GG	GG	AA	NN	AA	AG	AA	AG	NN	NN	GG	GG	AA	NN	GG	GG	AA	GG	NN	AG	AA	AA	AA	AG	AG	AA	AA	AA	AA	AA	GG	AG
100128800	2	34595351	T/G	NA	NA	NA	NA	NA	NA	NA	NN	NN	NN	GG	NN	NN	TT	TT	TT	TT	NN	TT	TT	TT	TT	NN	TT	TT	TT	TT	NN	TT	GG	TT	NN	TT	TT	TT	NN	TT	GG	TT	TT	TT	TT	NN	NN	TT	TT
100128828	2	42616862	A/C	NA	NA	NA	NA	NA	NA	NA	NN	CC	CC	AA	CC	CC	CC	CC	CC	CC	AA	CC	CC	CC	CC	NN	CC	CC	CC	CC	CC	CC	AA	CC	NN	NN	CC	CC	NN	CC	CC	CC	CC	CC	CC	CC	CC	CC	CC
100128886	2	33475027	G/A	NA	NA	NA	NA	NA	NA	NA	GG	AA	GG	GG	GG	NN	GG	GG	GG	GG	NN	GG	GG	GG	GG	NN	NN	GG	GG	GG	NN	GA	GG	GG	NN	NN	GG	GG	NN	GG	GG	AA	GG	GG	NN	NN	NN	GG	GG
100128913	2	4276196	T/A	NA	NA	NA	NA	NA	NA	NA	TT	NN	TT	AA	TT	NN	TT	TT	TT	TT	AA	TT	AA	TA	TT	TT	TT	TT	TT	TT	TT	TT	AA	TT	TT	TT	TT	TT	TT	TT	TA	TT	TT	TT	TT	NN	NN	TT	TT
100129015	2	44648494	C/A	NA	NA	NA	NA	NA	NA	NA	CC	CC	CC	CC	CC	CC	CC	CC	CC	CC	CC	CC	AA	CC	CC	CC	CC	CC	CC	CC	CC	CC	CC	CC	NN	CC	CC	CC	CC	CC	CC	AA	CC	CC	CC	CC	CC	CC	CC
100129072	2	43191408	C/G	NA	NA	NA	NA	NA	NA	NA	NN	GG	GG	GG	GG	NN	GG	GG	GG	GG	NN	GG	GG	GG	CG	GG	NN	GG	GG	GG	GG	GG	GG	GG	NN	NN	GG	GG	NN	GG	GG	GG	GG	GG	NN	GG	GG	GG	GG
100129217	2	1865104	C/G	NA	NA	NA	NA	NA	NA	NA	NN	CC	NN	CC	CC	NN	CC	CC	CC	CC	CC	CC	GG	CC	CC	NN	NN	CC	CC	CC	NN	CC	CC	CC	NN	CC	CC	CC	CC	CC	CC	CC	CC	CC	CC	NN	NN	CC	CC
100129229	2	4655375	G/A	NA	NA	NA	NA	NA	NA	NA	GG	NN	GG	GG	GG	NN	GG	GG	GG	GG	NN	GG	GA	GG	GG	NN	NN	GG	GG	GG	GG	GG	GG	GG	NN	GG	GG	GG	NN	GG	GG	GG	GG	GG	GG	GG	GG	GG	GG
100129269	2	21479994	G/A	NA	NA	NA	NA	NA	NA	NA	NN	NN	GG	NN	GG	NN	GG	GG	GG	GG	NN	GG	GG	GG	GG	NN	NN	GA	GG	GG	GG	GG	NN	GG	NN	GG	GA	GG	GG	GG	GG	NN	GG	GG	NN	NN	GG	GG	GG
100129313	2	44950128	C/T	NA	NA	NA	NA	NA	NA	NA	NN	TT	NN	CC	CC	NN	TT	TT	TT	CT	NN	CC	CC	CT	CC	NN	NN	CT	TT	CC	NN	TT	CC	CC	NN	NN	TT	CC	NN	CC	CC	CC	CC	CC	NN	CC	NN	TT	TT
100129340	2	13166890	A/G	NA	NA	NA	NA	NA	NA	NA	NN	NN	NN	AA	NN	AA	AA	AA	NN	AA	NN	NN	AA	AA	NN	NN	NN	NN	AA	AA	AA	NN	AA	AA	NN	NN	AA	AA	NN	AA	NN	AA	AA	AA	NN	NN	GG	AA	AA
100129355	2	41648901	C/T	NA	NA	NA	NA	NA	NA	NA	NN	NN	NN	NN	NN	NN	CC	CC	CC	CC	NN	NN	CC	CC	NN	NN	NN	CC	CC	CC	NN	NN	NN	NN	CC	NN	CC	CC	CC	CC	NN	NN	CC	CC	NN	NN	NN	CC	CC
100129424	2	38234312	C/T	NA	NA	NA	NA	NA	NA	NA	CC	CC	NN	CC	CC	NN	CC	CC	CC	CC	NN	CC	CC	CT	CC	NN	CC	CT	CC	CC	CC	CC	CC	CC	NN	CC	CC	CC	CC	CC	CC	CC	CC	CC	CC	CC	NN	CC	CC
100129510	2	26648097	T/C	NA	NA	NA	NA	NA	NA	NA	NN	NN	NN	TT	TT	TT	TT	TT	TT	TT	TT	TT	TT	TT	TT	NN	TT	TT	NN	TT	TT	TT	TT	TT	TT	TT	TT	TT	NN	TT	TT	TT	TT	TT	TT	TT	TT	TT	TT
100129511	2	26648097	C/T	NA	NA	NA	NA	NA	NA	NA	NN	NN	NN	TT	NN	TT	TT	TT	NN	TT	TT	TT	TT	TT	NN	NN	NN	TT	TT	TT	NN	TT	TT	TT	CC	NN	TT	TT	NN	NN	NN	TT	TT	TT	NN	NN	NN	TT	NN
100129528	2	38809511	C/T	NA	NA	NA	NA	NA	NA	NA	NN	CC	NN	CC	CC	NN	CC	CC	CC	CC	NN	CC	CC	CC	CC	NN	NN	CC	CC	CC	CC	CC	CC	CC	NN	NN	CC	CC	CC	CC	CC	CC	CC	CC	CT	CC	NN	CC	CC
100129562	2	3414836	A/C	NA	NA	NA	NA	NA	NA	NA	NN	AA	NN	AA	CC	CC	CC	CC	CC	CC	NN	CC	CC	CC	CC	CC	NN	CC	CC	CC	NN	CC	AA	CC	NN	NN	CC	CC	NN	CC	AC	AA	CC	CC	CC	CC	NN	CC	CC
100129730	2	21660585	A/T	NA	NA	NA	NA	NA	NA	NA	NN	AA	NN	AA	AA	NN	TT	TT	TT	TT	NN	TT	TT	AT	AT	AA	NN	AT	TT	TT	TT	TT	AA	TT	NN	AA	AT	TT	TT	TT	AT	AA	TT	TT	NN	AA	AT	TT	TT
100129818	2	43992727	G/A	NA	NA	NA	NA	NA	NA	NA	NN	GA	NN	GG	GG	GG	AA	AA	AA	AA	NN	GG	GG	GA	GG	NN	NN	AA	AA	AA	NN	AA	GG	GG	AA	GG	GA	AA	AA	AA	GG	GG	AA	AA	GG	GG	NN	AA	AA
100130028	2	43364913	C/T	NA	NA	NA	NA	NA	NA	NA	CC	NN	CC	CC	NN	CC	CT	CC	CC	CC	NN	CC	CC	CC	CT	NN	NN	CC	CC	CC	NN	NN	CC	CC	NN	CC	CC	CC	NN	CC	CC	CC	CC	CC	CC	NN	NN	CC	CC
100130028	2	43364913	A/G	NA	NA	NA	NA	NA	NA	NA	AA	NN	AA	AA	NN	AA	AA	AA	AA	AA	NN	AA	AA	AA	AA	NN	NN	AA	AA	AA	NN	NN	AA	AA	NN	AA	AA	AA	NN	AA	AA	AA	AA	AA	AA	NN	NN	AA	AA
100130076	2	30528061	A/G	NA	NA	NA	NA	NA	NA	NA	NN	NN	NN	NN	NN	NN	AA	AG	AA	AG	AA	AA	AA	AA	AA	AA	NN	AG	AA	AG	GG	NN	AA	AA	NN	NN	AA	AG	NN	AA	AA	AA	AG	GG	NN	NN	NN	AA	AG
100130077	2	42975380	G/C	NA	NA	NA	NA	NA	NA	NA	NN	NN	NN	NN	NN	NN	NN	GG	NN	GG	NN	CC	CC	CC	NN	NN	NN	GG	NN	GG	GG	CC	NN	CC	NN	NN	CC	GG	NN	NN	NN	CC	GG	GG	NN	NN	NN	NN	GG
100130152	2	18171675	G/A	NA	NA	NA	NA	NA	NA	NA	GG	GG	NN	AA	GG	NN	GG	GG	GG	GG	NN	GG	GG	GA	GG	GG	GG	GG	GG	GG	GG	GG	AA	GG	NN	NN	GG	GG	GG	GG	GA	GG	GG	GG	NN	GG	NN	GG	GG
100130301	2	3450169	G/A	NA	NA	NA	NA	NA	NA	NA	NN	NN	NN	AA	GG	NN	GG	GG	GG	NN	NN	NN	NN	GG	GG	NN	GG	GG	GG	NN	NN	GG	AA	GG	GG	NN	NN	AA	GG	NN	GG	NN	NN	NN	GG	GG	NN	GG	GG
100130324	2	31764591	T/A	NA	NA	NA	NA	NA	NA	NA	NN	TT	NN	TT	NN	NN	AA	AA	AA	AA	TT	AA	AA	TA	AA	NN	NN	AA	AA	AA	AA	TA	TT	AA	NN	NN	AA	AA	NN	AA	TA	TA	AA	AA	AA	AA	AA	AA	AA
100130368	2	31511161	A/G	NA	NA	NA	NA	NA	NA	NA	NN	NN	NN	AA	GG	AG	GG	GG	GG	GG	NN	GG	GG	AG	GG	GG	NN	GG	GG	GG	GG	AG	AA	GG	GG	NN	GG	GG	NN	GG	AG	AA	GG	GG	GG	GG	NN	GG	GG
100130372	2	1561667	T/C	NA	NA	NA	NA	NA	NA	NA	CC	CC	CC	CC	CC	CC	CC	TC	CC	CC	NN	CC	CC	CC	CC	NN	CC	CC	CC	CC	CC	CC	CC	CC	CC	CC	CC	CC	NN	CC	CC	CC	CC	CC	CC	CC	NN	CC	CC
100130511	2	38234105	C/T	NA	NA	NA	NA	NA	NA	NA	NN	CC	NN	CC	CC	NN	CC	CC	CC	CC	CC	CC	CC	CT	CC	NN	CC	CT	CC	CC	NN	CC	CC	CC	CC	NN	CC	CC	NN	CC	CC	CC	CC	CC	CC	CC	NN	CC	CC
100130518	2	23905316	A/C	NA	NA	NA	NA	NA	NA	NA	CC	CC	CC	CC	AA	NN	CC	CC	CC	AA	NN	AC	CC	CC	AA	NN	NN	CC	CC	AA	AA	CC	CC	AA	CC	NN	CC	CC	CC	AC	CC	CC	AA	AA	AA	CC	NN	CC	CC
100130592	2	27279166	G/T	NA	NA	NA	NA	NA	NA	NA	GG	GG	NN	GG	GG	NN	GG	GG	GG	GG	NN	GG	GG	GG	GG	NN	NN	GG	GG	GG	NN	GG	GG	GG	NN	NN	GG	GG	NN	GG	GG	GG	GG	GG	NN	GG	NN	GG	GG
100130866	2	43724442	A/C	NA	NA	NA	NA	NA	NA	NA	NN	AC	AA	CC	CC	CC	AC	AC	AC	AA	CC	CC	AA	AC	CC	NN	AA	AC	AC	AC	CC	AC	CC	CC	AA	NN	AC	AC	AC	AC	CC	CC	AC	AA	NN	NN	CC	AC	AC
100130868	2	43724442	T/C	NA	NA	NA	NA	NA	NA	NA	NN	TC	CC	TT	TT	NN	CC	CC	CC	CC	NN	TT	CC	TC	TT	NN	CC	CC	CC	CC	TT	CC	TT	TT	CC	TT	TC	CC	CC	CC	TT	TT	CC	CC	NN	TT	NN	CC	CC
100131797	2	16257738	G/T	NA	NA	NA	NA	NA	NA	NA	NN	GT	NN	GG	GG	NN	GT	GG	GG	GG	GG	GG	GG	GT	GG	NN	GG	GG	GG	GG	GG	GG	GG	GG	GG	GG	GG	GG	GG	GG	GG	TT	GG	GG	GG	GG	NN	GG	GG
100131797	2	16257738	T/C	NA	NA	NA	NA	NA	NA	NA	NN	TT	NN	TT	TT	NN	TC	TT	TT	TT	TT	TT	TT	TT	TT	NN	TT	TT	TT	TT	TT	TT	TT	TT	TT	TT	TT	TT	TT	TT	TT	CC	TT	TT	TT	TT	NN	TT	TT
100131890	2	18715277	A/G	NA	NA	NA	NA	NA	NA	NA	NN	NN	NN	GG	AA	NN	GG	GG	GG	GG	NN	GG	GG	GG	AA	AA	NN	GG	GG	GG	NN	GG	GG	AA	NN	NN	GG	GG	NN	GG	AG	AA	GG	GG	NN	NN	NN	GG	GG
100131972	2	7965638	C/T	NA	NA	NA	NA	NA	NA	NA	CC	CT	NN	CC	CC	NN	CC	CC	CC	CC	NN	CC	CC	CC	CC	NN	CC	CC	CC	CC	CC	CC	CC	CC	NN	NN	CC	CC	CC	CC	CC	CC	CC	CC	CC	CC	CC	CC	CC
100132058	2	5828468	C/T	NA	NA	NA	NA	NA	NA	NA	CC	CC	NN	CC	CC	NN	CC	CC	CC	CC	NN	CC	CC	CC	CC	NN	CC	CC	CC	CC	CC	CC	CC	CC	NN	NN	CC	CC	CC	CC	CC	CC	CC	CC	CC	CC	NN	CC	CC
100132091	2	33284861	G/A	NA	NA	NA	NA	NA	NA	NA	NN	NN	NN	NN	GG	GG	GG	GG	GG	NN	NN	GG	GG	GG	GG	NN	NN	GG	GG	GG	GG	GG	NN	GG	NN	GG	GG	GG	GG	GG	GG	NN	GG	GG	NN	GG	NN	GG	GG
100132124	2	21685628	G/A	NA	NA	NA	NA	NA	NA	NA	NN	NN	GG	NN	NN	NN	GG	NN	GG	GG	NN	GG	GG	GG	NN	NN	NN	NN	GG	GG	NN	GG	NN	GG	NN	NN	NN	GG	NN	GG	NN	NN	GG	GG	NN	NN	NN	GG	GG
100132252	2	21343299	C/T	NA	NA	NA	NA	NA	NA	NA	TT	CT	NN	TT	CC	NN	CC	CC	CC	CC	TT	CT	CC	CC	CC	NN	NN	NN	CC	CC	CC	NN	TT	CC	CC	CC	CC	CC	NN	CC	CC	TT	CC	CC	CC	CC	CC	CC	CC
100132310	2	41879277	C/T	NA	NA	NA	NA	NA	NA	NA	CC	CC	NN	CC	CC	CC	CC	CC	CC	CC	CC	CC	CC	CC	CC	NN	CC	CC	CC	CC	CC	CC	CC	CC	CC	NN	CC	CC	NN	CC	CC	CC	CC	CC	CC	CC	CC	CC	CC
100132395	2	16691596	T/C	NA	NA	NA	NA	NA	NA	NA	NN	NN	NN	TT	TT	NN	TT	TT	TT	TT	NN	TT	TT	TT	TT	NN	NN	TT	TT	TT	NN	TT	TT	TT	NN	NN	NN	TT	NN	TT	TT	TT	TT	TT	NN	NN	NN	TT	TT
100132469	2	31270196	C/A	NA	NA	NA	NA	NA	NA	NA	AA	AA	NN	AA	CC	NN	CC	CC	CC	CC	NN	CC	CC	CA	CC	NN	CC	CC	CC	CC	CC	CA	AA	CC	CC	CC	CC	CC	CC	CC	CA	AA	CC	CC	NN	CC	CC	CC	CC
100132548	2	4810852	C/T	NA	NA	NA	NA	NA	NA	NA	NN	CC	NN	CC	CC	NN	CC	CC	CC	CC	CC	CC	CC	CC	CC	NN	NN	CC	CC	CC	CC	CC	CC	CC	CC	NN	CC	CC	NN	CC	CC	CC	CC	CC	CC	CC	NN	CC	CC
100132554	2	5224429	C/T	NA	NA	NA	NA	NA	NA	NA	NN	NN	NN	CC	CC	CC	TT	CC	TT	CC	NN	CC	TT	CC	CC	NN	CC	CT	TT	CC	NN	TT	CC	CC	CC	CC	CT	CC	CC	CC	CC	CC	CC	CC	NN	NN	NN	TT	CT
100132570	2	8347759	G/A	NA	NA	NA	NA	NA	NA	NA	NN	GG	NN	GG	GG	GG	GG	GG	GG	GG	GG	GG	GG	GG	GG	GA	GG	GG	GG	GG	GG	GG	GG	GG	NN	NN	GG	GG	GG	GG	GG	GG	GG	GG	GG	GG	GG	GG	GG
100132699	2	21189170	G/C	NA	NA	NA	NA	NA	NA	NA	NN	NN	NN	CC	GG	NN	GG	GG	GG	GG	NN	GC	GG	GG	NN	NN	NN	GG	NN	GG	GG	GG	CC	GG	NN	NN	GG	GG	NN	GG	GC	GG	GG	GG	NN	GG	NN	GG	GG
100132723	2	24843522	C/T	NA	NA	NA	NA	NA	NA	NA	TT	CC	NN	TT	CC	CC	CC	CC	CC	TT	NN	TT	CC	CC	CC	NN	CC	CC	CC	TT	TT	CC	TT	CC	NN	CC	CC	CC	NN	CT	CT	CC	TT	TT	NN	NN	NN	CC	CC
100132833	2	16429423	T/A	NA	NA	NA	NA	NA	NA	NA	NN	TT	AA	AA	AA	AA	TA	AA	AA	TT	NN	AA	AA	AA	AA	AA	NN	AA	AA	TT	TT	AA	AA	AA	NN	AA	AA	TT	TT	TT	AA	TT	TT	TT	AA	AA	NN	AA	TA
100132934	2	24431301	A/T	NA	NA	NA	NA	NA	NA	NA	NN	AA	NN	AA	AA	NN	AA	AA	AA	TT	AA	AA	AA	AA	AA	NN	NN	AA	AA	TT	TT	AA	AA	AA	NN	NN	AA	AA	NN	AA	AA	AA	NN	TT	NN	AA	NN	AA	AA
100132982	2	5127668	C/A	NA	NA	NA	NA	NA	NA	NA	NN	CC	CC	CC	CC	NN	CA	CC	AA	CC	NN	CC	CA	CC	CC	CC	CC	CA	AA	CC	CC	AA	CC	CC	NN	CC	CA	CC	NN	CC	CC	CC	CC	CC	NN	CC	CC	AA	CA
100133023	2	25796327	T/A	NA	NA	NA	NA	NA	NA	NA	NN	TT	NN	TT	TT	NN	TT	TT	TT	TT	NN	TT	TA	TT	TT	NN	NN	TT	TT	TT	TT	TT	TT	TT	NN	NN	TT	TT	TT	TT	TT	TT	TT	TT	NN	TT	NN	TT	TT
100133077	2	31272729	C/T	NA	NA	NA	NA	NA	NA	NA	CT	CC	NN	CC	TT	TT	TT	TT	TT	TT	CC	TT	TT	CT	TT	NN	NN	TT	TT	TT	TT	CT	CC	TT	NN	NN	TT	TT	NN	TT	CT	CC	TT	TT	TT	NN	NN	TT	TT
100133082	2	41746420	C/T	NA	NA	NA	NA	NA	NA	NA	NN	CC	NN	CC	CC	CT	CC	CC	CC	CC	CC	CC	CC	CC	CC	NN	CC	CC	CC	CC	NN	CC	CC	CC	CC	CC	CC	CC	CC	CC	CC	CC	CC	CC	CC	CC	NN	CC	CC
100133231	2	19624498	A/G	NA	NA	NA	NA	NA	NA	NA	NN	GG	NN	NN	GG	GG	GG	GG	GG	GG	NN	NN	GG	NN	NN	NN	AG	GG	GG	GG	NN	GG	NN	GG	NN	NN	GG	GG	GG	GG	GG	GG	GG	NN	NN	GG	NN	GG	GG
100133237	2	36859959	T/A	NA	NA	NA	NA	NA	NA	NA	NN	NN	NN	TT	TT	NN	TT	TA	TT	TT	NN	AA	TT	TT	TT	NN	NN	TT	TT	TT	TT	TT	TT	TT	TT	NN	TT	TT	NN	TT	TT	TT	TT	TT	NN	TT	TT	TT	TT
100133249	2	24452380	G/T	NA	NA	NA	NA	NA	NA	NA	NN	GG	NN	TT	GG	NN	GG	GT	GG	NN	NN	TT	GG	GT	GG	NN	GG	GG	GG	NN	NN	GG	TT	GG	NN	GG	GG	GG	GG	NN	GT	GG	NN	NN	NN	NN	NN	GG	GG
100133417	2	19711699	C/T	NA	NA	NA	NA	NA	NA	NA	CC	NN	NN	CC	CC	NN	CC	CC	CC	CC	CC	CC	CC	CC	CC	CC	CC	CC	CC	CC	CT	CC	CC	CC	NN	NN	CC	CC	CC	CC	CC	CC	CC	CC	NN	CT	NN	CC	CC
100134087	2	2265767	T/C	NA	NA	NA	NA	NA	NA	NA	NN	TT	TT	TT	TT	NN	TT	TT	TT	TT	NN	TT	TT	TT	TT	TC	TT	TT	TT	TT	NN	TT	TT	TT	NN	NN	TT	TT	TT	TT	TT	TT	TT	TT	NN	TT	NN	TT	TT
100134404	2	41277505	G/A	NA	NA	NA	NA	NA	NA	NA	GG	GG	NN	GG	GG	NN	GG	GG	GG	GG	GG	GG	GA	GG	GG	NN	NN	GG	GG	GG	NN	GG	GG	GG	NN	NN	GG	GG	GG	GG	GG	GG	GG	GG	NN	GG	NN	GG	GG
100134450	2	23922374	A/T	NA	NA	NA	NA	NA	NA	NA	NN	TT	NN	TT	AA	NN	TT	TT	TT	AA	NN	AT	TT	TT	AA	AA	NN	TT	TT	AA	AA	TT	TT	AA	NN	TT	TT	TT	NN	AA	AT	TT	AA	AA	NN	TT	NN	TT	TT
100134478	2	22953294	G/A	NA	NA	NA	NA	NA	NA	NA	NN	GA	AA	GG	AA	NN	GA	AA	GG	AA	NN	AA	AA	AA	AA	NN	NN	GA	GG	AA	AA	GG	GG	AA	GA	NN	GA	AA	NN	AA	GA	AA	AA	AA	AA	NN	NN	GG	AA
100134855	2	26008722	C/T	NA	NA	NA	NA	NA	NA	NA	NN	CC	CC	CC	CC	CC	CC	CC	CC	CC	CC	CC	CT	CC	CC	CC	CC	CC	CC	CC	CC	CC	CC	CC	NN	CC	CC	CC	CC	CC	CC	CC	CC	CC	CC	CC	CC	CC	CC
100134860	2	24311796	G/T	NA	NA	NA	NA	NA	NA	NA	NN	NN	TT	GG	TT	NN	TT	TT	TT	TT	TT	GT	TT	GT	TT	NN	NN	TT	TT	TT	TT	TT	GG	TT	NN	TT	GT	TT	TT	TT	GT	TT	TT	TT	NN	NN	NN	TT	TT
100134947	2	3739005	C/T	NA	NA	NA	NA	NA	NA	NA	NN	NN	CC	CC	CC	NN	CC	CC	CC	CC	CC	CC	TT	CC	CC	CC	CC	CC	CC	CC	CC	CC	CC	CC	NN	CC	CC	CC	CC	CC	CC	TT	CC	CC	CC	CC	NN	CC	CC
100135051	2	18731359	G/T	NA	NA	NA	NA	NA	NA	NA	GG	GT	GG	GG	TT	TT	GG	GG	GG	GG	NN	GG	GG	GT	GT	TT	NN	GG	GG	GG	GG	GG	GG	TT	GG	TT	GT	GG	GG	GG	GT	TT	GG	GG	TT	TT	TT	GG	GG
100135069	2	28525598	T/C	NA	NA	NA	NA	NA	NA	NA	NN	NN	TT	TT	TT	NN	TT	TT	TT	TT	NN	TT	CC	TT	TT	NN	NN	TT	TT	TT	NN	TT	TT	TT	NN	NN	TT	TT	NN	TT	TT	TT	TT	TT	NN	NN	NN	TT	TT
100135084	2	44173606	A/G	NA	NA	NA	NA	NA	NA	NA	GG	GG	NN	GG	GG	NN	GG	GG	GG	GG	GG	GG	GG	GG	GG	GG	NN	GG	GG	GG	GG	GG	GG	GG	GG	GG	GG	GG	GG	GG	GG	GG	GG	GG	GG	GG	NN	GG	GG
100135135	2	36120026	G/A	NA	NA	NA	NA	NA	NA	NA	NN	NN	GG	GA	GG	NN	GG	GG	GG	GG	GG	GG	GG	GG	GG	GG	NN	GG	GG	GG	GG	GG	GG	GG	AA	NN	GG	GG	AA	GG	GG	GG	GG	GG	NN	GG	NN	GG	GG
100135242	2	22195603	G/A	NA	NA	NA	NA	NA	NA	NA	NN	NN	NN	NN	AA	NN	NN	NN	NN	AA	AA	AA	AA	AA	AA	NN	NN	NN	AA	AA	NN	NN	NN	AA	NN	NN	AA	AA	AA	AA	AA	NN	AA	AA	NN	NN	NN	NN	AA
100135243	2	22195603	A/G	NA	NA	NA	NA	NA	NA	NA	NN	AA	NN	AA	GG	NN	AA	AA	AA	GG	AA	GG	GG	AG	AG	NN	NN	AA	AA	GG	NN	AA	AA	GG	NN	NN	AG	GG	GG	AG	AG	AA	GG	GG	AA	AA	NN	AA	AG
100135244	2	22195603	A/G	NA	NA	NA	NA	NA	NA	NA	NN	NN	NN	NN	AA	NN	NN	NN	NN	AA	AA	AA	AA	AA	AA	NN	NN	NN	AA	AA	NN	NN	NN	AA	NN	NN	AA	AA	AA	AA	AA	NN	AA	AA	NN	NN	NN	NN	AA
100135253	2	25620402	T/C	NA	NA	NA	NA	NA	NA	NA	CC	TC	CC	TC	CC	NN	TC	TC	TC	TC	TC	TC	TC	TC	CC	CC	TC	TC	TC	TC	TC	TC	TC	CC	TT	CC	TC	TC	CC	TC	TC	TC	TC	TC	CC	CC	NN	TC	TC
100135275	2	44567358	C/T	NA	NA	NA	NA	NA	NA	NA	NN	NN	NN	CC	CC	NN	CC	CC	CC	CC	NN	CT	CC	CC	CC	NN	CC	CC	CC	CC	CC	CC	NN	CC	NN	NN	CC	CC	NN	CC	CC	CC	CC	NN	CC	CC	NN	CC	CC
100135277	2	40402773	T/C	NA	NA	NA	NA	NA	NA	NA	NN	TT	NN	TT	TT	CC	TT	TT	TT	TT	TT	TT	TT	TT	TT	NN	CC	TT	TT	TT	NN	TT	TT	TT	NN	TT	TT	TT	TT	TC	TT	TT	TT	TT	NN	TT	NN	TT	TT
100135277	2	40402773	T/G	NA	NA	NA	NA	NA	NA	NA	NN	TT	NN	TT	TT	NN	TT	TT	TT	TT	TT	TT	TT	TT	TT	NN	NN	TT	TT	TT	NN	TT	TT	TT	NN	TT	TT	TT	TT	TT	TT	TT	TT	TT	GG	TT	NN	TT	TT
100135308	2	31077761	T/C	NA	NA	NA	NA	NA	NA	NA	NN	CC	NN	CC	TT	NN	TT	TT	TT	TT	NN	TT	TT	TT	TT	NN	TT	TT	TT	TT	TT	TT	CC	TT	TT	NN	TT	TT	TT	TT	TC	CC	TT	TT	NN	TT	NN	TT	TT
100135612	2	40631519	A/T	NA	NA	NA	NA	NA	NA	NA	NN	NN	NN	TT	TT	TT	TT	NN	TT	TT	NN	TT	TT	TT	TT	NN	NN	NN	TT	NN	TT	NN	TT	TT	TT	TT	TT	TT	NN	TT	TT	TT	TT	TT	NN	TT	NN	TT	TT
100135959	2	40416687	G/A	NA	NA	NA	NA	NA	NA	NA	NN	GG	NN	GG	GG	GG	GG	GG	GG	GG	NN	GG	AA	GG	GG	NN	NN	GG	GG	GG	NN	GG	GG	GG	NN	GG	GG	GG	NN	GG	GG	GG	GG	GG	GG	GG	GG	GG	GG
100136033	2	23309637	T/C	NA	NA	NA	NA	NA	NA	NA	NN	TT	NN	TT	TT	TT	TT	TT	TT	TT	NN	TT	TT	TT	TT	NN	NN	TT	TT	TT	TT	TT	TT	TT	NN	NN	TC	TT	TT	TT	TT	TT	TT	TT	TT	TC	NN	TT	TT
100136067	2	37143246	C/T	NA	NA	NA	NA	NA	NA	NA	CC	NN	NN	CC	CC	NN	CC	CC	CC	CC	NN	CC	CC	CC	CC	NN	NN	CC	CC	CC	CT	CC	CC	CC	NN	NN	CC	CC	NN	CC	CC	CC	CC	NN	CC	CC	CC	CC	CC
100136104	2	33975959	C/T	NA	NA	NA	NA	NA	NA	NA	TT	TT	NN	TT	CC	CC	CC	CC	CC	CC	NN	CC	CC	CT	CC	NN	CC	CC	CC	CC	CC	CT	TT	CC	NN	NN	CC	CC	CC	CC	CT	TT	CC	CC	CC	NN	NN	CC	CC
100136195	2	22655939	C/T	NA	NA	NA	NA	NA	NA	NA	NN	TT	NN	CC	TT	NN	TT	TT	NN	TT	CC	TT	TT	TT	TT	NN	NN	TT	NN	TT	NN	NN	CC	TT	NN	NN	TT	TT	TT	TT	CT	TT	TT	TT	NN	TT	TT	NN	TT
100136281	2	4143898	C/A	NA	NA	NA	NA	NA	NA	NA	CC	NN	AA	NN	AA	AA	AA	AA	AA	AA	NN	AA	AA	AA	AA	NN	AA	AA	AA	AA	NN	AA	NN	AA	NN	NN	AA	AA	NN	AA	AA	AA	AA	AA	NN	AA	AA	AA	AA
100136283	2	4143898	T/A	NA	NA	NA	NA	NA	NA	NA	NN	NN	AA	NN	AA	AA	AA	AA	AA	AA	NN	AA	AA	AA	AA	NN	AA	AA	AA	AA	NN	AA	NN	AA	NN	NN	AA	AA	NN	AA	AA	AA	AA	AA	NN	AA	AA	AA	AA
100136280	2	4143898	G/A	NA	NA	NA	NA	NA	NA	NA	NN	NN	GG	AA	GG	GG	GG	GG	GG	GG	NN	GG	GG	GG	GG	NN	GG	GG	GG	GG	NN	GG	NN	GG	NN	NN	GG	GG	NN	GG	GG	GG	GG	GG	NN	GG	GG	GG	GG
100136349	2	33459399	T/A	NA	NA	NA	NA	NA	NA	NA	NN	TA	NN	TT	AA	NN	AA	AA	AA	AA	NN	AA	AA	TA	AA	AA	AA	AA	AA	AA	NN	AA	TT	AA	AA	NN	AA	AA	NN	AA	TA	TT	AA	AA	NN	AA	NN	AA	AA
100136402	2	16296289	T/G	NA	NA	NA	NA	NA	NA	NA	NN	TG	NN	TT	TT	TT	TG	TT	TT	TT	TT	TT	TT	TG	TT	NN	NN	TT	TT	TT	TT	TT	TT	TT	TT	NN	TT	TT	TT	TT	TT	GG	TT	TT	TT	TT	TT	TT	TT
100136405	2	26550015	T/C	NA	NA	NA	NA	NA	NA	NA	NN	NN	CC	TT	TT	NN	TT	CC	TT	TT	NN	TT	TC	CC	TT	NN	CC	TC	TT	TT	TT	TT	TT	CC	NN	CC	TC	TT	NN	TT	NN	TT	TT	NN	NN	NN	NN	TT	TT
100136405	2	26550015	T/C	NA	NA	NA	NA	NA	NA	NA	NN	NN	NN	TT	TT	NN	TT	NN	TT	TT	NN	TT	TT	NN	TT	NN	NN	TT	TT	TT	TT	TT	TT	NN	NN	NN	TT	TT	NN	TT	NN	TT	TT	NN	NN	NN	NN	TT	TT
100136426	2	25303555	T/G	NA	NA	NA	NA	NA	NA	NA	GG	GG	GG	GG	GG	GG	GG	GG	GG	GG	GG	GG	TG	GG	GG	NN	GG	GG	GG	GG	GG	GG	GG	GG	GG	GG	GG	GG	NN	GG	GG	GG	GG	GG	NN	GG	NN	GG	GG
100136479	2	16236696	A/T	NA	NA	NA	NA	NA	NA	NA	NN	TT	AA	AA	AA	AA	AA	AA	AA	AA	NN	AA	AA	AA	AA	NN	AA	AA	AA	AA	AA	AA	AA	AA	AA	AA	AA	AA	AA	AA	AA	TT	AA	AA	NN	AA	AA	AA	AA
100136525	2	27455797	T/C	NA	NA	NA	NA	NA	NA	NA	NN	TT	NN	CC	TT	NN	TT	TT	CC	TT	NN	TT	TT	TT	NN	NN	NN	TT	NN	TT	NN	TT	CC	TT	NN	NN	TT	CC	NN	TT	TC	TT	TT	NN	NN	TT	NN	CC	CC
100136599	2	23616136	T/C	NA	NA	NA	NA	NA	NA	NA	TC	CC	CC	CC	NN	NN	TT	CC	TT	CC	CC	CC	CC	TC	CC	TT	NN	TC	TT	CC	CC	TT	CC	CC	NN	TT	TT	CC	TC	TC	CC	CC	CC	CC	CC	TT	CC	TT	TC
100136661	2	39637361	C/T	NA	NA	NA	NA	NA	NA	NA	NN	TT	TT	TT	TT	NN	TT	TT	TT	TT	TT	CC	TT	TT	TT	NN	NN	TT	TT	TT	TT	TT	TT	TT	NN	TT	TT	TT	TT	TT	TT	TT	TT	TT	NN	TT	NN	TT	TT
100136694	2	24911821	T/C	NA	NA	NA	NA	NA	NA	NA	NN	NN	NN	TT	TT	NN	TT	TT	TT	TT	TT	TT	TT	TT	TC	TT	NN	TT	TT	TT	TT	TT	TT	TT	NN	TT	TT	TT	TT	TT	TC	CC	TT	TT	CC	NN	NN	TT	TT
100136720	2	32035877	G/A	NA	NA	NA	NA	NA	NA	NA	AA	GG	GG	AA	GG	NN	GG	GG	GG	GG	NN	GG	GG	GA	GG	GG	NN	GG	GG	GG	GG	GA	AA	GG	GG	NN	GG	GG	GG	GG	GA	AA	GG	GG	GG	GG	GG	GG	GG
100136776	2	21929256	T/C	NA	NA	NA	NA	NA	NA	NA	NN	NN	NN	CC	TT	NN	CC	CC	CC	CC	NN	CC	CC	CC	TT	NN	NN	CC	NN	CC	NN	CC	CC	CC	NN	NN	CC	CC	NN	CC	TC	TT	CC	CC	NN	TT	NN	CC	CC
100137654	2	28712825	G/A	NA	NA	NA	NA	NA	NA	NA	AA	AA	NN	AA	NN	GG	AA	NN	NN	AA	AA	AA	GG	AA	AA	NN	NN	AA	AA	AA	AA	AA	AA	NN	NN	NN	AA	AA	AA	AA	AA	AA	AA	AA	NN	NN	NN	AA	AA
100137679	2	40288754	T/G	NA	NA	NA	NA	NA	NA	NA	NN	TT	TT	TT	TT	TT	TT	TT	TT	TT	NN	TT	TT	TT	TT	NN	NN	TT	TT	TT	TT	TT	TT	TT	NN	TT	TT	TT	NN	TT	TT	TT	TT	TT	TT	TT	NN	TT	TT
100137776	2	3157034	T/G	NA	NA	NA	NA	NA	NA	NA	NN	TT	NN	TT	TT	NN	TG	TT	TT	GG	NN	GG	TT	TG	TG	NN	NN	TT	TT	GG	NN	TT	TT	TT	NN	NN	TG	GG	TT	GG	TT	TT	GG	GG	TT	TT	TT	TT	TG
100137791	2	22769863	A/G	NA	NA	NA	NA	NA	NA	NA	NN	AA	AA	GG	AA	AA	GG	GG	GG	AA	NN	AA	AA	AG	AA	AA	AA	AG	GG	AA	AA	GG	GG	AA	NN	NN	AG	AA	NN	AG	GG	AA	AA	AA	AA	AA	NN	GG	AG
100137792	2	22769863	T/C	NA	NA	NA	NA	NA	NA	NA	NN	CC	NN	TT	CC	CC	TT	TT	TT	CC	NN	CC	CC	TC	CC	CC	CC	TC	TT	TC	CC	TT	TT	CC	NN	NN	TC	CC	NN	TC	TT	CC	CC	CC	CC	NN	NN	TT	TC
100137815	2	3739071	G/A	NA	NA	NA	NA	NA	NA	NA	NN	GG	GG	GG	GG	NN	GG	GG	GG	GG	NN	GG	AA	GG	GG	GG	NN	GG	GG	GG	GG	GG	GG	GG	NN	GG	GG	GG	GG	GG	GG	AA	GG	GG	GG	GG	NN	GG	GG
100137819	2	34019869	T/C	NA	NA	NA	NA	NA	NA	NA	NN	TT	CC	TT	CC	NN	CC	CC	CC	CC	TT	CC	CC	CC	CC	NN	NN	CC	CC	CC	NN	TC	TT	CC	NN	CC	CC	CC	CC	CC	TC	TT	CC	CC	CC	CC	NN	CC	CC
100137820	2	34019869	T/C	NA	NA	NA	NA	NA	NA	NA	NN	NN	TT	NN	TT	NN	TT	TT	TT	TT	NN	TT	TT	TT	TT	NN	NN	TT	TT	TT	NN	TT	NN	TT	NN	TT	TT	TT	TT	TT	TT	NN	TT	TT	TT	TT	NN	TT	TT
100137821	2	34019869	A/G	NA	NA	NA	NA	NA	NA	NA	NN	NN	GG	NN	GG	NN	GG	GG	GG	GG	AA	GG	GG	GG	GG	NN	NN	GG	GG	GG	NN	GG	NN	GG	NN	GG	GG	GG	GG	GG	GG	NN	GG	GG	GG	GG	NN	GG	GG
100137897	2	6384525	C/T	NA	NA	NA	NA	NA	NA	NA	CC	CC	NN	CC	CC	CT	CC	CC	CC	CC	NN	CC	CC	CC	CC	NN	NN	CC	CC	CC	CC	CC	CC	CC	CT	NN	CC	CC	NN	CC	CC	CC	CC	CC	CC	CC	NN	CC	CC
100138102	2	34408066	A/G	NA	NA	NA	NA	NA	NA	NA	AA	AA	NN	NN	AA	NN	AA	AA	AA	AA	NN	AA	AA	AA	AA	NN	AA	AA	NN	AA	AA	AA	NN	AA	AA	NN	AA	AA	NN	AA	AA	AA	AA	AA	NN	NN	NN	AA	AA
100138103	2	34408066	T/C	NA	NA	NA	NA	NA	NA	NA	TT	TT	NN	CC	TT	NN	TT	TT	TT	TT	CC	TT	TT	TC	TT	NN	TT	TT	TT	TT	TT	TT	CC	TT	TT	NN	TT	TT	NN	TT	TC	TT	TT	TT	NN	NN	NN	TT	TT
100138103	2	34408066	T/C	NA	NA	NA	NA	NA	NA	NA	TT	TT	NN	CC	TT	NN	TT	TT	TT	TT	CC	TT	TT	TC	TT	NN	TT	TT	TT	TT	TT	TT	CC	TT	TT	NN	TT	TT	NN	TT	TC	TT	TT	TT	NN	NN	NN	TT	TT
100138194	2	38159332	C/T	NA	NA	NA	NA	NA	NA	NA	CC	CC	NN	CC	CC	NN	CC	CC	CC	CC	CC	CC	CC	CC	CC	NN	NN	CC	CC	CC	NN	CC	CC	CC	NN	NN	CC	CC	NN	NN	CC	CC	CC	CC	CC	CC	NN	CC	CT
100138196	2	6330422	C/T	NA	NA	NA	NA	NA	NA	NA	CC	CC	NN	CC	CC	NN	CC	CC	CC	CC	CC	CC	CC	CC	CC	NN	CC	CC	CC	CC	NN	CC	CT	CC	NN	CC	CC	CC	CT	CC	CC	CC	CC	CC	NN	CT	NN	CC	CC
100138246	2	39377449	T/G	NA	NA	NA	NA	NA	NA	NA	TT	NN	TT	TT	TT	NN	NN	TT	TT	TT	TT	TT	TT	TT	TT	NN	NN	TT	TT	TT	TT	TT	TT	TT	NN	TT	TT	NN	NN	TT	TT	TT	TT	TG	NN	TT	NN	TT	TT
100138285	2	22057200	A/G	NA	NA	NA	NA	NA	NA	NA	NN	GG	NN	AA	GG	NN	GG	GG	GG	GG	AA	GG	GG	AG	GG	NN	GG	GG	GG	GG	GG	GG	AA	GG	NN	NN	GG	GG	GG	GG	AG	GG	GG	GG	NN	NN	GG	GG	GG
100138325	2	5627938	T/G	NA	NA	NA	NA	NA	NA	NA	NN	NN	NN	TT	NN	NN	TT	TT	TT	TT	NN	TT	TT	TT	TT	NN	NN	NN	NN	TT	TT	TT	TT	TT	NN	GG	TT	TT	NN	NN	TT	TT	TT	TT	NN	NN	NN	NN	NN
100138421	2	40102531	A/G	NA	NA	NA	NA	NA	NA	NA	AA	NN	AG	AA	GG	NN	AG	AA	AA	AA	NN	GG	AG	AG	NN	AA	NN	AG	AA	AA	NN	AA	AA	GG	GG	AA	AG	AA	AA	AA	AG	AA	AA	AA	AG	GG	GG	GG	AA
100138573	2	30412701	T/C	NA	NA	NA	NA	NA	NA	NA	NN	TT	NN	TT	CC	NN	CC	CC	CC	CC	NN	CC	CC	TT	CC	NN	NN	CC	NN	CC	NN	TC	TT	CC	NN	NN	CC	CC	NN	CC	CC	TT	CC	NN	NN	NN	CC	CC	CC
100138791	2	23491664	T/C	NA	NA	NA	NA	NA	NA	NA	TC	NN	NN	TT	TT	NN	TT	TC	TT	CC	TT	CC	TC	TC	TC	NN	TT	TC	TT	CC	NN	TT	TT	CC	TT	NN	TT	TT	TT	TC	TT	TT	CC	CC	CC	TT	NN	TT	TT
100138883	2	27624119	C/T	NA	NA	NA	NA	NA	NA	NA	NN	NN	NN	NN	CC	NN	CC	CC	CC	CC	NN	CC	CC	CC	CC	CC	NN	CC	CC	CC	CC	CC	NN	CC	NN	CC	NN	CC	CC	CC	CC	CT	CC	CC	CC	CC	NN	CC	CC
100138906	2	33880633	C/T	NA	NA	NA	NA	NA	NA	NA	NN	CC	NN	CC	CT	NN	CC	CC	CC	CC	NN	CC	CC	CC	CC	CC	NN	CC	CC	CC	CT	CT	CC	CC	CC	NN	CC	CC	CC	CC	CC	NN	CC	CC	NN	CC	NN	CC	CC
100138909	2	5222490	T/C	NA	NA	NA	NA	NA	NA	NA	NN	CC	CC	CC	CC	CC	CC	CC	CC	CC	CC	CC	CC	CC	CC	TC	NN	CC	CC	CC	NN	CC	CC	CC	NN	CC	CC	TT	NN	CC	CC	CC	CC	CC	NN	CC	NN	CC	TT
100138942	2	41746145	A/G	NA	NA	NA	NA	NA	NA	NA	AA	AA	NN	AA	AA	NN	AA	AA	AA	AA	NN	AA	GG	AA	AA	NN	NN	AA	AA	AA	AA	AA	AA	AA	NN	AA	AA	AA	NN	AA	AA	AA	AA	AA	NN	AA	NN	AA	AA
100138977	2	44541730	T/C	NA	NA	NA	NA	NA	NA	NA	TT	NN	TT	TT	TT	NN	TT	TT	NN	TT	TT	TT	CC	TT	TT	NN	TT	TT	TT	TT	NN	TT	TT	TT	TT	NN	TT	TT	NN	TT	TT	CC	TT	TT	NN	NN	TT	TT	TT
100138982	2	29957827	G/A	NA	NA	NA	NA	NA	NA	NA	NN	GG	NN	GG	GG	NN	GG	GG	GG	GG	NN	AA	GG	GG	GG	NN	GG	GG	GG	GG	NN	GG	GG	GG	GG	GG	GG	GG	GG	GG	GG	GG	GA	GG	NN	GG	NN	GG	GG
100139397	2	5451244	G/A	NA	NA	NA	NA	NA	NA	NA	GG	GG	GG	GG	GG	NN	GG	GG	GG	GG	NN	GG	AA	GG	GG	GG	GG	GG	GG	GG	NN	GG	GG	GG	GG	NN	GG	GG	GG	GG	GG	GG	GG	GG	NN	GG	GG	GG	GG
100139499	2	5224690	C/T	NA	NA	NA	NA	NA	NA	NA	NN	CC	NN	CC	CC	CC	TT	CC	TT	CC	NN	CC	TT	CC	CC	NN	NN	CT	TT	CC	CC	TT	CC	CC	CC	NN	CT	CC	CC	CC	CC	CC	CC	CC	NN	CC	CC	TT	CT
100139602	2	5956533	G/C	NA	NA	NA	NA	NA	NA	NA	GG	GG	NN	GG	CC	NN	CC	CC	CC	CC	GG	CC	CC	GC	GC	CC	CC	CC	CC	CC	CC	CC	GG	CC	CC	NN	CC	CC	NN	CC	GC	GG	CC	CC	CC	NN	NN	CC	CC
100139612	2	22580112	G/C	NA	NA	NA	NA	NA	NA	NA	GG	GG	NN	GG	GG	NN	GG	GG	GG	GG	NN	GG	CC	GG	GG	NN	GG	GG	GG	GG	GG	GG	GG	GG	NN	NN	GG	GG	GG	GG	GG	GG	GG	GG	NN	GG	NN	GG	GG
100139647	2	3440103	C/G	NA	NA	NA	NA	NA	NA	NA	NN	NN	CC	NN	CC	CC	CC	CC	CC	GG	NN	GG	CC	CG	CC	NN	CC	CC	CC	GG	NN	CC	NN	CC	NN	CC	CG	GG	NN	GG	CC	CC	GG	NN	CC	CC	CC	CC	CG
100139719	2	23432163	T/A	NA	NA	NA	NA	NA	NA	NA	NN	TT	NN	TT	AA	NN	TT	TT	TT	TT	TT	TT	AA	TA	TT	NN	NN	TT	TT	TT	NN	TT	TT	TT	AA	NN	TA	TT	TT	TT	TA	TT	TT	TT	NN	AA	NN	TT	TT
100139754	2	34865054	T/A	NA	NA	NA	NA	NA	NA	NA	NN	TT	TT	AA	TT	TT	TT	TT	TT	TT	NN	TT	TT	TA	TT	NN	TT	TT	TT	TT	NN	TT	AA	TT	TT	TT	TT	TT	TT	TT	TA	TT	TT	TT	TT	TT	TT	TT	TT
100139780	2	22583738	T/A	NA	NA	NA	NA	NA	NA	NA	NN	NN	NN	AA	TT	TT	TT	TT	TT	TT	NN	TT	TT	TA	TA	NN	TT	TT	TT	TT	TT	TT	AA	TT	NN	NN	TT	TT	TT	TT	TA	AA	TT	TT	NN	TA	NN	TT	TT
100139825	2	16283370	C/T	NA	NA	NA	NA	NA	NA	NA	CC	CC	NN	CC	CC	NN	CC	CC	CC	CC	CC	CC	CC	CC	CC	NN	CC	CC	CC	CC	CC	CC	CC	CC	NN	CC	CC	CC	CC	CC	CC	CT	CC	CC	NN	CC	NN	CC	CC
100140113	2	1860897	C/G	NA	NA	NA	NA	NA	NA	NA	GG	GG	NN	GG	GG	NN	GG	GG	GG	GG	NN	GG	CG	GG	GG	NN	GG	GG	GG	GG	GG	GG	GG	GG	NN	GG	GG	GG	GG	GG	GG	GG	GG	GG	NN	GG	NN	GG	GG
100140163	2	32840368	A/T	NA	NA	NA	NA	NA	NA	NA	NN	NN	NN	TT	NN	NN	AA	AA	AA	AA	NN	AA	AA	AA	AA	NN	NN	NN	AA	AA	AA	AA	TT	AA	NN	NN	AA	AA	NN	AA	AA	NN	AA	AA	AA	NN	NN	AA	AA
100140169	2	22744958	A/G	NA	NA	NA	NA	NA	NA	NA	NN	AA	AA	AA	AA	NN	AG	GG	GG	AA	NN	AA	AA	AG	AA	AA	AA	AG	GG	AA	AG	GG	AA	AA	NN	AA	AG	AA	AA	AG	AA	AA	AA	AA	NN	AA	NN	GG	AG
100140228	2	23236740	C/T	NA	NA	NA	NA	NA	NA	NA	NN	TT	TT	TT	TT	TT	CC	CC	CC	CC	NN	CC	TT	CT	NN	NN	NN	CC	CC	CC	NN	CC	TT	CC	NN	TT	CT	TT	TT	CC	TT	TT	CC	CC	CC	NN	CC	CC	CT
100140424	2	14062956	A/G	NA	NA	NA	NA	NA	NA	NA	GG	GG	NN	GG	GG	NN	GG	GG	GG	GG	NN	NN	AA	GG	GG	NN	NN	GG	NN	GG	NN	GG	GG	GG	NN	NN	GG	GG	NN	GG	GG	GG	GG	GG	NN	GG	NN	GG	GG
100140533	2	5782798	A/G	NA	NA	NA	NA	NA	NA	NA	NN	AA	NN	AA	AG	NN	AG	AG	GG	AG	NN	AG	AG	AG	NN	NN	NN	AA	AA	AG	NN	GG	AA	AG	GG	NN	AA	AG	GG	AG	NN	AG	AG	NN	NN	GG	NN	AA	AG
100140633	2	36859893	T/C	NA	NA	NA	NA	NA	NA	NA	TT	TT	TT	TT	TT	TT	TT	TC	TT	TT	TT	CC	TT	TT	TT	NN	TT	TT	TT	TT	TT	TT	TT	TT	NN	TT	TT	TT	TT	TT	TT	TT	TT	TT	NN	TT	NN	TT	TT
100140803	2	19154439	A/G	NA	NA	NA	NA	NA	NA	NA	NN	NN	NN	GG	GG	NN	GG	GG	GG	NN	NN	NN	GG	GG	GG	NN	NN	GG	GG	GG	GG	GG	GG	GG	GG	NN	NN	NN	GG	NN	GG	GG	GG	NN	NN	NN	NN	NN	GG
100140884	2	29782421	C/A	NA	NA	NA	NA	NA	NA	NA	NN	AA	AA	AA	CC	AA	CA	CC	CC	CC	NN	CC	CC	CA	CC	CC	CC	CC	CC	CC	CC	AA	AA	CC	NN	CC	CA	CC	CC	CC	CA	AA	CC	CC	NN	CC	NN	CC	CC
100141001	2	21828586	A/G	NA	NA	NA	NA	NA	NA	NA	NN	GG	NN	AA	GG	NN	AA	AA	NN	AA	NN	AA	AA	AA	AG	NN	AA	AA	AA	AA	NN	AA	AA	AA	NN	NN	AA	AA	AA	AA	AG	GG	AA	AA	NN	GG	NN	AA	AA
100141049	2	23724035	C/T	NA	NA	NA	NA	NA	NA	NA	CT	NN	NN	TT	CC	NN	CC	CT	CC	CC	NN	CT	CC	CT	CC	NN	CC	CC	CC	CC	NN	CC	TT	CC	NN	NN	CT	TT	NN	CC	CT	CC	CC	CC	CC	CC	NN	CC	CT
100141073	2	2576879	A/G	NA	NA	NA	NA	NA	NA	NA	GG	GG	NN	AA	AA	AA	GG	GG	GG	GG	NN	GG	GG	AG	AA	NN	NN	GG	GG	GG	GG	GG	AA	AA	GG	GG	GG	GG	GG	GG	AG	GG	GG	GG	AA	AA	NN	GG	GG
100141109	2	23105927	T/C	NA	NA	NA	NA	NA	NA	NA	NN	TT	NN	TT	TT	NN	TC	CC	CC	TT	NN	TT	TT	TC	CC	NN	TT	CC	CC	TT	NN	CC	TT	CC	NN	NN	TC	TT	TC	TC	TT	TT	TT	TT	CC	TT	NN	CC	TC
100141115	2	25274830	C/G	NA	NA	NA	NA	NA	NA	NA	NN	CC	NN	CC	CC	CC	CC	CC	CC	CC	CC	CC	GG	CC	CC	NN	CC	CC	CC	CC	CC	CC	CC	CC	NN	NN	CC	CC	CC	CC	CC	CC	CC	CC	CC	CC	CC	CC	CC
100141121	2	33761453	T/C	NA	NA	NA	NA	NA	NA	NA	NN	CC	NN	CC	CC	CC	CC	CC	NN	CC	NN	CC	CC	CC	CC	NN	TC	CC	CC	CC	CC	CC	CC	CC	NN	NN	CC	CC	CC	CC	CC	CC	CC	CC	NN	CC	NN	NN	CC
100141214	2	42686039	T/G	NA	NA	NA	NA	NA	NA	NA	TT	NN	NN	TT	TG	NN	TT	TT	TT	TT	NN	TT	TT	TT	NN	TT	TT	TT	TT	TT	TT	TT	TT	TT	NN	NN	NN	TT	NN	TT	TT	TT	TT	TT	NN	TT	NN	TT	TT
100141239	2	7975788	C/G	NA	NA	NA	NA	NA	NA	NA	CC	CC	NN	CC	CG	CC	CC	CC	CC	CC	NN	CC	CC	CC	CC	CC	CC	CC	CC	CC	NN	CC	CC	CC	CC	CC	CC	CC	NN	CC	CC	CC	CC	NN	NN	CC	CC	CC	CC
100141387	2	35774120	A/G	NA	NA	NA	NA	NA	NA	NA	AG	AA	AA	GG	AA	NN	AA	AA	AA	AA	NN	GG	AA	AG	AA	AA	AA	AA	AA	AA	NN	AA	GG	AA	AA	NN	AA	AA	AA	AA	AG	AA	AA	AA	NN	AA	AA	AA	AA
100141478	2	27940600	A/T	NA	NA	NA	NA	NA	NA	NA	NN	AA	AA	TT	AA	NN	AA	AA	AA	AA	NN	AA	AA	AA	AA	NN	NN	AA	AA	AA	TT	AA	TT	AA	NN	AA	AA	AA	AA	AA	AT	AA	TT	TT	AA	AA	NN	AA	AA
100141593	2	16045760	A/C	NA	NA	NA	NA	NA	NA	NA	NN	NN	NN	AA	AA	AA	AA	AA	AA	AA	AA	AA	AA	AA	AA	NN	NN	AA	AA	AA	AA	AA	AA	AA	AA	NN	AA	AA	AA	AC	AA	AA	AA	AA	AA	AA	AA	AA	AA
100141612	2	2766060	C/G	NA	NA	NA	NA	NA	NA	NA	NN	CC	CC	CC	CC	NN	CG	CC	CC	CC	CC	CC	NN	CG	CC	NN	CC	CC	CC	CC	CC	CC	CC	GG	GG	NN	CC	CC	CC	CC	CC	CC	CC	CC	CC	CC	NN	CC	CC
100141630	2	3109638	C/A	NA	NA	NA	NA	NA	NA	NA	CC	CC	CC	CC	CC	NN	CA	CC	CC	AA	NN	AA	CA	CA	CC	CC	CC	CC	CC	AA	AA	CC	CC	CC	NN	NN	CA	AA	CA	AA	CC	CC	AA	AA	CC	CC	NN	CC	CA
100141658	2	12344382	C/T	NA	NA	NA	NA	NA	NA	NA	NN	NN	CC	CC	CC	NN	CC	CC	CC	CC	CC	CC	CC	CC	CC	NN	NN	CC	CC	CC	CC	CT	CC	CC	NN	NN	CC	CC	NN	CC	NN	CC	CC	NN	CC	NN	NN	CC	CC
100141693	2	30425811	A/G	NA	NA	NA	NA	NA	NA	NA	NN	AA	NN	AA	AA	NN	AA	AA	AA	AA	GG	AA	AA	AA	AA	NN	AA	AA	AA	AA	NN	NN	AA	AA	NN	AA	AA	AA	NN	AA	AA	AA	AA	AA	NN	AA	NN	AA	AA
100141694	2	30439429	T/C	NA	NA	NA	NA	NA	NA	NA	TT	CC	NN	NN	TT	NN	TT	TT	TT	TT	NN	TT	TT	TT	NN	NN	NN	TT	TT	TT	TT	TT	NN	TT	NN	NN	TT	TT	TT	TT	TT	NN	TT	TT	NN	TT	NN	TT	TT
100141756	2	44412041	T/C	NA	NA	NA	NA	NA	NA	NA	NN	NN	NN	TT	TT	NN	TT	TT	TT	TT	NN	TT	TT	TT	NN	NN	NN	TT	TT	TT	NN	TT	TT	TT	NN	TT	TT	TT	TT	TT	TT	TT	TT	TT	NN	CC	NN	TT	TT
100142484	2	34755947	A/G	NA	NA	NA	NA	NA	NA	NA	AA	AA	NN	GG	AA	NN	AA	AA	AA	AA	NN	AA	AA	AA	AA	NN	NN	AA	AA	AA	AA	AA	GG	AA	NN	AA	AA	AA	NN	AA	AG	AA	AA	AA	AA	AA	AA	AA	AA
100142527	2	23114161	T/C	NA	NA	NA	NA	NA	NA	NA	NN	NN	NN	NN	TT	NN	NN	NN	NN	TT	NN	TT	TT	TT	TT	NN	TT	NN	NN	TT	NN	NN	NN	NN	TT	NN	TT	TT	TT	TT	TT	TT	TT	TT	CC	TT	TT	NN	TT
100142541	2	9889717	C/T	NA	NA	NA	NA	NA	NA	NA	CC	NN	CC	CC	CC	NN	CC	CC	CC	CC	CC	CC	CC	CC	CC	NN	CC	CC	CC	CC	CC	CC	CC	CC	NN	CC	CC	CC	CC	CC	CC	CC	CC	CC	NN	CC	CC	CC	CC
100142571	2	36981868	A/T	NA	NA	NA	NA	NA	NA	NA	NN	AA	AA	AA	AA	NN	AA	AA	AA	AA	AA	AA	AA	AA	AA	NN	AA	AA	AA	AA	AA	AA	AA	AA	NN	AA	AA	AA	AA	AA	AT	AA	AA	AA	NN	AA	NN	AA	AA
100142638	2	38040496	C/T	NA	NA	NA	NA	NA	NA	NA	CC	CC	NN	CC	CC	NN	CC	CC	CC	CC	NN	CC	CC	CC	CC	CC	CC	CC	CC	CC	CC	CT	CT	CC	CC	CC	CC	CC	NN	NN	CC	CC	CC	CC	NN	CC	CC	CC	CC
100142696	2	32732439	T/A	NA	NA	NA	NA	NA	NA	NA	NN	AA	NN	AA	NN	NN	NN	TT	TT	TT	NN	TT	TT	TT	NN	NN	TT	TT	TT	NN	NN	TA	AA	TT	NN	TT	NN	TT	NN	TT	TA	NN	TT	TT	NN	NN	NN	TT	NN
100142700	2	32417158	G/A	NA	NA	NA	NA	NA	NA	NA	NN	AA	AA	GG	AA	NN	AA	AA	AA	AA	GG	AA	AA	GA	AA	NN	NN	AA	AA	AA	NN	GA	GG	AA	AA	NN	AA	AA	NN	AA	GA	GG	AA	AA	NN	AA	NN	AA	AA
100142715	2	3317407	G/A	NA	NA	NA	NA	NA	NA	NA	NN	NN	NN	NN	GG	GG	GA	GG	GG	AA	NN	AA	AA	GA	GA	NN	GG	GG	GG	AA	NN	GG	NN	GG	GG	NN	AA	AA	NN	AA	GG	NN	AA	AA	GG	GG	GG	GG	GA
100142773	2	40202736	A/G	NA	NA	NA	NA	NA	NA	NA	NN	GG	NN	AA	NN	GG	GG	GG	NN	GG	NN	NN	GG	GG	NN	NN	NN	NN	NN	GG	GG	GG	AA	NN	NN	NN	GG	NN	NN	GG	NN	GG	GG	GG	NN	NN	NN	GG	GG
100142800	2	11132699	T/C	NA	NA	NA	NA	NA	NA	NA	NN	TT	NN	TT	TT	TT	TT	TT	TT	TT	NN	TT	TT	TT	TT	NN	NN	TT	TT	TT	TC	TT	TT	TT	NN	TT	TT	TT	TT	TT	TC	TT	TT	TT	TT	NN	NN	TT	TT
100142868	2	29537389	C/T	NA	NA	NA	NA	NA	NA	NA	CC	TT	NN	NN	CC	CC	CT	CC	TT	TT	TT	CC	CC	CT	CC	CC	TT	CT	TT	TT	CC	TT	TT	CC	NN	CC	CC	TT	TT	TT	CT	TT	CC	NN	CC	CC	NN	TT	TT
100143089	2	4588233	G/T	NA	NA	NA	NA	NA	NA	NA	NN	NN	NN	GG	GG	NN	GG	GG	GG	GG	NN	GG	TT	GG	GG	GG	NN	GG	GG	GG	NN	GG	GG	GG	GG	GG	GG	GG	NN	GG	GG	GG	GG	GG	NN	NN	NN	GG	GG
100143091	2	4588233	T/C	NA	NA	NA	NA	NA	NA	NA	NN	NN	NN	CC	CC	NN	CC	CC	CC	CC	NN	CC	TT	CC	CC	NN	NN	CC	CC	CC	NN	CC	CC	CC	CC	CC	NN	CC	NN	CC	CC	CC	CC	CC	NN	NN	NN	CC	CC
100143098	2	2598214	T/A	NA	NA	NA	NA	NA	NA	NA	NN	AA	NN	TT	AA	AA	AA	AA	AA	AA	NN	AA	AA	TA	AA	AA	AA	AA	AA	AA	AA	AA	TT	AA	NN	AA	AA	AA	NN	AA	TA	AA	AA	AA	NN	AA	NN	AA	AA
100143196	2	28533810	C/A	NA	NA	NA	NA	NA	NA	NA	NN	CC	NN	CC	CC	NN	CC	CC	CC	CC	CC	CC	NN	CC	CC	NN	NN	CC	CC	CC	CC	CC	CC	CC	NN	CC	CC	CC	NN	CC	CC	CC	CC	CC	CC	CC	CC	CC	CC
100143269	2	31289051	C/T	NA	NA	NA	NA	NA	NA	NA	NN	CC	NN	CC	CT	NN	CC	CC	CC	CC	NN	CC	CC	CC	CC	CC	NN	CC	NN	CC	NN	CC	CC	CC	NN	CC	CC	CC	CC	CC	CC	CC	CC	CC	CC	CC	NN	CC	CC
100143523	2	34980216	C/T	NA	NA	NA	NA	NA	NA	NA	NN	TT	NN	CC	TT	NN	TT	TT	TT	TT	CC	TT	TT	CT	TT	NN	NN	TT	TT	TT	TT	TT	CC	TT	NN	TT	TT	TT	NN	TT	CT	TT	TT	TT	NN	NN	TT	TT	TT
100143774	2	1546545	C/T	NA	NA	NA	NA	NA	NA	NA	NN	CC	NN	CC	CC	NN	CC	CC	CC	CC	NN	CC	CC	CC	CC	NN	NN	CC	CC	CC	NN	CC	CC	CC	CC	NN	CC	CC	CC	CC	CC	CC	CC	CC	CC	CC	NN	CC	CC
100143806	2	41302833	C/T	NA	NA	NA	NA	NA	NA	NA	CC	CC	NN	CC	NN	NN	CC	CC	CC	NN	CC	CC	CC	CC	CC	CC	CC	CC	CC	CC	CC	CC	CC	CC	CC	NN	NN	CC	CC	CC	CC	CC	CC	CC	CC	CC	NN	CC	CC
100143914	2	42781963	C/T	NA	NA	NA	NA	NA	NA	NA	NN	CC	NN	CC	CC	NN	CC	CC	CC	CC	NN	CC	CC	CC	NN	CC	CC	CC	CC	CC	CC	CC	CC	CC	CC	CC	CC	CC	NN	CC	CC	CC	CC	CC	NN	CC	CC	CC	CC
100144057	2	42900081	A/T	NA	NA	NA	NA	NA	NA	NA	NN	NN	NN	AA	AA	NN	NN	NN	NN	NN	AA	AA	AA	NN	AA	AA	NN	NN	NN	NN	NN	AA	AA	AA	TT	AA	NN	NN	NN	NN	AA	AA	NN	NN	AA	AA	NN	NN	NN
100144058	2	42900081	G/T	NA	NA	NA	NA	NA	NA	NA	NN	GG	NN	TT	TT	NN	GG	GG	GG	GG	TT	TT	GT	GT	TT	TT	GG	GG	GG	GG	GG	TT	TT	TT	GG	TT	GT	GG	GG	GG	TT	TT	GG	GG	TT	TT	NN	GG	GG
100144084	2	21823933	A/G	NA	NA	NA	NA	NA	NA	NA	NN	GG	AA	GG	GG	NN	AG	AA	AA	AA	GG	AA	AA	AG	GG	NN	NN	AG	AA	AA	AA	AA	GG	GG	NN	NN	GG	AA	NN	AA	GG	GG	AA	AA	NN	GG	NN	AA	AA
100144121	2	5944215	A/T	NA	NA	NA	NA	NA	NA	NA	TT	TT	NN	TT	AA	NN	AA	AA	AA	AA	NN	AA	AA	AT	AT	NN	AA	AA	AA	AA	AA	AA	TT	AA	NN	AA	AA	AA	NN	AA	AT	TT	AA	AA	AA	NN	NN	AA	AA
100144489	2	42872402	T/C	NA	NA	NA	NA	NA	NA	NA	NN	TT	NN	TT	TT	NN	CC	CC	CC	CC	NN	TT	TC	TC	TC	NN	CC	CC	CC	CC	CC	TT	TT	TT	CC	NN	TC	CC	CC	CC	TT	TT	CC	CC	NN	TT	NN	CC	CC
100144605	2	31951892	T/A	NA	NA	NA	NA	NA	NA	NA	TT	AA	AA	TT	AA	NN	AA	AA	AA	AA	NN	AA	AA	TA	AA	NN	AA	AA	AA	AA	NN	AA	TT	AA	NN	AA	AA	AA	AA	AA	TA	TT	AA	AA	NN	AA	AA	AA	AA
100144662	2	1157434	G/T	NA	NA	NA	NA	NA	NA	NA	GG	GG	NN	GG	GG	NN	GG	GG	GG	GG	NN	GG	GG	GG	GG	NN	GG	GG	GG	GG	GG	GG	GG	GG	NN	TT	GG	GG	NN	GG	GG	GG	GG	GG	NN	GG	NN	GG	GG
100144660	2	1181931	C/T	NA	NA	NA	NA	NA	NA	NA	NN	CC	NN	CC	CC	CC	CC	CC	NN	CC	CC	CC	CC	CC	CC	NN	NN	CC	CC	CC	NN	CC	CC	CC	NN	TT	CC	CC	CC	CC	CC	CC	CC	CC	NN	CC	NN	CC	CC
100144718	2	985142	G/T	NA	NA	NA	NA	NA	NA	NA	NN	GG	NN	GG	GG	NN	GG	GG	GG	GG	GG	GG	GG	GG	GG	GG	GG	GG	GG	GG	GT	GG	GG	GG	GG	GG	GG	GG	GG	GG	GG	GG	GG	GG	GG	GG	GG	GG	GG
100144719	2	985142	T/A	NA	NA	NA	NA	NA	NA	NA	NN	AA	NN	AA	AA	NN	AA	AA	AA	AA	AA	AA	AA	AA	AA	AA	AA	AA	AA	AA	AA	AA	AA	AA	AA	AA	AA	AA	AA	AA	AA	AA	AA	AA	AA	AA	AA	AA	AA
100144870	2	11676589	G/A	NA	NA	NA	NA	NA	NA	NA	NN	GG	AA	GG	GG	NN	GA	GA	GA	GA	GG	GA	GA	GA	GA	GG	AA	GA	GA	GA	GG	GA	GG	GG	NN	GG	GA	GA	AA	GA	GA	GA	GA	GA	NN	GG	GG	GG	GA
100144880	2	29247695	G/C	NA	NA	NA	NA	NA	NA	NA	CC	GG	GG	GG	CC	NN	GG	GC	GG	GG	CC	GG	NN	GG	CC	CC	NN	GC	GG	GG	NN	GG	GG	CC	NN	NN	GC	GG	NN	GG	GC	GG	GG	GG	CC	CC	CC	GG	GG
100144933	2	36203818	C/T	NA	NA	NA	NA	NA	NA	NA	NN	CC	NN	CC	CC	NN	CC	CC	CC	CC	NN	CC	CC	CC	CC	CC	CC	CC	CC	CC	CC	CC	CC	CC	CC	NN	CC	CC	CC	CC	CC	CC	CC	CC	CC	CC	NN	CC	CC
100145047	2	27940984	A/G	NA	NA	NA	NA	NA	NA	NA	GG	NN	GG	AA	GG	AA	GG	GG	GG	GG	NN	GG	GG	GG	GG	NN	NN	GG	GG	GG	AG	GG	AA	GG	NN	NN	GG	GG	GG	GG	AG	GG	AA	AA	GG	NN	AA	GG	GG
100145067	2	1487952	C/G	NA	NA	NA	NA	NA	NA	NA	NN	CC	NN	CC	CC	NN	CC	CC	CG	CC	NN	CC	CC	CC	CC	CC	CC	CC	CC	CC	CC	CC	CC	CC	NN	CC	CC	CC	CC	CC	CC	CC	CC	CC	CC	CC	NN	CC	CC
100145161	2	30073585	G/C	NA	NA	NA	NA	NA	NA	NA	NN	GG	GG	GG	GG	NN	GG	GG	GG	GG	NN	GG	GG	GG	GG	NN	GG	GG	GG	GG	GG	GG	GG	GG	NN	NN	GG	GG	GG	GG	GG	GG	GG	GG	GG	GG	NN	GG	GG
100145172	2	28764566	C/T	NA	NA	NA	NA	NA	NA	NA	CC	NN	NN	CC	TT	NN	CT	CT	CC	CC	NN	CC	TT	CT	TT	TT	NN	CT	CC	CC	NN	CC	CC	TT	NN	TT	CT	CC	CC	CC	CT	CC	CT	CT	NN	TT	CC	CC	CC
100145229	2	1339755	T/A	NA	NA	NA	NA	NA	NA	NA	NN	TT	TT	TT	TT	NN	TT	TT	TT	TT	TT	AA	TT	TT	TT	TT	NN	TT	TT	TT	TT	TT	TT	TT	NN	NN	TT	TT	TT	TT	TA	TT	TT	TT	NN	TT	NN	TT	TT
100145240	2	42961259	C/T	NA	NA	NA	NA	NA	NA	NA	CC	NN	NN	CC	CC	NN	TT	TT	TT	TT	NN	CC	CC	CT	CC	CC	TT	TT	TT	TT	TT	CC	CC	CC	NN	NN	TT	TT	TT	TT	CC	CC	TT	TT	CC	CC	NN	TT	TT
100145282	2	44152390	C/T	NA	NA	NA	NA	NA	NA	NA	NN	TT	TT	TT	TT	NN	TT	TT	TT	TT	TT	CC	TT	TT	TT	NN	NN	TT	TT	TT	TT	TT	TT	TT	NN	TT	TT	TT	TT	TT	TT	TT	TT	TT	TT	TT	NN	TT	TT
100145283	2	44152390	C/T	NA	NA	NA	NA	NA	NA	NA	NN	TT	TT	TT	TT	NN	TT	TT	TT	TT	TT	NN	TT	TT	TT	NN	NN	TT	TT	TT	TT	TT	TT	TT	NN	TT	TT	TT	TT	TT	TT	TT	TT	TT	TT	TT	NN	TT	TT
100145481	2	20314376	T/C	NA	NA	NA	NA	NA	NA	NA	TT	NN	NN	TT	TT	NN	TT	TT	CC	CC	NN	TT	CC	TT	TT	NN	TT	CC	NN	CC	NN	CC	TT	TT	NN	NN	CC	CC	NN	CC	TT	CC	CC	CC	NN	NN	NN	CC	CC
100145500	2	33004578	C/T	NA	NA	NA	NA	NA	NA	NA	CT	CC	NN	CC	TT	NN	TT	TT	TT	TT	NN	TT	TT	CT	TT	NN	NN	TT	TT	TT	TT	CT	CC	TT	NN	NN	TT	TT	NN	TT	CT	CC	TT	TT	NN	TT	NN	TT	TT
100146109	2	26218742	C/T	NA	NA	NA	NA	NA	NA	NA	CC	CC	NN	CC	CC	NN	CC	CC	CC	CC	NN	CC	CC	CC	CC	CC	CC	CC	CC	CC	CC	CC	CC	CC	NN	CC	CC	CC	CC	CC	CC	CC	CC	CC	CC	CC	NN	CC	CC
100146134	2	23109626	G/A	NA	NA	NA	NA	NA	NA	NA	NN	GG	NN	GG	NN	NN	GG	NN	NN	GG	GG	GG	GG	GG	NN	NN	GG	NN	AA	GG	GG	NN	GG	AA	NN	GG	GG	GG	GG	GG	GG	GG	GG	GG	NN	GG	NN	NN	GG
100146134	2	23109626	C/A	NA	NA	NA	NA	NA	NA	NA	NN	CC	NN	CC	NN	NN	CC	NN	NN	CC	CC	CC	CC	CC	AA	NN	CC	NN	NN	CC	CC	NN	CC	NN	NN	CC	CC	CC	CC	CC	CC	CC	CC	CC	NN	CC	NN	NN	CC
100146265	2	20065281	G/T	NA	NA	NA	NA	NA	NA	NA	TT	GG	GG	TT	GG	GG	GG	GG	GG	GG	NN	TT	GT	GT	GG	NN	GG	GG	GG	GG	GG	GG	TT	GG	NN	GG	GG	GG	NN	GG	GT	GG	GG	GG	NN	GG	GG	GG	GG
100146266	2	20065281	T/C	NA	NA	NA	NA	NA	NA	NA	NN	TT	NN	NN	NN	TT	TT	TT	TT	TT	NN	NN	TT	TT	TT	NN	TT	TT	TT	TT	TT	TT	NN	TT	NN	TT	TT	TT	NN	TT	TT	TT	TT	TT	NN	TT	TT	TT	TT
100147245	2	1671616	A/T	NA	NA	NA	NA	NA	NA	NA	NN	TT	TT	TT	TT	TT	TT	TT	TT	AA	NN	AA	AT	TT	TT	NN	NN	TT	TT	AA	TT	TT	TT	TT	NN	TT	AT	AA	NN	TT	AT	TT	AA	AA	NN	TT	TT	TT	AA
100147292	2	25430053	G/A	NA	NA	NA	NA	NA	NA	NA	AA	NN	NN	AA	AA	AA	AA	AA	AA	AA	NN	AA	GA	AA	AA	NN	NN	AA	AA	AA	AA	AA	AA	AA	NN	NN	AA	AA	NN	AA	AA	AA	AA	AA	AA	AA	NN	AA	AA
100147292	2	25430053	T/C	NA	NA	NA	NA	NA	NA	NA	CC	NN	NN	CC	CC	CC	CC	CC	CC	CC	NN	CC	TC	TC	TC	NN	NN	CC	CC	CC	CC	TC	CC	CC	NN	NN	CC	CC	NN	CC	CC	CC	CC	CC	CC	CC	NN	CC	CC
100147303	2	22199736	A/C	NA	NA	NA	NA	NA	NA	NA	NN	NN	NN	CC	AA	NN	AC	AC	AC	AA	NN	AA	AA	AC	NN	NN	NN	AC	AC	AA	CC	AC	CC	AA	AA	AA	AC	AA	NN	AA	AC	NN	AA	AA	NN	NN	NN	AC	AC
100147304	2	22179334	A/T	NA	NA	NA	NA	NA	NA	NA	NN	NN	NN	AA	TT	NN	TT	TT	TT	TT	NN	TT	TT	AT	NN	NN	NN	TT	TT	TT	NN	TT	AA	TT	TT	TT	TT	TT	NN	TT	AT	NN	TT	TT	NN	NN	NN	TT	TT
100147305	2	22282712	G/T	NA	NA	NA	NA	NA	NA	NA	NN	NN	NN	TT	GG	NN	GT	GT	TT	GG	NN	GG	GG	GG	GG	GG	GG	TT	TT	GG	GG	TT	TT	GG	NN	NN	GT	GG	NN	GT	GG	GG	GG	GG	NN	GG	NN	TT	GT
100147305	2	22282712	C/A	NA	NA	NA	NA	NA	NA	NA	NN	NN	NN	NN	CC	NN	CA	CA	AA	CC	NN	CC	CC	CC	CC	CC	CC	AA	NN	CC	CC	AA	NN	CC	AA	NN	CA	CC	NN	CC	CC	CC	CC	CC	NN	CC	NN	AA	CC
100147303	2	22199736	A/G	NA	NA	NA	NA	NA	NA	NA	NN	GG	NN	NN	AA	NN	AA	AA	AA	AA	NN	AA	AA	AA	GG	NN	NN	AA	AA	AA	NN	AA	NN	AA	AA	AA	AA	AA	NN	AA	AA	GG	AA	AA	GG	NN	NN	AA	AA
100147349	2	498830	C/T	NA	NA	NA	NA	NA	NA	NA	NN	NN	NN	CC	CC	CC	CC	CC	CC	CC	CC	CC	CC	CC	CC	NN	NN	CC	CC	CC	CC	CC	CC	CC	NN	NN	CC	CC	CC	CC	CC	CC	CC	CC	CC	TT	NN	CC	CC
100147536	2	30194569	T/C	NA	NA	NA	NA	NA	NA	NA	TT	TT	TT	TT	CC	NN	CC	CC	CC	CC	TT	CC	CC	TC	CC	NN	NN	CC	CC	CC	CC	CC	TT	CC	TC	CC	CC	CC	CC	CC	TC	TT	CC	CC	CC	NN	NN	CC	CC
100147600	2	22725096	A/G	NA	NA	NA	NA	NA	NA	NA	NN	AA	AA	GG	AA	NN	AA	AA	NN	AA	NN	AA	AA	AA	AA	AA	NN	AA	NN	AA	NN	NN	GG	AA	AA	AA	AA	AA	AA	AA	AG	AA	AA	AA	NN	AA	AA	NN	AA
100147608	2	43710831	G/A	NA	NA	NA	NA	NA	NA	NA	NN	GG	NN	GG	GG	GG	GG	GG	GG	GG	GG	GG	GG	GG	NN	NN	NN	GG	GG	GG	NN	GG	GG	NN	GG	NN	GG	GG	GG	GG	GG	GG	GG	GG	NN	GA	GG	GG	GG
100147725	2	24043393	T/A	NA	NA	NA	NA	NA	NA	NA	TT	AA	NN	TT	NN	NN	AA	TA	AA	TT	NN	TT	AA	TA	TT	NN	NN	AA	AA	TT	NN	AA	TT	TT	NN	NN	AA	AA	NN	TT	TT	AA	TT	TT	NN	TA	NN	AA	AA
100147882	2	4138967	G/A	NA	NA	NA	NA	NA	NA	NA	NN	GG	NN	GG	GG	GG	GG	GG	GG	GG	NN	GG	GG	GG	GG	NN	GG	GG	GG	GG	GG	GG	GG	GG	GG	NN	GG	GG	GG	GG	GG	GG	GG	GG	GG	GG	GG	GG	GG
100148137	2	10349797	C/T	NA	NA	NA	NA	NA	NA	NA	CC	CC	NN	CC	CC	CC	CC	NN	CC	CC	NN	CC	CC	CC	CC	CC	CC	NN	CC	CC	CC	CC	CC	CC	CC	CC	CC	CC	NN	CC	CC	CC	CC	CC	NN	CC	NN	CC	CC
100148158	2	31774464	G/T	NA	NA	NA	NA	NA	NA	NA	TT	TT	GG	TT	GT	NN	GT	GT	TT	GT	TT	GT	GT	GT	GT	NN	GT	GT	TT	GT	TT	TT	TT	GT	NN	GT	GT	GT	TT	GT	GT	TT	GT	GT	TT	GT	NN	TT	GT
100148162	2	31707104	T/C	NA	NA	NA	NA	NA	NA	NA	CC	CC	NN	NN	CC	NN	CC	TT	CC	CC	NN	CC	CC	TT	CC	CC	CC	CC	NN	CC	NN	CC	NN	CC	NN	NN	NN	CC	CC	CC	NN	NN	CC	NN	NN	NN	NN	CC	CC
100148201	2	22551468	A/G	NA	NA	NA	NA	NA	NA	NA	NN	NN	NN	NN	GG	NN	AA	AA	AA	GG	NN	GG	GG	GG	GG	NN	GG	AA	AA	GG	NN	AA	NN	GG	NN	NN	AG	GG	NN	GG	NN	NN	GG	GG	NN	NN	NN	AA	AG
100148202	2	22551468	C/A	NA	NA	NA	NA	NA	NA	NA	NN	NN	NN	CC	NN	NN	AA	AA	AA	NN	NN	NN	NN	CC	CC	NN	NN	AA	AA	NN	NN	AA	CC	NN	NN	NN	AA	NN	NN	AA	CC	CC	NN	NN	CC	CC	NN	AA	AA
100148293	2	18505375	T/G	NA	NA	NA	NA	NA	NA	NA	NN	TG	GG	GG	TT	TT	GG	GG	GG	GG	GG	GG	GG	TG	TG	NN	NN	GG	GG	GG	NN	GG	GG	TT	NN	TT	TG	GG	GG	GG	TG	TT	GG	GG	NN	TT	TT	GG	GG
100148344	2	3617790	T/G	NA	NA	NA	NA	NA	NA	NA	NN	TT	NN	TT	GG	GG	GG	GG	GG	GG	TT	GG	GG	TG	GG	GG	NN	GG	GG	GG	GG	GG	TT	GG	NN	GG	GG	GG	NN	GG	TG	GG	GG	GG	NN	GG	NN	GG	GG
100148385	2	5940802	C/A	NA	NA	NA	NA	NA	NA	NA	NN	NN	NN	NN	CC	NN	CC	CC	CC	CC	NN	CC	CC	CC	CC	CC	NN	CC	CC	CC	NN	CC	NN	CC	NN	NN	CC	CC	CC	CC	CC	NN	CC	CC	NN	CC	CC	CC	CC
100148513	2	27668560	A/G	NA	NA	NA	NA	NA	NA	NA	NN	GG	NN	GG	GG	NN	GG	GG	GG	GG	NN	GG	GG	GG	GG	NN	GG	GG	GG	GG	GG	AG	GG	GG	GG	NN	GG	GG	GG	GG	GG	GG	GG	GG	GG	GG	NN	GG	GG
100148539	2	26127012	C/G	NA	NA	NA	NA	NA	NA	NA	NN	CC	NN	CC	CC	NN	CC	CC	CC	CC	CC	CC	GG	CC	CC	CC	NN	CC	CC	CC	CC	CC	CC	CC	NN	CC	CC	CC	CC	CC	CC	CC	CC	CC	CC	CC	NN	CC	CC
100148595	2	21879572	C/G	NA	NA	NA	NA	NA	NA	NA	NN	CC	CC	NN	CC	CC	CC	CC	CC	CC	NN	CC	CC	CC	CC	CC	NN	CC	CC	CC	NN	CC	NN	CC	NN	CC	CG	CC	CC	CC	CC	CC	CC	CC	CC	CC	NN	CC	CC
100149441	2	29537390	T/C	NA	NA	NA	NA	NA	NA	NA	TT	NN	NN	NN	TT	TT	TT	TT	NN	NN	NN	TT	TT	TT	TT	TT	CC	TT	NN	NN	TT	NN	NN	TT	NN	TT	TT	NN	NN	TT	TT	NN	TT	TT	TT	TT	NN	NN	NN
100149489	2	41403619	G/C	NA	NA	NA	NA	NA	NA	NA	NN	NN	CC	GG	GG	GG	CC	CC	NN	CC	NN	GG	GC	GC	GG	NN	GG	GC	CC	CC	NN	CC	GG	GG	NN	NN	GC	CC	CC	CC	GC	GG	GG	GG	GG	GG	NN	CC	CC
100149585	2	27307246	G/A	NA	NA	NA	NA	NA	NA	NA	GG	NN	NN	GG	GG	NN	GG	GG	GG	GG	NN	GG	GA	GG	GG	NN	GG	GG	GG	GG	NN	GG	GG	GG	NN	GG	GG	GG	NN	GG	GG	GG	GG	GG	NN	GG	NN	GG	GG
100149612	2	21918889	A/T	NA	NA	NA	NA	NA	NA	NA	NN	NN	AA	TT	NN	NN	AA	AT	AA	AA	NN	AA	AA	AA	AA	AA	NN	AA	AA	AA	AA	AA	TT	AA	NN	NN	AA	AA	AA	AA	AT	NN	AA	AA	NN	NN	NN	AA	AA
100149779	2	43475647	G/A	NA	NA	NA	NA	NA	NA	NA	NN	GG	NN	GG	GG	NN	GG	GG	GG	GG	NN	GG	GG	GG	GG	NN	GG	GG	NN	GG	GG	GG	GG	GG	NN	NN	GG	GG	GG	GG	GG	GG	GG	AA	NN	GG	GG	GG	GG
100149954	2	22623910	A/C	NA	NA	NA	NA	NA	NA	NA	NN	CC	NN	AA	CC	CC	CC	CC	CC	CC	NN	CC	CC	CC	CC	NN	CC	CC	CC	CC	NN	CC	AA	CC	CC	NN	CC	CC	NN	CC	AC	CC	CC	CC	CC	CC	CC	CC	CC
100149955	2	22623910	T/C	NA	NA	NA	NA	NA	NA	NA	NN	TT	NN	NN	TT	TT	TT	TT	TT	TT	NN	TT	TT	TT	TT	NN	TT	TT	TT	TT	NN	TT	NN	TT	TT	NN	TT	TT	NN	TT	TC	TT	TT	TT	TT	TT	TT	TT	TT
100150034	2	24532894	C/T	NA	NA	NA	NA	NA	NA	NA	NN	CC	NN	CC	CC	NN	CC	CC	CC	CC	NN	CC	CC	CC	CT	CC	NN	CC	CC	CT	CC	CC	CC	CC	CC	NN	CC	CC	NN	CC	CC	CC	CC	CC	NN	CC	NN	CC	CC
100150120	2	29385075	A/T	NA	NA	NA	NA	NA	NA	NA	NN	NN	NN	NN	AT	NN	TT	AA	TT	NN	TT	NN	TT	AT	AT	NN	TT	TT	TT	NN	NN	TT	NN	AA	NN	TT	AT	NN	NN	NN	AT	NN	TT	TT	AA	AA	NN	TT	TT
100150314	2	27046237	T/C	NA	NA	NA	NA	NA	NA	NA	TT	TT	TT	NN	TT	TT	TT	TT	TT	TT	TT	TT	TC	TT	TT	NN	TT	TT	TT	TT	NN	TT	NN	TT	TT	TT	TT	TT	TT	TT	TT	TT	TT	TT	TT	TT	NN	TT	TT
100150422	2	2353414	A/G	NA	NA	NA	NA	NA	NA	NA	NN	AA	NN	AA	AA	AA	AA	AA	AA	AA	NN	AA	GG	AA	NN	AA	AA	AA	AA	AA	AA	AA	AA	AA	NN	AA	AA	AA	NN	AA	AA	AA	AA	AA	AA	AA	AA	AA	AA
100150574	2	26967312	C/A	NA	NA	NA	NA	NA	NA	NA	NN	CC	CC	AA	CC	NN	CC	CC	CC	CC	NN	CC	CC	CA	CC	CC	NN	CC	CC	CC	NN	CC	AA	CC	NN	CC	CC	CC	NN	CC	CA	CC	CC	CC	CC	NN	CC	CC	CC
100150628	2	27320310	C/T	NA	NA	NA	NA	NA	NA	NA	CC	CC	NN	CC	CC	NN	CC	CC	CC	CC	NN	CC	CC	CC	CC	NN	CC	CC	CC	CC	NN	CC	CC	CC	NN	CC	CC	CC	CC	CC	CC	CC	CC	NN	NN	CC	CC	CC	CC
100150742	2	28558154	A/T	NA	NA	NA	NA	NA	NA	NA	NN	NN	AA	AA	AA	AA	AA	AA	TT	TT	NN	AA	AA	AA	AA	NN	AA	AT	TT	TT	NN	AA	AT	AA	AA	AA	AT	TT	TT	AT	AT	AA	AA	AA	NN	AA	NN	TT	TT
100150778	2	5674430	G/A	NA	NA	NA	NA	NA	NA	NA	NN	GG	GG	GG	GG	NN	GG	GG	GG	GG	NN	GG	GG	GG	AA	GG	NN	GG	GG	GG	NN	GG	GG	GG	GG	NN	GG	GG	GG	GG	GG	GG	GG	GG	NN	NN	NN	GG	GG
100150799	2	15390121	C/T	NA	NA	NA	NA	NA	NA	NA	NN	CC	NN	CC	NN	NN	CC	CC	NN	CT	NN	CC	CC	CC	CC	NN	NN	CC	CC	CC	CC	NN	CC	CC	NN	NN	CC	CC	NN	CC	CC	CC	CC	CC	CC	CC	CC	CC	CC
100151037	2	29861667	T/C	NA	NA	NA	NA	NA	NA	NA	NN	NN	TT	TT	TT	NN	TT	TT	TT	TT	NN	TT	TT	TT	NN	TT	NN	TT	TT	TT	TT	TT	TT	TT	NN	NN	TT	TT	NN	TT	NN	TT	TT	TT	NN	TT	NN	TT	TT
100151078	2	41192813	A/G	NA	NA	NA	NA	NA	NA	NA	NN	NN	NN	GG	GG	NN	GG	GG	GG	GG	NN	GG	AG	GG	GG	NN	NN	GG	GG	GG	NN	GG	GG	GG	GG	NN	GG	GG	NN	GG	GG	GG	GG	GG	NN	GG	NN	GG	GG
100151137	2	8323707	G/C	NA	NA	NA	NA	NA	NA	NA	GG	GG	NN	GG	GG	GG	GG	GG	GG	CC	GG	GG	GG	GG	GG	GG	NN	GG	GG	CC	GG	GG	GG	GG	GG	NN	GG	CC	NN	CC	GG	GG	GG	GG	NN	GG	NN	GG	GC
100151237	2	33474025	T/G	NA	NA	NA	NA	NA	NA	NA	NN	TT	TT	TT	TT	TT	TT	TT	TT	TT	TT	TT	TT	TT	TT	NN	TT	TT	TT	TT	TT	TT	TT	TT	NN	TT	TT	TT	TT	TT	TT	TT	TT	TT	TT	TT	NN	TG	TT
100151528	2	4065115	G/A	NA	NA	NA	NA	NA	NA	NA	GA	NN	GG	AA	GG	NN	GG	GG	GG	GG	AA	GG	GG	GA	GG	GG	NN	GG	GG	GG	GG	GG	AA	GG	GG	GG	GG	GG	GG	GG	GA	GG	GG	GG	NN	GG	GG	GG	GG
100151529	2	4065115	A/C	NA	NA	NA	NA	NA	NA	NA	AA	NN	NN	NN	AA	NN	AA	AA	AA	AA	NN	AA	AA	AA	AA	AA	NN	AA	AA	AA	AA	AA	NN	AA	AA	AA	AA	AA	AA	AA	AA	AA	AA	AA	NN	AA	AA	AA	AA
100151536	2	33097745	G/A	NA	NA	NA	NA	NA	NA	NA	NN	GG	NN	AA	GG	NN	GG	GG	GG	GG	NN	GG	GG	GA	GG	GG	NN	GG	GG	GG	NN	GG	AA	GG	GG	GG	GG	GG	NN	GG	GA	GG	GG	GG	NN	GG	NN	GG	GG
100151571	2	29428411	C/T	NA	NA	NA	NA	NA	NA	NA	NN	NN	NN	CC	CC	NN	CC	CC	CC	CC	NN	CC	CC	CC	CC	NN	CC	CC	CC	CC	NN	CC	CC	CC	NN	CC	CC	CC	CC	CC	CC	CC	CC	CC	NN	NN	NN	CC	CC
100151666	2	43583483	A/G	NA	NA	NA	NA	NA	NA	NA	NN	AG	NN	AA	AA	AA	AA	AA	AA	AA	AA	AA	AG	AA	AA	NN	AA	AA	AA	AA	AA	AA	AA	AA	NN	NN	AA	AA	NN	AA	AA	GG	AA	AA	NN	AA	NN	AA	AA
100151752	2	29537438	C/T	NA	NA	NA	NA	NA	NA	NA	NN	TT	TT	TT	CC	CC	CT	CC	TT	TT	TT	CC	CT	CT	CC	CC	NN	CT	TT	TT	NN	TT	CT	CC	CC	CC	CC	TT	TT	TT	CT	TT	CT	CT	CC	CC	NN	TT	TT
100151802	2	44083833	A/G	NA	NA	NA	NA	NA	NA	NA	NN	NN	NN	AA	AG	NN	AG	AG	AG	AG	AA	AG	AG	AG	AA	NN	AG	AG	AG	AG	GG	AG	AA	AG	NN	AA	AG	AG	AA	AG	AA	AG	AG	AG	NN	GG	NN	AG	AG
100151809	2	33933771	T/C	NA	NA	NA	NA	NA	NA	NA	NN	NN	NN	NN	NN	NN	TT	TT	TT	NN	NN	TT	TT	TT	TT	TT	NN	TT	TT	TT	TT	TT	NN	TT	NN	NN	TT	TT	TT	TT	NN	NN	TT	TT	NN	TT	NN	TT	TT
100151809	2	33933771	T/C	NA	NA	NA	NA	NA	NA	NA	NN	NN	NN	NN	NN	NN	TT	TT	TT	NN	CC	TT	TT	TT	TT	TT	NN	TT	TT	TT	TT	TT	NN	TT	NN	NN	TT	TT	TT	TT	NN	NN	TT	TT	NN	TT	NN	TT	TT
100151810	2	33933771	C/T	NA	NA	NA	NA	NA	NA	NA	NN	CC	NN	CC	TT	NN	TT	TT	TT	TT	CC	TT	TT	CT	TT	TT	NN	TT	TT	TT	TT	CT	CC	TT	NN	NN	TT	TT	TT	TT	CC	CC	TT	TT	NN	TT	NN	TT	TT
100151840	2	16505828	A/C	NA	NA	NA	NA	NA	NA	NA	NN	CC	AA	AA	AA	AA	AA	AA	CC	AA	NN	AA	AA	AA	AA	AA	NN	AC	CC	AA	AA	CC	AA	AA	NN	NN	AA	AA	AA	AA	AA	CC	AA	AA	AA	AA	AA	CC	AC
100151968	2	42186460	G/A	NA	NA	NA	NA	NA	NA	NA	NN	NN	NN	AA	AA	AA	AA	AA	AA	AA	AA	AA	AA	AA	NN	NN	AA	AA	AA	AA	AA	AA	NN	AA	AA	AA	AA	AA	AA	AA	AA	AA	AA	NN	NN	AA	GA	AA	NN
100152002	2	5497167	T/C	NA	NA	NA	NA	NA	NA	NA	NN	TT	NN	TT	TT	TT	TT	TT	TT	NN	TT	TT	TT	TT	TT	NN	TT	TT	TT	NN	NN	TT	TT	TT	NN	TT	TT	NN	NN	NN	TT	TT	TC	NN	NN	TT	NN	TT	NN
100152037	2	40643391	G/A	NA	NA	NA	NA	NA	NA	NA	GG	GG	GG	GA	GG	NN	GG	GG	GG	GG	NN	GG	GA	GG	GG	NN	GG	GG	GG	GG	NN	GG	GG	GG	NN	GG	GG	GA	NN	GG	GG	GG	GG	GG	NN	GG	NN	GG	GG
100152038	2	40643391	T/C	NA	NA	NA	NA	NA	NA	NA	TC	TT	NN	TT	TT	NN	TT	TT	TT	TT	NN	TT	NN	TT	TT	NN	TT	TT	TT	TT	NN	TT	TT	TT	NN	TT	TT	TT	NN	NN	TT	TT	TT	TT	NN	TT	NN	TT	TT
100152300	2	32462098	A/G	NA	NA	NA	NA	NA	NA	NA	AA	AG	NN	AA	AA	AA	AA	AA	AA	AA	AA	AA	AA	AA	AA	AA	NN	AA	AA	AA	AA	AG	AA	AA	NN	AA	AA	AA	AA	AA	AA	GG	AA	AA	AA	AA	NN	AA	AA
100152305	2	43695340	A/G	NA	NA	NA	NA	NA	NA	NA	AA	GG	NN	AA	AA	AA	GG	GG	GG	GG	AA	AA	GG	AG	AG	NN	NN	GG	GG	GG	AA	GG	AA	AA	NN	NN	AG	GG	GG	GG	AG	AA	GG	GG	NN	NN	NN	GG	GG
100152327	2	7768963	A/C	NA	NA	NA	NA	NA	NA	NA	NN	AA	AA	AA	AA	NN	AA	AA	AA	AA	NN	AA	AA	NN	AA	NN	NN	AA	NN	AA	AA	AA	AA	AA	NN	NN	AA	AA	AA	AA	NN	AA	AA	NN	NN	NN	NN	AA	AA
100152327	2	7768963	G/A	NA	NA	NA	NA	NA	NA	NA	NN	GG	GG	GG	GG	NN	GG	GG	GG	GG	NN	GG	GG	AA	GG	NN	NN	GG	NN	GG	GG	GG	GG	GG	NN	NN	GG	GG	GG	GG	NN	GG	GG	NN	NN	NN	NN	GG	GG
100152327	2	7768963	T/C	NA	NA	NA	NA	NA	NA	NA	CC	TT	TT	TT	TT	NN	TT	TT	TT	TT	NN	TT	TT	NN	TT	NN	NN	TT	NN	TT	TT	TT	TT	TT	NN	NN	TT	TT	TT	TT	NN	TT	TT	NN	NN	NN	NN	TT	TT
100152327	2	7768963	A/G	NA	NA	NA	NA	NA	NA	NA	NN	AA	AA	AA	AA	NN	AA	AA	AA	AA	NN	AA	AA	NN	AG	NN	NN	AA	NN	AA	AA	AA	AA	AA	NN	NN	AA	AA	AA	AA	NN	AA	AA	NN	NN	NN	GG	AA	AA
100152340	2	40418502	G/A	NA	NA	NA	NA	NA	NA	NA	NN	GG	GG	GG	GG	NN	GG	GG	GG	GG	NN	GG	GA	GG	GG	NN	GG	GG	GG	GG	GG	GG	GG	GG	GG	NN	GG	GG	GG	GG	GG	GG	GG	GG	GG	GG	NN	GG	GG
100152920	2	1511528	C/T	NA	NA	NA	NA	NA	NA	NA	NN	CC	CC	CC	CC	NN	CC	CC	CC	CC	NN	CC	CC	CC	CC	NN	CC	CC	CC	CC	CC	CC	CC	CC	NN	CC	CC	CC	NN	CC	CC	CC	CC	CC	NN	CC	CC	CC	CC
100153175	2	16550777	A/G	NA	NA	NA	NA	NA	NA	NA	NN	GG	AA	AA	AA	NN	AA	AA	GG	AA	NN	AA	AA	AA	AA	NN	AA	AG	GG	AA	AA	GG	AA	AA	NN	NN	AA	AA	NN	AA	AA	GG	AA	AA	AA	AA	AA	GG	AG
100153174	2	16550777	T/C	NA	NA	NA	NA	NA	NA	NA	NN	NN	NN	TT	TT	NN	TT	TT	NN	TT	NN	TT	TT	TT	TT	NN	TT	TT	CC	TT	TT	NN	TT	TT	NN	NN	TT	TT	NN	TT	TT	NN	TT	TT	TT	TT	TT	CC	TT
100153593	2	16283619	C/T	NA	NA	NA	NA	NA	NA	NA	NN	TT	CC	CC	CC	NN	CT	CC	CC	CC	NN	CC	CC	CT	CC	NN	NN	CC	CC	CC	CT	CC	CC	CC	NN	NN	CC	CC	CC	CC	CC	TT	CC	CC	NN	CC	NN	CC	CC
100153635	2	28728528	C/T	NA	NA	NA	NA	NA	NA	NA	CC	CC	NN	CC	CC	CC	CC	CC	CC	CC	NN	CC	CC	CC	CC	NN	CT	CC	CC	CC	NN	CC	CC	CC	NN	CC	CC	CC	NN	CC	CC	CC	CC	CC	NN	NN	CC	CC	CC
100153676	2	41017853	C/T	NA	NA	NA	NA	NA	NA	NA	NN	CC	CC	CC	CC	NN	CC	CC	CC	CC	NN	CC	CC	CC	CC	CC	CC	CC	CC	CC	CC	CC	CC	CC	NN	NN	CC	CC	CC	CC	CC	CC	CC	CT	CC	CC	CC	CC	CC
100153715	2	38956244	C/T	NA	NA	NA	NA	NA	NA	NA	NN	CC	NN	CC	CC	NN	CC	CC	NN	CC	CC	CC	CC	CC	CC	CC	CC	CC	CC	CC	CC	CC	CC	CC	NN	CC	CC	CC	CC	CC	CC	CC	CC	CC	CC	CC	NN	CC	CC
100153754	2	23511643	G/A	NA	NA	NA	NA	NA	NA	NA	NN	NN	NN	NN	AA	NN	NN	AA	NN	AA	NN	AA	AA	AA	AA	AA	NN	AA	NN	AA	AA	NN	NN	AA	NN	AA	AA	NN	NN	AA	NN	NN	AA	AA	AA	AA	NN	NN	NN
100153755	2	23511643	T/G	NA	NA	NA	NA	NA	NA	NA	NN	GG	TT	GG	TT	TT	GG	TG	GG	TT	NN	TT	TT	TG	TT	TT	NN	TG	GG	TT	TT	GG	GG	TT	NN	TT	TG	GG	GG	TT	TG	GG	TT	TT	TT	TT	NN	GG	GG
100153907	2	2879092	T/C	NA	NA	NA	NA	NA	NA	NA	NN	CC	NN	NN	TT	TT	TT	TT	TT	TT	NN	TT	NN	TT	TT	TT	TT	TT	TT	TT	NN	TT	NN	TT	NN	NN	TT	TT	TT	TT	TT	NN	TT	TT	TT	TT	TT	TT	TT
100153949	2	21936032	A/T	NA	NA	NA	NA	NA	NA	NA	TT	NN	TT	NN	AA	AA	TT	TT	AT	TT	NN	TT	TT	TT	AT	NN	TT	TT	TT	TT	AA	TT	NN	TT	NN	AA	TT	TT	TT	TT	AA	AA	TT	TT	AA	AA	TT	TT	TT
100154081	2	12554160	C/T	NA	NA	NA	NA	NA	NA	NA	NN	NN	NN	CT	CC	NN	CC	CC	CC	CC	CC	CT	CC	CC	NN	CC	NN	CC	CC	CC	NN	CC	CT	CC	CC	NN	CC	CC	CC	CC	CC	CT	CC	CC	CC	CC	CC	CC	CC
100154103	2	43583541	G/A	NA	NA	NA	NA	NA	NA	NA	GG	AA	NN	GG	AA	NN	AA	AA	AA	AA	GG	GG	AA	GA	AA	NN	AA	AA	AA	AA	AA	AA	GG	AA	AA	NN	AA	AA	NN	AA	GA	GG	AA	AA	NN	NN	NN	AA	AA
100154243	2	2874138	C/T	NA	NA	NA	NA	NA	NA	NA	CC	TT	CC	TT	CC	NN	CC	CC	CC	CC	TT	CC	CT	CT	CC	CC	CC	CC	CC	CC	CC	CC	TT	CC	NN	CC	CC	CC	CC	CC	CT	TT	CC	CC	CC	CC	CC	CC	CC
100154351	2	38233885	G/A	NA	NA	NA	NA	NA	NA	NA	GG	GG	NN	GG	GG	NN	AA	GG	AA	AA	NN	GG	GA	GA	GG	NN	AA	AA	AA	AA	NN	GA	GG	AA	AA	AA	AA	AA	NN	AA	GA	GG	GA	GA	NN	AA	NN	GG	AA
100154477	2	29554399	C/T	NA	NA	NA	NA	NA	NA	NA	NN	NN	NN	NN	NN	NN	CC	CC	NN	CC	NN	CC	CC	CC	CC	NN	NN	NN	NN	CC	NN	CC	CC	CC	NN	NN	CC	CC	NN	CC	CC	CC	CC	CC	NN	NN	NN	CC	CC
100154477	2	29554399	A/G	NA	NA	NA	NA	NA	NA	NA	NN	NN	NN	NN	NN	NN	AA	AA	NN	AA	NN	AA	AA	AA	AA	NN	NN	NN	NN	AA	NN	AA	AA	AA	NN	NN	AA	AA	GG	AA	AA	AA	AA	AA	NN	NN	NN	AA	AA
100154477	2	29554399	C/T	NA	NA	NA	NA	NA	NA	NA	NN	NN	NN	NN	NN	NN	CC	CC	NN	CC	NN	CC	CC	CC	CC	NN	NN	NN	NN	CC	NN	CC	CC	CC	NN	NN	CC	CC	NN	CC	CC	CC	CC	CC	NN	NN	NN	CC	CC
100154527	2	13816479	T/G	NA	NA	NA	NA	NA	NA	NA	NN	TT	NN	TT	NN	NN	TT	TT	TT	TT	NN	TG	TG	TT	TT	NN	NN	TT	TT	TT	NN	TT	TT	TT	NN	NN	TT	TT	NN	TT	TT	TT	TG	TG	TT	TT	NN	TT	TT
100154624	2	25534598	A/G	NA	NA	NA	NA	NA	NA	NA	GG	GG	GG	GG	GG	NN	GG	GG	GG	GG	GG	GG	AA	GG	GG	NN	NN	GG	GG	GG	GG	GG	GG	GG	GG	NN	GG	GG	GG	GG	GG	GG	GG	GG	NN	GG	GG	GG	GG
100154688	2	15356995	A/G	NA	NA	NA	NA	NA	NA	NA	NN	AA	NN	AG	AA	AA	AA	AA	AA	AA	AA	AA	AA	AA	AA	NN	AA	AA	AA	AA	AG	AA	AG	AA	NN	NN	AA	AA	NN	AA	AG	AG	AA	AA	NN	AA	AA	AA	AA
100154873	2	23109186	T/A	NA	NA	NA	NA	NA	NA	NA	NN	NN	NN	TT	NN	NN	AA	AA	AA	NN	NN	NN	NN	TT	AA	NN	NN	AA	AA	NN	NN	AA	TT	AA	NN	NN	AA	NN	NN	AA	TT	NN	NN	NN	NN	NN	NN	AA	AA
100154874	2	23109186	C/T	NA	NA	NA	NA	NA	NA	NA	NN	NN	NN	NN	NN	NN	CC	CT	CC	TT	NN	TT	NN	NN	CC	TT	NN	CC	CC	TT	TT	CC	NN	CC	NN	NN	CC	TT	TT	CT	NN	NN	TT	TT	NN	NN	NN	CC	CT
100154960	2	39590265	G/C	NA	NA	NA	NA	NA	NA	NA	GG	GG	NN	GG	GG	NN	GG	NN	GG	GG	NN	GG	GG	GG	GG	GG	GG	NN	GG	GG	GG	GG	GG	GG	NN	GG	GG	GG	GG	GG	GG	GG	GG	GG	NN	GG	NN	GG	GG
100155017	2	40642523	A/T	NA	NA	NA	NA	NA	NA	NA	NN	AA	NN	AA	AA	NN	NN	AA	AA	AA	AA	NN	TT	AA	AA	NN	AA	AA	AA	AA	NN	AA	AA	AA	AA	NN	AA	AA	NN	AA	AA	AA	AA	AA	NN	AA	NN	AA	AA
100155468	2	41557879	A/G	NA	NA	NA	NA	NA	NA	NA	NN	AG	NN	AA	AA	NN	AG	GG	GG	GG	GG	AA	AG	AG	AA	AA	AA	AG	GG	GG	AA	AA	AA	AA	GG	AA	AG	GG	NN	GG	AG	AA	AA	AA	AA	AG	NN	GG	GG
100155521	2	42106765	G/A	NA	NA	NA	NA	NA	NA	NA	GG	GG	GG	GG	GG	NN	GG	GG	GG	GG	NN	GG	GA	GG	GG	GG	NN	GG	GG	GG	GG	GG	GG	GG	GG	GG	GG	GG	GG	GA	GG	GA	GG	GG	GG	GA	NN	GG	GG
100155557	2	43364979	A/G	NA	NA	NA	NA	NA	NA	NA	NN	AA	NN	NN	AA	NN	AA	AA	AA	AA	NN	NN	AA	AA	AA	NN	NN	AA	AA	AA	NN	AA	NN	AA	NN	NN	AA	AA	NN	AA	NN	NN	AA	AA	NN	NN	AA	AA	AA
100155557	2	43364979	T/C	NA	NA	NA	NA	NA	NA	NA	NN	TT	NN	NN	TT	NN	TT	TT	TT	TT	NN	NN	TT	TT	TT	NN	NN	TT	TT	TT	NN	TT	NN	TT	NN	NN	TT	TT	NN	TT	NN	NN	TT	TT	NN	NN	TT	TT	TT
100155568	2	3353516	G/T	NA	NA	NA	NA	NA	NA	NA	GG	GG	NN	GG	GG	GG	GT	GG	GG	TT	NN	TT	TT	GT	GG	GG	NN	GG	GG	TT	TT	GG	GG	GG	GG	GG	GT	TT	TT	TT	GG	GG	TT	TT	NN	GG	NN	GG	GT
100155807	2	45179967	C/T	NA	NA	NA	NA	NA	NA	NA	CC	NN	NN	CC	CC	NN	CC	CC	CC	CC	CC	CC	CC	CC	CC	CC	NN	CC	CC	CC	CC	CC	CC	CC	NN	CC	CC	CC	CC	CC	CC	NN	CC	NN	NN	CC	NN	CC	CC
100156074	2	15617016	G/C	NA	NA	NA	NA	NA	NA	NA	NN	NN	NN	GG	GG	NN	GC	GC	GC	GC	NN	GC	GC	GC	GG	NN	NN	GC	GC	GC	NN	GG	GG	GG	CC	NN	GG	GC	NN	GC	CC	GC	GC	GG	NN	GG	NN	GC	GC
100156335	2	38399859	C/G	NA	NA	NA	NA	NA	NA	NA	CG	GG	NN	GG	CG	CC	CC	CG	CC	CC	NN	GG	CG	CG	CG	NN	NN	CG	CC	CC	NN	CG	GG	CC	CC	CC	CG	CC	CC	CC	CG	GG	CG	CG	NN	CC	NN	CC	CC
100156345	2	38277375	C/A	NA	NA	NA	NA	NA	NA	NA	NN	CA	NN	CC	CA	NN	AA	CA	AA	AA	AA	CC	CA	CA	CC	CC	AA	CA	AA	AA	AA	CA	CC	AA	NN	CC	CA	AA	AA	AA	CA	CC	CA	CA	CC	AA	NN	AA	AA
100156416	2	12820643	G/C	NA	NA	NA	NA	NA	NA	NA	NN	NN	NN	CC	NN	NN	CC	CC	CC	CC	NN	CC	CC	CC	CC	NN	NN	CC	CC	CC	CC	CC	CC	CC	NN	NN	CC	NN	NN	CC	NN	CC	CC	CC	NN	NN	NN	CC	CC
100156922	2	16236762	G/C	NA	NA	NA	NA	NA	NA	NA	NN	GG	CC	CC	CC	CC	CC	CC	CC	CC	CC	CC	CC	CC	CC	NN	CC	CC	CC	CC	CC	CC	CC	CC	CC	CC	CC	CC	CC	CC	CC	GG	CC	CC	NN	CC	NN	CC	CC
100157002	2	24186645	A/G	NA	NA	NA	NA	NA	NA	NA	NN	AA	AG	AA	AA	AA	AA	AA	AA	GG	AA	AG	AG	AA	AA	NN	AA	AA	AA	GG	AG	AA	AA	AA	NN	AA	AA	AA	AA	AG	AA	AA	GG	GG	AA	AA	AA	AA	AA
100157075	2	33774572	A/G	NA	NA	NA	NA	NA	NA	NA	NN	NN	NN	NN	NN	NN	AA	AA	AA	AA	NN	NN	AA	AA	AA	NN	NN	AA	AA	NN	NN	AA	NN	AA	NN	NN	AG	AA	AA	AA	NN	AA	AA	AA	NN	NN	GG	AA	AA
[truncated: 8,557 more rows]
[truncated: 39 more columns]
